# Supplementary material for: Dynamic forecasting of severe acute graft-versus-host disease after transplantation
Source: Nat Comput Sci. 2022 Mar 28;2(3):153–9. doi: 10.1038/s43588-022-00213-4 (PMC10766514; doi:10.1038/s43588-022-00213-4)
Supplement: Supplementary file 4 — Supplementary Table 1 [file 43588_2022_213_MOESM4_ESM.xlsx]

## Sheet: Supp_Table 1
Supplementary Table 1. Description of the patients in the aGOAT dataset.
Variable	Adult cohort	Pediatric cohort
Median age, yr (range)	35 (17-64)	9 (2-15)
Median BMI, kg/m2 (range)	22.4 (12.8-36.0)	15.0 (0.9-24.0)
Sex, n (%)
Male	341 (58.4)	31 (68.9)
Female	243 (41.6)	14 (31.1)
Diagnosis, n (%)
AML	256 (43.8)	12 (26.7)
ALL	130 (22.3)	2 (4.4)
MDS	115 (19.7)	8 (17.8)
MPN	8 (1.4)	0 (0.0)
MDS/MPN	7 (1.2)	2 (4.4)
AA	51 (8.7)	0 (0.0)
Lymphoma	3 (0.5)	0 (0.0)
Others	14 (2.4)	21 (46.7)
Donor type, n (%)
Haploidentical	566 (96.9)	45 (100.0)
Mismatched unrelated	18 (3.1)	0 (0.0)
Sex match, n (%)
Female to Female	75 (12.8)	3 (6.7)
Male to Male	240 (41.1)	21 (46.7)
Male to Female	168 (28.8)	11 (24.4)
Female to Male	101 (17.3)	10 (22.2)
ABO match, n (%)
Matched	312 (53.4)	29 (64.4)
Major mismatch	112 (19.2)	3 (6.7)
Minor mismatch	122 (20.9)	7 (15.6)
Bidirectional mismatch	38 (6.5)	6 (13.3)
Cell source, n (%)
PB	528 (90.4)	18 (40.0)
BM	1 (0.2)	1 (2.2)
PB+BM	55 (9.4)	26 (57.8)
HLA mismatch, n (%)
1 locus	36 (6.2)	2 (4.4)
2 loci	30 (5.1)	2 (4.4)
3 loci	67 (11.5)	4 (8.9)
4 loci	121 (20.7)	7 (15.6)
5 loci	329 (56.3)	28 (62.3)
6 loci	1 (0.2)	2 (4.4)
Transplantation year, n (%)
2012	11 (1.9)	0 (0.0)
2013	4 (0.7)	0 (0.0)
2014	15 (2.6)	0 (0.0)
2015	24 (4.1)	0 (0.0)
2016	40 (6.8)	0 (0.0)
2017	48 (8.3)	0 (0.0)
2018	82 (14.0)	1 (2.2)
2019	127 (21.7)	14 (31.1)
2020	182 (31.2)	27 (60.0)
2021	51 (8.7)	3 (6.7)
Conditioning regimen, n (%)
MAC	533 (91.3)	22 (48.9)
RIC	51 (8.7)	23 (51.1)
ATG in conditioning, n (%)
Yes	557 (95.4)	43 (95.6)
No	27 (4.6)	2 (4.4)
aGVHD prophylaxis, n (%)
CSA+MMF+MTX	225 (38.5)	44 (97.8)
CSA+MTX	28 (4.8)	0 (0.0)
FK506+MMF+MTX	301 (51.5)	1 (2.2)
FK506+MTX	30 (5.2)	0 (0.0)
Median TNC count, 108 cells/kg (range)	10.8 (1.1-28.5)	12.5 (5.2-42.4)
Median CD34 count, 106 cells/kg (range)	3.0 (1.0-8.0)	2.6 (1.5-15.7)
Severe aGVHD cases (within 100 days), n (%)	93 (15.9)	11 (24.4)
Median onset day of severe aGVHD cases (range)	29 (16-90)	17 (14-27)
Peak aGVHD grade, n (%)
0–1	412 (70.6)	21 (46.7)
2	79 (13.5)	13 (28.9)
3	47 (8.0)	1 (2.2)
4	46 (7.9)	10 (22.2)
Relapse, % (based on competing risk analysis)
6-month	6.5	2.2
1-year	9.3	2.2
3-year	15.4	-
NRM, % (based on competing risk analysis)
6-month	8.8	6.7
1-year	15	10.3
3-year	21	-
OS, % (based on the Kaplan-Meier method)
6-month	88.7	93.3
1-year	80.3	89.6
3-year	67.8	-
BMI, body mass index; AML, acute myeloid leukemia; ALL, acute lymphoblastic leukemia; MDS, myelodysplastic syndrome; MPN, myeloproliferative neoplasm; MDS/MPN, myelodysplastic syndrome/myeloproliferative neoplasm overlap syndromes; AA, aplastic anemia; PB, peripheral blood; BM, bone marrow; HLA, human leukocyte antigen; MAC, myeloablative conditioning; RIC, reduced-intensity conditioning; ATG, an…
