# Supplementary material for: Dynamic forecasting of severe acute graft-versus-host disease after transplantation
Source: Nat Comput Sci. 2022 Mar 28;2(3):153–9. doi: 10.1038/s43588-022-00213-4 (PMC10766514; doi:10.1038/s43588-022-00213-4)
Supplement: Supplementary file 5 — Supplementary Table 2 [file 43588_2022_213_MOESM5_ESM.xlsx]

## Sheet: Supp_Table 2
Supplementary Table 2. Dynamic variables in the aGOAT dataset.
Cohort	Category	Variable name	Variable explanation	Unit
Adults/Children	CBC	cbc-suite1-RDW-SD	Standard Deviation of Red Blood Cell Volume Distribution Width	fL
Adults/Children	CBC	cbc-suite1-RBC	Red Blood Cell Absolute Count	×10^12/L
Adults/Children	CBC	cbc-suite1-MCH	Mean Corpuscular Hemoglobin	pg
Adults/Children	CBC	cbc-suite1-HGB	Hemoglobin	g/L
Adults/Children	CBC	cbc-suite1-MCV	Mean Corpuscular Volume	fL
Adults/Children	CBC	cbc-suite1-PLT	Platelet Count	×10^9/L
Adults/Children	CBC	cbc-suite1-HCT	Hematocrit	%
Adults/Children	CBC	cbc-suite1-MCHC	Mean Corpuscular Hemoglobin Concentration	g/L
Adults/Children	CBC	cbc-suite1-RDW-CV	Coefficient of Variation of Red Blood Cell Volume Distribution Width	-
Adults/Children	CBC	cbc-suite1-WBC	White Blood Cell	×10^9/L
Adults/Children	CBC	cbc-suite1-NEUT#	Neutrophil Absolute Count	×10^9/L
Adults/Children	CBC	cbc-suite1-LYMPH#	Lymphocyte Absolute Count	×10^9/L
Adults/Children	CBC	cbc-suite1-LYMPH%	Percentage of Lymphocytes	%
Adults/Children	CBC	cbc-suite1-MONO%	Percentage of Monocytes	%
Adults/Children	CBC	cbc-suite1-NEUT%	Percentage of Neutrophils	%
Adults/Children	CBC	cbc-suite1-MONO#	Monocyte Absolute Count	×10^9/L
Adults/Children	CBC	cbc-suite1-IG#	Immature Granulocyte Count	×10^9/L
Adults/Children	CBC	cbc-suite1-IG%	Percentage of Immature Granulocytes	%
Adults/Children	CBC	cbc-suite1-P-LCR%	Percentage of Platelet Larger Cells	%
Adults/Children	CBC	cbc-suite1-NRBC%	Nucleated Red Blood Cells in Nucleated Cells	/10^6
Adults/Children	CBC	cbc-suite1-PDW	Platelet Volume Distribution Width	fL
Adults/Children	CBC	cbc-suite1-MPV	Mean Platelet Volume	fL
Adults/Children	CBC	cbc-suite1-NRBC#	Nucleated Red Blood Cell Absolute Count	×10^9/L
Adults/Children	CBC	cbc-suite1-PCT	Plateletcrit	%
Adults/Children	CBC	cbc-suite1-BASO%	Percentage of Basophils	%
Adults/Children	CBC	cbc-suite1-BASO#	Basophil Absolute Count	×10^9/L
Adults/Children	CBC	cbc-suite1-EO%	Percentage of Eosinophils	%
Adults/Children	CBC	cbc-suite1-EO#	Eosinophil Absolute Count	×10^9/L
Adults/Children	CBC	cbc-suite1-IPF	Immature Platelets Fraction	%
Adults/Children	CBC	cbc-suite1-RET-He	Reticulocyte Hemoglobin Equivalent	pg
Adults/Children	CBC	cbc-suite1-RET#	Reticulocyte Absolute Count	×10^12/L
Adults/Children	CBC	cbc-suite1-LFR%	Percentage of Low Fluorescence Reticulocytes	%
Adults/Children	CBC	cbc-suite1-IRF	Immature Reticulocyte Fraction	%
Adults/Children	CBC	cbc-suite1-RET%	Percentage of Reticulocytes	%
Adults/Children	CBC	cbc-suite1-HFR%	Percentage of High Fluorescence Reticulocytes	%
Adults/Children	CBC	cbc-suite1-MFR%	Percentage of Medium Fluorescence Reticulocytes	%
Adults/Children	CBC	cbc-suite2-WBC-D	White Blood Cell Count in White Cell Nucleated Channel	×10^9/L
Adults/Children	CBC	cbc-suite2-HFLC#	High Fluorescence Lymphocyte Cells Count	×10^9/L
Adults/Children	CBC	cbc-suite2-HFLC%	Percentage of High Fluorescence Lymphocyte Cells	%
Adults/Children	CBC	cbc-suite2-LY-WZ	Lymphocyte Forward Scatter Area Distribution Width	-
Adults/Children	CBC	cbc-suite2-LY-WY	Lymphocyte Side Fluorescence Light Area Distribution Width	-
Adults/Children	CBC	cbc-suite2-MO-Y	Monocyte Fluorescent Light Mean Intensity	ch
Adults/Children	CBC	cbc-suite2-LY-WX	Lymphocyte Lateral Scattered Area Distribution Width	-
Adults/Children	CBC	cbc-suite2-WBC-N	White Blood Cell Count in White Cell Differential Channel	×10^9/L
Adults/Children	CBC	cbc-suite2-MO-X	Monocyte Lateral Scattered Light Mean Intensity	ch
Adults/Children	CBC	cbc-suite2-LY-Z	Lymphocyte Forward Scatter Light Mean Intensity	ch
Adults/Children	CBC	cbc-suite2-NE-WZ	Neutrophil Forward Scatter Area Distribution Width	-
Adults/Children	CBC	cbc-suite2-LY-Y	Lymphocyte Fluorescent Light Mean Intensity	ch
Adults/Children	CBC	cbc-suite2-NE-WY	Neutrophil Side Fluorescence Light Area Distribution Width	-
Adults/Children	CBC	cbc-suite2-NE-WX	Neutrophil Lateral Scattered Area Distribution Width	-
Adults/Children	CBC	cbc-suite2-NE-SSC	Neutrophil Lateral Scattered Mean Intensity	ch
Adults/Children	CBC	cbc-suite2-LY-X	Lymphocyte Lateral Scattered Light Mean Intensity	ch
Adults/Children	CBC	cbc-suite2-NE-SFL	Neutrophil Side Fluorescence Light Mean Intensity	ch
Adults/Children	CBC	cbc-suite2-NE-FSC	Neutrophil Forward Scatter Mean Intensity	ch
Adults/Children	CBC	cbc-suite2-MO-Z	Monocyte Forward Scatter Light Mean Intensity	ch
Adults/Children	CBC	cbc-suite2-RBC-O	Optical Red Blood Cell Count	×10^12/L
Adults/Children	CBC	cbc-suite2-FRC%	Percentage of Fragmented Red Cells	%
Adults/Children	CBC	cbc-suite2-RBC-He	Mean Red Blood Cell Hemoglobin Content from Optical Red Blood Cell Count	g/L
Adults/Children	CBC	cbc-suite2-FRC#	Fragmented Red Cells Concentration	×10^12/L
Adults/Children	Electrolytes	electr-K	Potassium	mmol/L
Adults/Children	Electrolytes	electr-Na	Sodium	mmol/L
Adults/Children	Electrolytes	electr-Cl	Chlorine	mmol/L
Adults/Children	Electrolytes	electr-Ca	Calcium	mmol/L
Adults/Children	Electrolytes	electr-P	Phosphorus	mmol/L
Adults/Children	Electrolytes	electr-CO2CP	Carbon Dioxide Combining Power	mmol/L
Adults/Children	Electrolytes	electr-Mg	Magnesium	mmol/L
Adults/Children	Flow cytometry	fc-suite1-lymph-%-in-nucleated	Percentage of Lymphocytes in Nucleated Cells	%
Adults/Children	Flow cytometry	fc-suite1-CD3+CD8+-%-in-lymph	Percentage of CD3+CD8+ T Cells in Lymphocytes	%
Adults/Children	Flow cytometry	fc-suite1-CD19+B-%-in-lymph	Percentage of CD19+ B Cells in Lymphocytes	%
Adults/Children	Flow cytometry	fc-suite1-CD3+CD4+/CD3+CD8+	CD3+CD4+ T Cells/CD3+CD8+ T Cells Ratio	-
Adults/Children	Flow cytometry	fc-suite1-CD3–/CD16+56+NK-%-in-lymph	Percentage of CD3–CD16+CD56+ NK Cells in Lymphocytes	%
Adults/Children	Flow cytometry	fc-suite1-lin-/HLA-DR+/CD11c+-%-in-nucleated	Percentage of Lin-HLA-DR+CD11c+ Cells in Nucleated Cells	%
Adults/Children	Flow cytometry	fc-suite1-CD4+/CD25+-%-in-lymph	Percentage of CD4+CD25+ Cells in Lymphocytes	%
Adults/Children	Flow cytometry	fc-suite1-CD3+T-%-in-lymph	Percentage of CD3+ T Cells in Lymphocytes	%
Adults/Children	Flow cytometry	fc-suite1-CD14+monocytes-%-in-nucleated	Percentage of CD14+ Monocytes in Nucleated Cells	%
Adults/Children	Flow cytometry	fc-suite1-CD3+CD4+-%-in-lymph	Percentage of CD3+CD4+ T Cells in Lymphocytes	%
Adults/Children	Flow cytometry	fc-suite1-lin-/HLA-DR+/CD123+-%-in-nucleated	Percentage of Lin-HLA-DR+CD123+ Cells in Nucleated Cells	%
Adults/Children	Flow cytometry	fc-suite2-CD3+CD8+%	Percentage of CD3+CD8+ T Cells in Lymphocytes	%
Adults/Children	Flow cytometry	fc-suite2-CD3+T%	Percentage of CD3+ T Cells in Lymphocytes	%
Adults/Children	Flow cytometry	fc-suite2-CD3–CD56+/CD16+NK%	Percentage of CD3–CD16+CD56+ NK Cells in Lymphocytes	%
Adults/Children	Flow cytometry	fc-suite2-CD19+B%	Percentage of CD19+ B Cells in Lymphocytes	%
Adults/Children	Flow cytometry	fc-suite2-CD3+CD8+-count	CD3+CD8+ T Cells Count	/μL
Adults/Children	Flow cytometry	fc-suite2-CD3+-count	CD3+ T Cells Count	/μL
Adults/Children	Flow cytometry	fc-suite2-CD3+CD4+-count	CD3+CD4+ T Cells Count	/μL
Adults/Children	Flow cytometry	fc-suite2-CD3–CD56+/CD16+-count	CD3–CD56+CD16+ NK Cells Count	/μL
Adults/Children	Flow cytometry	fc-suite2-CD3+CD4+T%	Percentage of CD3+CD4+ T Cells in Lymphocytes	%
Adults/Children	Flow cytometry	fc-suite2-CD19+-count	CD19+ B Cells Count	/μL
Adults	Flow cytometry	fc-suite1-monocytes-%-in-nucleated	Percentage of Monocytes in Nucleated Cells	%
Adults	Flow cytometry	fc-suite1-normal-myeloid-blasts-(CD34+CD117+HLA-DR+CD38+CD13+CD33+)-%-in-nucleated	Percentage of CD34+CD117+HLA-DR+CD38+CD13+CD33+ Normal Myeloid Blasts in Nucleated Cells	%
Adults	Flow cytometry	fc-suite2-B-progenitor-%-in-nucleated	Percentage of CD19+CD10+CD34P+ B Cells in Nucleated Cells	%
Adults	Flow cytometry	fc-suite3-memory-Treg-%-in-T	Percentage of CD3+CD4+CD25+CD127lowCD45RO+ Memory Treg Cells in T Lymphocytes	%
Adults	Flow cytometry	fc-suite3-activated-Treg-%-in-T	Percentage of CD3+CD4+CD25+CD127lowHLA-DR+ Activated Treg Cells in T Lymphocytes	%
Adults	Flow cytometry	fc-suite3-Treg-%-in-T	Percentage of CD3+CD4+CD25+CD127low Treg Cells in T Lymphocytes	%
Adults	Flow cytometry	fc-suite3-Naive-Treg-%-in-T	Percentage of CD3+CD4+CD25+CD127lowCD45RO- Naive Treg Cells in T Lymphocytes	%
Adults	Flow cytometry	fc-suite3-CD19+-%-in-nucleated	Percentage of CD19+ B Cells in Nucleated Cells	%
Adults	Flow cytometry	fc-suite3-CD19+CD20+matureB-%-in-nucleated	Percentage of CD19+ CD20+ B Cells in Nucleated Cells	%
Adults	Flow cytometry	fc-suite3-effector-CD8+T-%-in-T	Percentage of CD3+CD8+CD197–CD45RA+ Effector T Cells in T Lymphocytes	%
Adults	Flow cytometry	fc-suite3-effector-memory-CD8+T-%-in-T	Percentage of CD3+CD8+CD197–CD45RA– Effector Memory T Cells in T Lymphocytes	%
Adults	Flow cytometry	fc-suite3-activated-CD8+T-%-in-T	Percentage of CD3+CD8+CD38+HLA-DR+ Activated T Cells in T Lymphocytes	%
Adults	Flow cytometry	fc-suite3-Naive-CD8+T-%-in-T	Percentage of CD3+CD8+CD197+CD45RA+ Naive T Cells in T Lymphocytes	%
Adults	Flow cytometry	fc-suite3-central-memory-CD4+T-%-in-T	Percentage of CD3+CD4+CD197+CD45RA–Central Memory T Cells in T Lymphocytes	%
Adults	Flow cytometry	fc-suite3-effector-memory-CD4+T-%-in-T	Percentage of CD3+CD4+CD197–CD45RA–Effector Memory T Cells in T Lymphocytes	%
Adults	Flow cytometry	fc-suite3-Naive-CD4+T-%-in-T	Percentage of CD3+CD4+CD197+CD45RA+ Naive T Cells in T Lymphocytes	%
Adults	Flow cytometry	fc-suite3-activated-CD4+T-%-in-T	Percentage of CD3+CD4+CD38+HLA-DR+ Activated T Cells in T Lymphocytes	%
Adults	Flow cytometry	fc-suite3-central-memory-CD8+T-%-in-T	Percentage of CD3+CD8+CD197+CD45RA–Central Memory T Cells in T Lymphocytes	%
Adults	Flow cytometry	fc-suite3-effector-CD4+T-%-in-T	Percentage of CD3+CD4+CD197–CD45RA+ Effector T Cells in T Lymphocytes	%
Adults	Flow cytometry	fc-suite3-lymph-count	Lymphocyte Count	/μL
Adults	Flow cytometry	fc-suite3-normal-plasma-cells-%-in-nucleated	Percentage of CD19+CD38highCD138high Plasma Cells in Nucleated Cells	%
Children	Flow cytometry	fc-suite2-Treg-%-in-T	Percentage of CD3+CD4+CD25+CD127low Treg Cells in T Lymphocytes	%
Children	Flow cytometry	fc-suite2-memory-Treg-%-in-T	Percentage of CD3+CD4+CD25+CD127lowCD45RO+ Memory Treg Cells in T Lymphocytes	%
Children	Flow cytometry	fc-suite2-activated-Treg-%-in-T	Percentage of CD3+CD4+CD25+CD127lowHLA-DR+ Activated Treg Cells in T Lymphocytes	%
Children	Flow cytometry	fc-suite2-Naive-Treg-%-in-T	Percentage of CD3+CD4+CD25+CD127lowCD45RO- Naive Treg Cells in T Lymphocytes	%
Adults	Antibodies	ab-suite1-C3	Complement Component 3	g/L
Adults	Antibodies	ab-suite1-C4	Complement Component 4	g/L
Adults	Antibodies	ab-suite1-CRP	C-reactive Protein	mg/L
Adults	Antibodies	ab-suite1-ASO	Antistreptolysin O	IU/mL
Adults	Antibodies	ab-suite1-RF	Rheumatoid Factor	IU/mL
Adults	Antibodies	ab-suite1-IgG	Immunoglobulin G	g/L
Adults	Antibodies	ab-suite1-IgA	Immunoglobulin A	g/L
Adults	Antibodies	ab-suite1-IgM	Immunoglobulin M	g/L
Adults	Antibodies	ab-suite2-IgG	Immunoglobulin G	g/L
Adults	Antibodies	ab-suite2-IgA	Immunoglobulin A	g/L
Adults	Antibodies	ab-suite2-IgM	Immunoglobulin M	g/L
Adults/Children	Biochemistry	biochem-GLu	Blood Glucose	mmol/L
Adults/Children	Biochemistry	biochem-Cr	Creatinine	μmol/L
Adults/Children	Biochemistry	biochem-Urea	Urea	mmol/L
Adults/Children	Biochemistry	biochem-UA	Uric Acid	μmol/L
Adults/Children	Biochemistry	biochem-AST	Aspartate Transaminase	U/L
Adults/Children	Biochemistry	biochem-GGT	Gamma-glutamyl Transferase	U/L
Adults/Children	Biochemistry	biochem-ALB	Albumin	g/L
Adults/Children	Biochemistry	biochem-AST/ALT	Aspartate Transaminase/Alanine Aminotransferase Ratio	-
Adults/Children	Biochemistry	biochem-ALT	Alanine Aminotransferase	U/L
Adults/Children	Biochemistry	biochem-TBIL	Total Bilirubin	μmol/L
Adults/Children	Biochemistry	biochem-IBIL	Indirect Bilirubin	μmol/L
Adults/Children	Biochemistry	biochem-TBA	Total Bile Acid	μmol/L
Adults/Children	Biochemistry	biochem-ALP	Alkaline Phosphatase	U/L
Adults/Children	Biochemistry	biochem-GLB	Globulin	g/L
Adults/Children	Biochemistry	biochem-DBIL	Direct Bilirubin	μmol/L
Adults/Children	Biochemistry	biochem-TP	Total Protein	g/L
Adults/Children	Biochemistry	biochem-A/G	Albumin/Globulin Ratio	-
Adults/Children	Biochemistry	biochem-LDH	Lactate Dehydrogenase	U/L
Adults/Children	Biochemistry	biochem-AMY	Amylase	U/L
Adults/Children	Biochemistry	biochem-CK-MB	Creatine Kinase MB	U/L
Adults/Children	Biochemistry	biochem-CK	Creatine Kinase	U/L
Adults/Children	Biochemistry	biochem-alpha-HBDH	α-Hydroxybutyrate Dehydrogenase	U/L
Adults/Children	Biochemistry	biochem-CRP	C-reactive Protein	mg/L
Adults/Children	Biochemistry	biochem-Lip	Lipase	U/L
Adults/Children	Biochemistry	biochem-CHO	Cholesterol	mmol/L
Adults/Children	Biochemistry	biochem-TG	Triglyceride	mmol/L
Adults/Children	Biochemistry	biochem-LDL	Low Density Lipoprotein	mmol/L
Adults/Children	Biochemistry	biochem-HDL	High Density Lipoprotein	mmol/L
Adults/Children	Biochemistry	biochem-PCT	Procalcitonin	ng/mL
Adults/Children	Biochemistry	biochem-BNP	B-type Natriuretic Peptide	pg/mL
Adults/Children	Biochemistry	biochem-CHE	Cholinesterase	U/L
Adults/Children	Biochemistry	biochem-PA	Prealbumin	mg/L
Adults/Children	Biochemistry	biochem-ADA	Adenosine Deaminase	U/L
Adults/Children	Biochemistry	biochem-CysC	Cystatin C	mg/L
Adults/Children	Biochemistry	biochem-MYO	Myoglobin	ng/mL
Adults/Children	Biochemistry	biochem-cTNI	Cardiac Troponin I	ng/mL
Adults/Children	Biochemistry	biochem-CKMB	Creatine Kinase MB	ng/mL
Adults	Biochemistry	biochem-LP(a)	Lipoprotein (a)	mg/L
Adults	Biochemistry	biochem-APOB	Apolipoprotein B	g/L
Adults	Biochemistry	biochem-APOA1/B	Apolipoprotein A1/B Ratio	-
Adults	Biochemistry	biochem-APOA1	Apolipoprotein A1	g/L
Adults	Biochemistry	biochem-Hcy	Homocysteine	μmol/L
Adults	Biochemistry	biochem-RBP	Retinol Binding Protein	mg/L
Adults	Biochemistry	biochem-NEFA	Non-esterified Fatty Acid	mmol/L
Adults/Children	Cytokines	cytokines-suite1-IL-8	Interleukin-8	pg/mL
Adults/Children	Cytokines	cytokines-suite1-IL-2R	Interleukin-2 Receptor	U/mL
Adults/Children	Cytokines	cytokines-suite1-IL-10	Interleukin-10	pg/mL
Adults/Children	Cytokines	cytokines-suite1-IL-6	Interleukin-6	pg/mL
Adults/Children	Cytokines	cytokines-suite1-IL-1beta	Interleukin-1β	pg/mL
Adults/Children	Cytokines	cytokines-suite1-TNF-alpha	Tumor Necrosis Factor-α	pg/mL
Adults/Children	Cytokines	cytokines-suite2-IL-2	Interleukin-2	pg/mL
Adults/Children	Cytokines	cytokines-suite2-IL-1beta	Interleukin-1β	pg/mL
Adults/Children	Cytokines	cytokines-suite2-TNF-alpha	Tumor Necrosis Factor-α	pg/mL
Adults/Children	Cytokines	cytokines-suite2-IL-10	Interleukin-10	pg/mL
Adults/Children	Cytokines	cytokines-suite2-IL-8	Interleukin-8	pg/mL
Adults/Children	Cytokines	cytokines-suite2-IFN-alpha	Interferon-α	pg/mL
Adults/Children	Cytokines	cytokines-suite2-IL-6	Interleukin-6	pg/mL
Adults/Children	Cytokines	cytokines-suite2-IL-5	Interleukin-5	pg/mL
Adults/Children	Cytokines	cytokines-suite2-IL-12P70	Interleukin-12p70	pg/mL
Adults/Children	Cytokines	cytokines-suite2-IL-17	Interleukin-17	pg/mL
Adults/Children	Cytokines	cytokines-suite2-IFN-gamma	Interferon-γ	pg/mL
Adults/Children	Cytokines	cytokines-suite2-IL-4	Interleukin-4	pg/mL
Adults/Children	Vital signs	vital-HR	Heart Rate	/min
Adults/Children	Vital signs	vital-BR	Breathing Rate	/min
Adults/Children	Vital signs	vital-temp	Body Temperature	℃
Adults/Children	Vital signs	vital-systolic-BP	Systolic Blood Pressure	mmHg
Adults/Children	Vital signs	vital-diastolic-BP	Diastolic Blood Pressure	mmHg
Adults/Children	Vital signs	vital-pulse	Pulse	/min
Adults/Children	Vital signs	vital-blood-oxygen	Blood Oxygen	%
Adults/Children	Input/output	i/o-urination-volume	Urine Output	mL/day
Adults/Children	Input/output	i/o-total-fluid-loss	Total Output	mL/day
Adults/Children	Input/output	i/o-defecation#	Stool Frequency	/day
Adults/Children	Input/output	i/o-sweat-volume	Sweat Volume	mL/day
Adults/Children	Input/output	i/o-diarrhea-volume	Stool Volume	mL/day
Adults/Children	Input/output	i/o-vomit-volume	Vomit volume	mL/day
CBC, complete blood count.
