# Supplementary material for: Dynamic forecasting of severe acute graft-versus-host disease after transplantation
Source: Nat Comput Sci. 2022 Mar 28;2(3):153–9. doi: 10.1038/s43588-022-00213-4 (PMC10766514; doi:10.1038/s43588-022-00213-4)
Supplement: Supplementary file 6 — Supplementary Table 3 [file 43588_2022_213_MOESM6_ESM.xlsx]

## Sheet: Supp_Table 3
Supplementary Table 3. Daily average missing data rates after ‘time-limited sample-and-hold’ data imputations.
Day	Adults									Children
	Vital signs	Fluid loss	CBC	Biochemistry	Electrolytes	Cytokines	Flow cytometry	Antibodies		Vital signs	Fluid loss	CBC	Biochemistry	Electrolytes	Cytokines	Flow cytometry
	(%)	(%)	(%)	(%)	(%)	(%)	(%)	(%)		(%)	(%)	(%)	(%)	(%)	(%)	(%)
1	2.9	3.4	0	2.4	0.2	92.6	94.2	100		0	0	2.2	64.4	42.2	100	100
2	2.9	3.3	0	2.2	0.2	90.4	89.4	100		0	0	0	33.3	11.1	100	100
3	2.7	3.3	0	2.2	0	89	84.2	100		0	0	0	24.4	4.4	97.8	100
4	2.7	3.3	0	2.2	0	88.2	81	100		0	0	0	6.7	0	95.6	100
5	2.7	3.3	0	2.4	0	94.5	85.4	100		0	0	0	11.1	0	95.6	100
6	2.7	3.3	0	2.6	0	96.9	88.2	100		0	0	0	6.7	0	95.6	100
7	2.7	3.3	0	2.7	0	98.3	91.3	99.8		0	0	0	4.4	0	95.6	97.8
8	2.7	3.3	0	2.7	0	98.8	94.3	99.7		0	0	0	11.1	0	95.6	95.6
9	2.7	3.4	0	2.6	0	99.3	95.2	99.5		0	0	0	15.6	0	93.3	95.6
10	2.9	3.4	0	2.4	0	99.3	95.7	99.3		0	0	0	15.6	4.4	93.3	93.3
11	2.9	3.8	0	2.4	0.2	99	94.3	96.1		0	0	0	11.1	0	93.3	93.3
12	2.9	3.9	0	2.1	0	97.3	94	88.2		0	0	0	6.7	0	91.1	91.1
13	2.7	4.1	0	2.2	0	92.3	92.1	73.6		0	0	0	4.4	0	93.3	88.9
14	2.7	5.7	0	2.2	0	79.8	85.4	49.1		0	0	0	11.1	6.7	84.4	86.7
15	2.7	7.7	0	2.4	0	71.6	76	45		0	0	0	13.3	8.9	86.7	84.4
16	2.7	12	0	2.6	0.2	69.9	70.2	47.4		0	0	0	13.3	8.9	88.9	86.7
17	2.7	16.3	0	2.7	0.5	69.5	64.7	54.8		0	0	0	6.7	2.2	86.7	86.7
18	2.6	18	0.2	5	1	73.3	63	73.3		0	0	0	6.7	6.7	91.1	88.9
19	2.6	19.2	0.2	5	1.7	76	64.4	76.4		0	0	0	8.9	6.7	86.7	88.9
20	2.6	22.6	0.2	6.3	2.4	76.2	65.1	77.6		0	0	0	4.4	2.2	82.2	88.9
21	2.6	24.3	0.2	5.3	1.9	74.7	64	79.8		0	0	0	11.1	6.7	75.6	84.4
22	2.7	26.9	0.3	7.4	3.4	78.4	69.5	83.7		0	0	0	8.9	6.7	80	84.4
23	2.7	28.6	0.2	9.2	4.3	79.1	75.9	86.3		0	0	0	17.8	11.1	86.7	84.4
24	2.9	30.7	0.3	8.2	4.3	77.1	79.1	89.4		0	0	0	22.2	15.6	84.4	86.7
25	2.9	33	0.3	10.4	5.1	79.1	84.8	94.5		0	0	2.2	15.6	13.3	88.9	84.4
26	2.9	33.6	0.5	11.1	6.7	81.7	86	96.1		0	0	2.2	15.6	11.1	88.9	82.2
27	3.1	34.6	0.5	9.8	6	81.7	84.8	95.9		0	0	2.2	13.3	8.9	86.7	84.4
28	3.1	36.1	0.5	7.2	3.8	78.4	86	87.5		0	0	0	20	15.6	88.9	86.7
29	3.1	36.8	0.9	9.9	5.7	80	85.6	81.8		0	0	0	20	17.8	91.1	84.4
30	3.3	36.6	1.2	12.5	7	79.3	85.3	78.9		0	0	0	24.4	22.2	91.1	84.4
31	3.4	35.6	1.9	11.8	6.3	76.5	83.9	76.5		0	0	0	15.6	17.8	91.1	80
32	4.3	36.8	1.7	13.5	7.7	79.8	80.1	83.4		0	0	4.4	20	20	88.9	80
33	5	39.2	2.1	14.2	8.4	80.8	80.8	88.4		0	0	0	20	17.8	86.7	82.2
34	5.1	39.4	2.4	11.8	8	78.4	82.2	89.9		0	0	0	20	13.3	88.9	80
35	5.5	41.1	2.4	9.4	6	78.3	82.9	93.2		0	0	0	24.4	20	84.4	82.2
36	5.8	42	3.3	13.7	9.6	80.7	83.9	95.7		2.2	2.2	0	26.7	22.2	88.9	82.2
37	6.2	44	2.7	14.2	10.3	81.3	87.3	96.1		2.2	2.2	6.7	28.9	24.4	91.1	84.4
38	6.5	45.2	2.9	14.7	11.1	82.4	88	96.9		11.1	11.1	8.9	37.8	28.9	91.1	86.7
39	7.5	49.7	3.8	16.3	13.2	83.7	90.2	96.7		15.6	15.6	6.7	33.3	20	93.3	88.9
40	7.9	49.8	4.1	16.1	12.3	82.7	94.5	96.1		22.2	22.2	4.4	31.1	20	93.3	91.1
41	8	50.7	5	14.4	10.6	80.5	94.9	95.5		24.4	24.4	6.7	31.1	22.2	91.1	88.9
42	7.9	51.2	5.3	12.8	8	76.9	94.7	92.6		24.4	24.4	6.7	20	20	93.3	93.3
43	8.7	51.7	6	16.1	10.3	79.5	91.8	89.6		22.2	24.4	15.6	33.3	33.3	95.6	95.6
44	8.7	52.2	5.1	16.4	11.3	81	90.8	88.2		22.2	24.4	15.6	35.6	35.6	97.8	91.1
45	8.6	51.4	5.7	16.8	12.3	82.2	88.2	86.6		31.1	33.3	13.3	28.9	28.9	97.8	91.1
46	9.9	52.7	6.2	17.3	13.4	83.7	86.6	88		26.7	26.7	8.9	17.8	20	95.6	91.1
47	10.8	53.3	6	17	13	83.7	87.8	90.8		26.7	26.7	8.9	24.4	20	93.3	88.9
48	11.8	54.3	6.8	15.6	11.6	81.3	86.6	92.6		26.7	28.9	6.7	22.2	20	93.3	93.3
49	13.7	55.5	7.5	12.8	11.1	79.5	85.6	94.7		26.7	26.7	15.6	31.1	28.9	93.3	93.3
50	15.4	57.7	7.7	16.4	15.1	83.2	86.8	96.6		28.9	31.1	17.8	40	37.8	93.3	93.3
51	16.4	58.6	7.5	17.8	15.6	83.7	87.2	97.6		31.1	33.3	20	42.2	40	95.6	93.3
52	17.3	59.6	9.2	19.7	17.3	86.5	91.6	98.1		31.1	31.1	17.8	37.8	33.3	95.6	95.6
53	17.6	61	9.6	20.7	17.6	87	95.4	99		31.1	33.3	15.6	31.1	28.9	95.6	95.6
54	17.8	61.1	9.6	20.7	18.2	87.2	96.6	98.8		33.3	35.6	15.6	31.1	31.1	93.3	97.8
55	17.5	62.2	11	20.7	17.5	85.1	96.9	98.3		33.3	35.6	13.3	20	22.2	91.1	97.8
56	17.8	62.8	9.9	16.8	14.7	82.9	96.2	95		33.3	35.6	13.3	26.7	22.2	93.3	97.8
57	18.3	64	11	18.7	16.8	86	95.4	93.5		33.3	33.3	20	33.3	28.9	95.6	100
58	18.2	63.9	9.6	19.5	18.2	85.3	94.7	92.3		35.6	37.8	22.2	37.8	33.3	97.8	97.8
59	19.2	65.1	10.3	20.7	19	85.1	94.2	89.9		35.6	40	22.2	37.8	37.8	97.8	97.8
60	17.5	65.2	11.5	22.3	20.7	84.4	92.3	88.9		37.8	44.4	20	42.2	44.4	95.6	97.8
61	18.5	65.4	11.6	21.1	19.9	83.9	92.1	87.8		40	46.7	15.6	40	40	95.6	95.6
62	19.2	66.4	13.7	22.1	19.3	82	89.6	87.7		37.8	44.4	15.6	31.1	31.1	93.3	93.3
63	19.3	67	11.3	17.6	15.8	81	85.4	87.5		40	51.1	17.8	37.8	33.3	93.3	93.3
64	21.1	68.7	12.7	23.1	21.1	83	83.9	90.1		40	51.1	22.2	37.8	33.3	95.6	88.9
65	24.1	68.8	14	25.3	23.3	84.6	83.6	92		44.4	55.6	26.7	44.4	37.8	95.6	88.9
66	26	69.2	15.9	27.7	26.2	85.6	87	93.3		48.9	60	31.1	44.4	42.2	97.8	93.3
67	27.9	69.7	17.5	29.3	28.8	86	89.6	95.7		51.1	62.2	22.2	33.3	31.1	97.8	91.1
68	29.6	70.7	17.5	27.4	27.7	85.8	92.3	96.9		53.3	62.2	26.7	42.2	37.8	97.8	95.6
69	31.2	71.4	18.2	25.5	25.9	85.6	92.5	97.4		57.8	62.2	24.4	42.2	37.8	97.8	97.8
70	32	73.1	16.1	21.1	22.8	85.6	93.3	97.8		60	64.4	20	37.8	33.3	97.8	97.8
71	33	73.3	16.6	25	27.1	87.5	94.2	97.9		62.2	66.7	33.3	51.1	46.7	97.8	97.8
72	34.4	73.5	18.3	27.6	30.1	89.9	95.2	98.5		66.7	66.7	31.1	53.3	51.1	97.8	97.8
73	36.3	74.3	20.2	28.6	31.3	88.9	96.4	99.1		64.4	68.9	33.3	55.6	48.9	97.8	97.8
74	37.7	76	22.9	30.7	32.9	89.4	96.9	99.3		62.2	66.7	26.7	46.7	40	95.6	95.6
75	39.2	75.5	22.3	28.1	31.3	89.9	97.6	99.7		66.7	73.3	28.9	42.2	37.8	97.8	95.6
76	40.4	76.2	23.3	29.3	31.2	88.4	98.1	99.1		66.7	73.3	26.7	35.6	35.6	97.8	95.6
77	41.3	76.4	21.9	26.9	30.8	87.5	97.9	99.1		66.7	73.3	28.9	35.6	35.6	95.6	93.3
78	43.8	77.1	21.4	28.4	32.2	89.2	97.3	99.1		66.7	73.3	44.4	57.8	60	97.8	95.6
79	45.2	77.9	21.7	31.5	35.6	90.4	97.9	98.8		66.7	73.3	46.7	60	64.4	97.8	95.6
80	46.1	79.6	23.8	32.2	37	91.6	98.3	99		66.7	73.3	37.8	51.1	48.9	97.8	95.6
81	47.1	80.3	25.7	36.8	40.4	92.5	98.6	99		66.7	73.3	28.9	46.7	44.4	97.8	100
82	47.1	80	24.7	34.4	38.4	92.1	98.8	98.8		66.7	73.3	28.9	42.2	40	95.6	100
83	47.6	80.1	27.1	34.9	38.9	91.8	98.8	98.8		66.7	73.3	24.4	35.6	37.8	95.6	97.8
84	48.8	80.3	26.7	33.6	38.5	90.6	98.5	98.6		64.4	73.3	28.9	42.2	44.4	95.6	95.6
85	49.7	81	28.3	37	41.4	93	98.3	98.3		64.4	75.6	44.4	55.6	55.6	97.8	91.1
86	50.2	81.3	29.1	38.2	42.5	93.5	98.5	97.4		64.4	75.6	46.7	57.8	57.8	100	91.1
87	51.2	82.2	31.5	41.1	44.3	93.2	98.5	96.7		62.2	75.6	44.4	57.8	57.8	97.8	88.9
88	50.2	82.5	34.8	43.5	46.4	92.6	98.5	95.5		57.8	75.6	46.7	62.2	57.8	97.8	88.9
89	47.9	82.9	32.5	40.2	44.2	91.3	97.4	91.4		55.6	75.6	40	57.8	53.3	95.6	93.3
90	43.8	82.9	32.4	39.6	42	88.7	95.2	88.5		51.1	71.1	31.1	51.1	46.7	95.6	88.9
91	40.8	82.5	28.4	34.6	37.3	84.4	91.3	82.2		44.4	71.1	35.6	53.3	51.1	93.3	91.1
92	37.8	83.4	27.1	36.5	38.5	83.6	86.5	79.6		46.7	71.1	40	60	57.8	93.3	91.1
93	39.2	83.9	27.7	35.8	37.7	83.6	84.4	80.1		46.7	71.1	40	62.2	60	93.3	91.1
94	41.6	83.7	30.8	39.4	41.1	84.1	83.7	83		46.7	77.8	35.6	62.2	57.8	91.1	91.1
95	45	84.6	35.4	43.8	45	87.2	82.7	88		46.7	75.6	35.6	57.8	55.6	95.6	88.9
96	48.1	83.7	37.3	44.9	46.2	89.2	85.3	91.1		48.9	75.6	35.6	51.1	51.1	91.1	86.7
97	50.9	84.2	39	45.5	46.4	89	86.3	93.3		42.2	75.6	31.1	48.9	44.4	88.9	82.2
98	52.7	84.2	36.5	42.5	45	89	85.8	93.2		42.2	77.8	33.3	53.3	51.1	88.9	84.4
99	53.8	83.9	36.6	43.8	46.7	91.4	88.9	95.4		55.6	80	40	57.8	55.6	88.9	86.7
100	56.8	84.4	36.8	45.2	48.3	91.8	90.6	95.2		60	80	40	60	57.8	93.3	91.1
