# Supplementary material for: Dynamic forecasting of severe acute graft-versus-host disease after transplantation
Source: Nat Comput Sci. 2022 Mar 28;2(3):153–9. doi: 10.1038/s43588-022-00213-4 (PMC10766514; doi:10.1038/s43588-022-00213-4)
Supplement: Supplementary file 7 — Supplementary Table 4 [file 43588_2022_213_MOESM7_ESM.xlsx]

## Sheet: Supp_Table 4
Supplementary Table 4. Peri-transplantation variables in the aGOAT dataset.
Peri-HSCT variable	Type	Categories
Age	numerical	-
BMI	numerical	-
Sex	categorical	male, female
Primary disease	categorical	AML, ALL, MDS, MPN, MDS/MPN, AA, lymphoma, others
Donor type	categorical	haploidentical, mismatched unrelated
Sex match	categorical	female to female, male to male, male to female, female to male
ABO match	categorical	matched, major mismatch, minor mismatch, bidirectional mismatch
Stem cell source	categorical	PB, BM, PB+BM
HLA mismatch	numerical	-
Transplantation year	categorical	2012, 2013, 2014, 2015, 2016, 2017, 2018, 2019, 2020, 2021
Conditioning regimen	categorical	MAC, RIC
ATG in conditioning	categorical	yes, no
aGVHD prophylaxis	categorical	CSA+MMF+MTX, CSA+MTX, FK506+MMF+MTX, FK506+MTX
TNC count	numerical	-
CD34 count	numerical	-
