# Supplementary material for: Dynamic forecasting of severe acute graft-versus-host disease after transplantation
Source: Nat Comput Sci. 2022 Mar 28;2(3):153–9. doi: 10.1038/s43588-022-00213-4 (PMC10766514; doi:10.1038/s43588-022-00213-4)
Supplement: Supplementary file 8 — Supplementary Table 5 [file 43588_2022_213_MOESM8_ESM.xlsx]

## Sheet: Supp_Table 5
Supplementary Table 5. Importance rankings of all the dynamic features in daGOAT based on internal validation within the training sets.
Adults				Children
Rank	Variable name	Maximum importance score during days 8–30 (×10^-4)		Rank	Variable name	Maximum importance score during days 8–30 (×10^-4)
1	fc-suite1-CD3+CD4+-%-in-lymph	756.2		1	biochem-GGT	1674.6
2	biochem-CysC	592.4		2	biochem-Cr	997.1
3	fc-suite1-lymph-%-in-nucleated	578.6		3	biochem-UA	857.1
4	fc-suite1-lin-/HLA-DR+/CD11c+-%-in-nucleated	539.6		4	biochem-IBIL	849.5
5	biochem-RBP	446.5		5	cbc-suite1-MONO%	849.5
6	biochem-BNP	438		6	cbc-suite1-RET-He	849.5
7	biochem-LP(a)	402.4		7	electr-K	849.5
8	biochem-NEFA	372.3		8	biochem-AST	849.5
9	cytokines-suite1-IL-2R	367.4		9	biochem-LDH	849.5
10	cbc-suite1-RDW-CV	362.9		10	biochem-Urea	596.5
11	biochem-CHE	362.9		11	electr-Cl	596.5
12	biochem-PA	349.2		12	biochem-TBA	588.9
13	biochem-CK	344.3		13	biochem-TP	588.9
14	cbc-suite1-RET-He	342.9		14	electr-CO2CP	588.9
15	biochem-Hcy	337.9		15	vital-BR	588.9
16	vital-pulse	337.4		16	cbc-suite1-EO%	588.9
17	vital-diastolic-BP	331.5		17	cbc-suite1-EO#	588.9
18	ab-suite1-ASO	315.3		18	cbc-suite1-HFR%	588.9
19	biochem-TBIL	315.1		19	electr-Na	588.9
20	biochem-CHO	314.1		20	biochem-DBIL	588.9
21	biochem-TBA	310.6		21	biochem-AST/ALT	588.9
22	biochem-DBIL	309.9		22	biochem-A/G	588.9
23	electr-K	307.9		23	biochem-GLB	588.9
24	electr-CO2CP	307.1		24	vital-systolic-BP	588.9
25	biochem-AMY	307		25	i/o-total-fluid-loss	588.9
26	ab-suite1-C4	304.4		26	i/o-vomit-volume	337.9
27	biochem-IBIL	302.5		27	cbc-suite1-NEUT%	283.2
28	ab-suite1-CRP	299.7		28	cbc-suite1-PDW	283.2
29	cbc-suite1-RET%	299		29	electr-Mg	253.3
30	electr-Ca	298.4		30	biochem-ALP	240.4
31	cbc-suite1-MONO%	297.4		31	cbc-suite1-HCT	223.5
32	cbc-suite1-RET#	296.8		32	cbc-suite1-MONO#	173.6
33	cbc-suite1-RBC	294.5		33	cbc-suite1-MCH	158.8
34	biochem-LDL	292.8		34	vital-blood-oxygen	149.6
35	electr-Cl	290.8		35	cbc-suite1-P-LCR%	149.6
36	cytokines-suite1-IL-8	289.7		36	cbc-suite1-HGB	149.6
37	cbc-suite1-HGB	289.2		37	cbc-suite1-NRBC%	149.6
38	cytokines-suite1-IL-10	288.8		38	electr-Ca	149.6
39	cbc-suite1-NEUT#	288.4		39	biochem-ALB	149.6
40	ab-suite1-IgA	287.8		40	vital-pulse	141.6
41	cbc-suite1-PCT	286.7		41	vital-temp	92.4
42	cytokines-suite1-IL-1beta	286.6		42	cbc-suite1-IRF	92.4
43	cbc-suite1-PLT	285.2		43	cbc-suite1-LFR%	92.4
44	electr-Mg	284.3		44	vital-diastolic-BP	86.9
45	biochem-Lip	282.3		45	biochem-ALT	81.7
46	cytokines-suite1-TNF-alpha	280.7		46	cbc-suite1-PLT	57.9
47	biochem-Cr	280.4		47	cbc-suite1-MPV	53.9
48	vital-systolic-BP	279		48	cbc-suite1-IG#	53.9
49	biochem-Urea	275.8		49	cbc-suite1-PCT	49.9
50	biochem-TP	266.9		50	cbc-suite1-NEUT#	49.9
51	biochem-GLB	264.8		51	cbc-suite1-IG%	49.9
52	biochem-UA	264.8		52	cbc-suite1-LYMPH%	49.9
53	cbc-suite1-IPF	255.6		53	cbc-suite1-MCV	45.7
54	biochem-alpha-HBDH	255.2		54	i/o-urination-volume	45.7
55	biochem-AST	246.4		55	biochem-TBIL	42.5
56	biochem-ALB	244.3		56	cbc-suite1-MFR%	42.5
57	biochem-APOA1	242.7		57	cbc-suite1-LYMPH#	40.9
58	cbc-suite1-PDW	236.3		58	cbc-suite1-NRBC#	40.9
59	cbc-suite1-HCT	226		59	i/o-defecation#	32.5
60	ab-suite1-IgM	219.2		60	cbc-suite1-MCHC	29.8
61	biochem-APOB	180.3		61	cbc-suite1-RET%	20.2
62	fc-suite1-CD3+CD8+-%-in-lymph	134.1		62	cbc-suite1-WBC	12.5
63	vital-temp	125.9		63	cbc-suite1-BASO%	6.9
64	fc-suite1-CD14+monocytes-%-in-nucleated	125.3		64	cbc-suite1-BASO#	6.9
65	biochem-CK-MB	124.7		65	cbc-suite1-RDW-SD	0
66	vital-HR	107		66	cbc-suite1-RET#	0
67	biochem-A/G	104.2		67	vital-HR	0
68	biochem-AST/ALT	103		68	cbc-suite1-RBC	0
69	cbc-suite1-P-LCR%	90.2		69	cbc-suite1-RDW-CV	0
70	cbc-suite1-EO#	88.6		70	electr-P	0
71	cbc-suite1-IRF	88.3		71	cbc-suite1-IPF	0
72	cbc-suite1-LYMPH%	86		72	cbc-suite2-NE-SFL	0
73	ab-suite1-C3	83.6		73	cbc-suite2-LY-WZ	0
74	cbc-suite1-MCV	83.6		74	cbc-suite2-NE-FSC	0
75	fc-suite1-lin-/HLA-DR+/CD123+-%-in-nucleated	82.7		75	cbc-suite2-LY-WY	0
76	cbc-suite1-LFR%	81.9		76	cbc-suite2-MO-Z	0
77	cbc-suite1-EO%	72.5		77	cbc-suite2-HFLC#	0
78	cbc-suite1-MCH	72.2		78	cbc-suite2-MO-Y	0
79	cbc-suite1-IG#	72.1		79	cbc-suite2-WBC-N	0
80	biochem-LDH	72.1		80	cbc-suite2-LY-WX	0
81	fc-suite1-CD3+T-%-in-lymph	70.7		81	cbc-suite2-MO-X	0
82	cbc-suite1-NRBC#	65.9		82	cbc-suite2-WBC-D	0
83	fc-suite1-CD19+B-%-in-lymph	62.8		83	cbc-suite2-LY-Z	0
84	vital-BR	48.1		84	cbc-suite2-NE-WZ	0
85	cbc-suite1-MCHC	46.3		85	cbc-suite2-LY-Y	0
86	i/o-sweat-volume	45.8		86	cbc-suite2-NE-WY	0
87	fc-suite1-CD3–/CD16+56+NK-%-in-lymph	45		87	cbc-suite2-HFLC%	0
88	fc-suite1-CD3+CD4+/CD3+CD8+	43.5		88	cbc-suite2-LY-X	0
89	cbc-suite1-BASO%	41.9		89	cbc-suite2-NE-WX	0
90	fc-suite1-CD4+/CD25+-%-in-lymph	41.2		90	cbc-suite2-NE-SSC	0
91	biochem-GGT	38.8		91	cbc-suite2-FRC#	0
92	fc-suite1-normal-myeloid-blasts-(CD34+CD117+HLA-DR+CD38+CD13+CD33+)-%-in-nucleated	37.5		92	cbc-suite2-RBC-O	0
93	cbc-suite1-WBC	37.4		93	cbc-suite2-RBC-He	0
94	electr-P	37.3		94	cbc-suite2-FRC%	0
95	biochem-PCT	35.1		95	fc-suite1-lymph-%-in-nucleated	0
96	cbc-suite1-LYMPH#	33.8		96	fc-suite1-CD19+B-%-in-lymph	0
97	cbc-suite1-MFR%	32.1		97	fc-suite1-CD3+T-%-in-lymph	0
98	biochem-ALP	31.5		98	fc-suite1-CD3+CD4+/CD3+CD8+	0
99	i/o-urination-volume	31		99	fc-suite1-lin-/HLA-DR+/CD123+-%-in-nucleated	0
100	i/o-total-fluid-loss	30.7		100	fc-suite1-CD14+monocytes-%-in-nucleated	0
101	fc-suite1-monocytes-%-in-nucleated	26.7		101	fc-suite1-CD3+CD8+-%-in-lymph	0
102	vital-blood-oxygen	26.1		102	fc-suite1-CD3+CD4+-%-in-lymph	0
103	cbc-suite1-NEUT%	24.9		103	fc-suite1-lin-/HLA-DR+/CD11c+-%-in-nucleated	0
104	biochem-CRP	24.3		104	fc-suite1-CD3-/CD16+56+NK-%-in-lymph	0
105	electr-Na	23.6		105	fc-suite1-CD4+/CD25+-%-in-lymph	0
106	biochem-GLu	22.7		106	fc-suite2-CD3+CD4+T%	0
107	ab-suite1-IgG	22.6		107	fc-suite2-CD3+T%	0
108	cbc-suite1-MPV	21.8		108	fc-suite2-CD3+-count	0
109	biochem-ADA	21.6		109	fc-suite2-CD3+CD4+-count	0
110	biochem-TG	19.9		110	fc-suite2-CD3+CD8+%	0
111	i/o-defecation#	17.9		111	fc-suite2-CD3-CD56+/CD16+-count	0
112	biochem-HDL	16.6		112	fc-suite2-CD3-CD56+/CD16+NK%	0
113	cytokines-suite1-IL-6	15.7		113	fc-suite2-CD3+CD8+-count	0
114	cbc-suite1-RDW-SD	15.5		114	fc-suite2-Treg-%-in-T	0
115	cbc-suite1-MONO#	14.4		115	fc-suite2-memory-Treg-%-in-T	0
116	cbc-suite1-NRBC%	12.2		116	fc-suite2-activated-Treg-%-in-T	0
117	biochem-ALT	11.4		117	fc-suite2-CD19+B%	0
118	cbc-suite1-IG%	10.5		118	fc-suite2-naïve-Treg-%-in-T	0
119	cbc-suite1-HFR%	9		119	fc-suite2-CD19+-count	0
120	cbc-suite1-BASO#	8.8		120	biochem-GLu	0
121	i/o-diarrhea-volume	8.2		121	biochem-CK	0
122	ab-suite1-RF	8.1		122	biochem-alpha-HBDH	0
123	i/o-vomit-volume	3		123	biochem-CK-MB	0
124	fc-suite2-B-progenitor-%-in-nucleated	2.3		124	biochem-PCT	0
125	biochem-APOA1/B	1		125	biochem-CRP	0
126	cbc-suite2-WBC-D	0		126	biochem-HDL	0
127	cbc-suite2-HFLC#	0		127	biochem-CHO	0
128	cbc-suite2-HFLC%	0		128	biochem-TG	0
129	cbc-suite2-LY-WZ	0		129	biochem-LDL	0
130	cbc-suite2-LY-WY	0		130	biochem-CysC	0
131	cbc-suite2-MO-Y	0		131	biochem-AMY	0
132	cbc-suite2-LY-WX	0		132	biochem-BNP	0
133	cbc-suite2-WBC-N	0		133	biochem-CKMB	0
134	cbc-suite2-MO-X	0		134	biochem-MYO	0
135	cbc-suite2-LY-Z	0		135	biochem-cTNI	0
136	cbc-suite2-NE-WZ	0		136	biochem-Lip	0
137	cbc-suite2-LY-Y	0		137	biochem-CHE	0
138	cbc-suite2-NE-WY	0		138	biochem-ADA	0
139	cbc-suite2-NE-WX	0		139	biochem-PA	0
140	cbc-suite2-NE-SSC	0		140	cytokines-suite1-IL-10	0
141	cbc-suite2-LY-X	0		141	cytokines-suite1-IL-8	0
142	cbc-suite2-NE-SFL	0		142	cytokines-suite1-IL-2R	0
143	cbc-suite2-NE-FSC	0		143	cytokines-suite1-IL-6	0
144	cbc-suite2-MO-Z	0		144	cytokines-suite1-TNF-alpha	0
145	cbc-suite2-RBC-O	0		145	cytokines-suite1-IL-1beta	0
146	cbc-suite2-FRC%	0		146	cytokines-suite2-IL-2	0
147	cbc-suite2-RBC-He	0		147	cytokines-suite2-IL-1beta	0
148	cbc-suite2-FRC#	0		148	cytokines-suite2-TNF-alpha	0
149	fc-suite2-CD3+CD8+%	0		149	cytokines-suite2-IL-10	0
150	fc-suite2-CD3+T%	0		150	cytokines-suite2-IL-8	0
151	fc-suite2-CD3–CD56+/CD16+NK%	0		151	cytokines-suite2-IL-17	0
152	fc-suite2-CD19+B%	0		152	cytokines-suite2-IL-6	0
153	fc-suite2-CD3+CD8+-count	0		153	cytokines-suite2-IL-5	0
154	fc-suite2-CD3+-count	0		154	cytokines-suite2-IFN-alpha	0
155	fc-suite2-CD3+CD4+-count	0		155	cytokines-suite2-IFN-gamma	0
156	fc-suite2-CD3–CD56+/CD16+-count	0		156	cytokines-suite2-IL-12P70	0
157	fc-suite2-CD3+CD4+T%	0		157	cytokines-suite2-IL-4	0
158	fc-suite2-CD19+-count	0		158	i/o-diarrhea-volume	0
159	fc-suite3-memory-Treg-%-in-T	0		159	i/o-sweat-volume	0
160	fc-suite3-activated-Treg-%-in-T	0
161	fc-suite3-Treg-%-in-T	0
162	fc-suite3-naive-Treg-%-in-T	0
163	fc-suite3-CD19+-%-in-nucleated	0
164	fc-suite3-CD19+CD20+matureB-%-in-nucleated	0
165	fc-suite3-effector-CD8+T-%-in-T	0
166	fc-suite3-effector-memory-CD8+T-%-in-T	0
167	fc-suite3-activated-CD8+T-%-in-T	0
168	fc-suite3-naive-CD8+T-%-in-T	0
169	fc-suite3-central-memory-CD4+T-%-in-T	0
170	fc-suite3-effector-memory-CD4+T-%-in-T	0
171	fc-suite3-naive-CD4+T-%-in-T	0
172	fc-suite3-activated-CD4+T-%-in-T	0
173	fc-suite3-central-memory-CD8+T-%-in-T	0
174	fc-suite3-effector-CD4+T-%-in-T	0
175	fc-suite3-lymph-count	0
176	fc-suite3-normal-plasma-cells-%-in-nucleated	0
177	ab-suite2-IgG	0
178	ab-suite2-IgA	0
179	ab-suite2-IgM	0
180	biochem-MYO	0
181	biochem-cTNI	0
182	biochem-CKMB	0
183	cytokines-suite2-IL-2	0
184	cytokines-suite2-IL-1beta	0
185	cytokines-suite2-TNF-alpha	0
186	cytokines-suite2-IL-10	0
187	cytokines-suite2-IL-8	0
188	cytokines-suite2-IFN-alpha	0
189	cytokines-suite2-IL-6	0
190	cytokines-suite2-IL-5	0
191	cytokines-suite2-IL-12P70	0
192	cytokines-suite2-IL-17	0
193	cytokines-suite2-IFN-gamma	0
194	cytokines-suite2-IL-4	0
