# Supplementary material for: Dynamic forecasting of severe acute graft-versus-host disease after transplantation
Source: Nat Comput Sci. 2022 Mar 28;2(3):153–9. doi: 10.1038/s43588-022-00213-4 (PMC10766514; doi:10.1038/s43588-022-00213-4)
Supplement: Supplementary file 9 — Statistical source data. [file 43588_2022_213_MOESM9_ESM.xlsx]

## Sheet: Fig.1a
Group	All-cause death	OS-time (days)
Severe aGVHD	1	381
Severe aGVHD	0	1095
Severe aGVHD	0	1095
Severe aGVHD	1	245
Severe aGVHD	1	1095
Severe aGVHD	0	918
Severe aGVHD	0	1095
Severe aGVHD	0	856
Severe aGVHD	1	191
Severe aGVHD	0	432
Severe aGVHD	0	412
Severe aGVHD	0	340
Severe aGVHD	0	241
Severe aGVHD	0	462
Severe aGVHD	0	547
Severe aGVHD	1	194
Severe aGVHD	0	566
Severe aGVHD	0	201
Severe aGVHD	1	133
Severe aGVHD	1	298
Severe aGVHD	1	67
Severe aGVHD	1	117
Severe aGVHD	1	205
Severe aGVHD	1	281
Severe aGVHD	1	174
Severe aGVHD	0	1095
Severe aGVHD	0	1021
Severe aGVHD	0	729
Severe aGVHD	0	670
Severe aGVHD	1	111
Severe aGVHD	0	267
Severe aGVHD	1	40
Severe aGVHD	1	89
Severe aGVHD	0	344
Severe aGVHD	0	26
Severe aGVHD	0	237
Severe aGVHD	0	115
Severe aGVHD	0	566
Severe aGVHD	0	185
Severe aGVHD	0	305
Severe aGVHD	1	77
Severe aGVHD	0	481
Severe aGVHD	0	459
Severe aGVHD	1	67
Severe aGVHD	0	510
Severe aGVHD	0	159
Severe aGVHD	1	172
Severe aGVHD	1	107
Severe aGVHD	0	426
Severe aGVHD	0	78
Severe aGVHD	0	403
Severe aGVHD	0	419
Severe aGVHD	0	363
Severe aGVHD	0	127
Severe aGVHD	0	207
Severe aGVHD	0	382
Severe aGVHD	1	77
Severe aGVHD	1	63
Severe aGVHD	1	656
Severe aGVHD	1	142
Severe aGVHD	1	270
Severe aGVHD	1	95
Severe aGVHD	0	1095
Severe aGVHD	1	46
Severe aGVHD	1	73
Severe aGVHD	1	244
Severe aGVHD	1	117
Severe aGVHD	1	73
Severe aGVHD	1	110
Severe aGVHD	1	104
Severe aGVHD	0	849
Severe aGVHD	1	87
Severe aGVHD	0	250
Severe aGVHD	0	560
Severe aGVHD	0	649
Severe aGVHD	0	74
Severe aGVHD	0	205
Severe aGVHD	1	205
Severe aGVHD	0	256
Severe aGVHD	1	200
Severe aGVHD	0	190
Severe aGVHD	1	154
Severe aGVHD	0	146
Severe aGVHD	0	180
Severe aGVHD	0	123
Severe aGVHD	1	160
Severe aGVHD	1	90
Severe aGVHD	1	145
Severe aGVHD	0	195
Severe aGVHD	0	196
Severe aGVHD	0	200
Severe aGVHD	0	127
Severe aGVHD	1	113
Others	0	1095
Others	0	1095
Others	0	1095
Others	0	1095
Others	1	186
Others	1	222
Others	0	1095
Others	1	170
Others	0	1095
Others	0	1095
Others	0	1095
Others	0	1095
Others	0	1095
Others	0	1095
Others	1	195
Others	1	539
Others	1	378
Others	0	1095
Others	1	352
Others	0	1095
Others	0	1095
Others	1	126
Others	1	917
Others	0	1095
Others	1	164
Others	0	1095
Others	0	1095
Others	0	1095
Others	0	1095
Others	1	124
Others	0	1095
Others	1	240
Others	0	1095
Others	0	1095
Others	0	1095
Others	1	247
Others	1	661
Others	0	1095
Others	0	1095
Others	0	1095
Others	0	1095
Others	1	346
Others	0	1095
Others	0	1095
Others	1	274
Others	0	1095
Others	0	1095
Others	1	578
Others	0	1078
Others	1	701
Others	1	219
Others	1	208
Others	0	1030
Others	1	757
Others	1	166
Others	1	232
Others	0	1095
Others	1	528
Others	1	248
Others	0	918
Others	0	876
Others	0	1095
Others	0	873
Others	0	1095
Others	0	838
Others	0	1095
Others	1	502
Others	0	771
Others	1	250
Others	0	1095
Others	1	588
Others	0	1095
Others	0	976
Others	0	1095
Others	0	1095
Others	0	707
Others	1	458
Others	0	1095
Others	0	1095
Others	0	1095
Others	0	838
Others	0	781
Others	0	627
Others	0	1095
Others	0	627
Others	0	935
Others	0	607
Others	0	607
Others	0	1095
Others	0	1095
Others	0	592
Others	1	225
Others	0	575
Others	0	804
Others	0	1095
Others	0	1036
Others	0	1053
Others	1	517
Others	0	1095
Others	0	1095
Others	1	190
Others	0	1095
Others	0	1095
Others	0	1095
Others	0	949
Others	0	1044
Others	0	1092
Others	0	1095
Others	0	1095
Others	0	1091
Others	0	1095
Others	1	144
Others	0	710
Others	0	413
Others	0	410
Others	1	227
Others	0	862
Others	0	1006
Others	0	868
Others	0	578
Others	0	1033
Others	1	924
Others	0	360
Others	1	196
Others	0	378
Others	0	594
Others	0	321
Others	1	780
Others	0	578
Others	0	434
Others	0	509
Others	0	924
Others	0	424
Others	0	840
Others	0	256
Others	0	239
Others	0	899
Others	0	739
Others	0	728
Others	0	730
Others	0	354
Others	0	217
Others	1	429
Others	0	734
Others	0	731
Others	0	729
Others	0	829
Others	0	816
Others	0	752
Others	0	852
Others	0	863
Others	0	715
Others	0	833
Others	0	765
Others	0	797
Others	1	422
Others	0	375
Others	0	735
Others	0	819
Others	0	254
Others	0	798
Others	0	216
Others	0	129
Others	0	711
Others	1	595
Others	0	741
Others	0	779
Others	0	788
Others	0	118
Others	0	745
Others	0	735
Others	0	657
Others	0	300
Others	0	660
Others	0	748
Others	0	754
Others	0	608
Others	0	604
Others	0	330
Others	1	645
Others	0	741
Others	1	108
Others	0	656
Others	0	611
Others	0	305
Others	0	720
Others	0	721
Others	1	294
Others	0	702
Others	0	622
Others	0	341
Others	0	154
Others	0	478
Others	1	121
Others	0	640
Others	0	559
Others	0	604
Others	0	160
Others	0	437
Others	0	547
Others	0	524
Others	0	651
Others	0	539
Others	0	650
Others	0	642
Others	0	557
Others	0	544
Others	0	609
Others	0	561
Others	0	608
Others	0	603
Others	0	527
Others	0	453
Others	0	614
Others	0	558
Others	0	370
Others	0	433
Others	0	543
Others	0	546
Others	0	497
Others	0	514
Others	0	589
Others	0	527
Others	0	474
Others	1	178
Others	0	550
Others	0	566
Others	0	469
Others	0	547
Others	0	160
Others	0	354
Others	0	506
Others	0	531
Others	0	475
Others	0	411
Others	0	419
Others	0	468
Others	0	451
Others	0	140
Others	0	483
Others	0	462
Others	0	459
Others	0	362
Others	1	138
Others	1	181
Others	1	93
Others	0	1095
Others	0	1095
Others	0	1095
Others	0	1095
Others	1	489
Others	0	1095
Others	1	244
Others	1	388
Others	1	125
Others	0	1095
Others	0	1095
Others	0	1095
Others	1	74
Others	0	1095
Others	1	420
Others	0	1095
Others	0	1095
Others	1	235
Others	1	137
Others	1	226
Others	1	509
Others	0	1095
Others	1	61
Others	0	1095
Others	0	1095
Others	1	138
Others	0	1095
Others	0	1072
Others	0	1070
Others	1	427
Others	1	47
Others	0	1049
Others	1	976
Others	1	135
Others	1	88
Others	1	109
Others	1	77
Others	0	894
Others	0	855
Others	0	1095
Others	1	492
Others	1	124
Others	1	49
Others	0	795
Others	0	1095
Others	0	764
Others	1	71
Others	0	1095
Others	0	861
Others	0	700
Others	1	229
Others	0	1095
Others	0	600
Others	0	578
Others	0	546
Others	1	99
Others	0	1095
Others	0	451
Others	0	990
Others	1	432
Others	0	434
Others	1	110
Others	1	178
Others	1	772
Others	0	770
Others	0	771
Others	1	348
Others	1	192
Others	0	743
Others	0	187
Others	0	608
Others	0	286
Others	1	122
Others	0	806
Others	0	783
Others	0	644
Others	1	299
Others	0	715
Others	0	110
Others	0	532
Others	0	371
Others	1	406
Others	0	730
Others	0	461
Others	0	721
Others	1	438
Others	0	545
Others	0	722
Others	0	229
Others	1	222
Others	0	579
Others	0	606
Others	0	571
Others	0	591
Others	1	130
Others	0	493
Others	0	205
Others	0	157
Others	0	95
Others	0	528
Others	0	369
Others	1	425
Others	0	484
Others	0	540
Others	0	650
Others	0	625
Others	0	152
Others	0	649
Others	0	242
Others	0	609
Others	0	506
Others	1	126
Others	0	458
Others	0	595
Others	0	349
Others	0	490
Others	0	553
Others	0	552
Others	0	566
Others	0	550
Others	0	551
Others	0	506
Others	1	299
Others	1	148
Others	0	417
Others	0	449
Others	0	388
Others	0	456
Others	0	252
Others	0	466
Others	0	375
Others	0	472
Others	0	192
Others	0	372
Others	0	450
Others	0	459
Others	0	494
Others	0	493
Others	0	366
Others	0	490
Others	0	462
Others	1	271
Others	0	429
Others	0	425
Others	0	460
Others	0	465
Others	0	365
Others	0	461
Others	0	248
Others	0	360
Others	0	251
Others	0	103
Others	1	256
Others	0	381
Others	0	433
Others	0	399
Others	0	426
Others	0	287
Others	0	423
Others	0	368
Others	1	123
Others	0	377
Others	0	103
Others	0	375
Others	0	152
Others	0	393
Others	0	337
Others	0	403
Others	0	374
Others	0	150
Others	0	417
Others	0	424
Others	0	402
Others	0	408
Others	0	400
Others	0	309
Others	0	391
Others	0	398
Others	1	168
Others	0	376
Others	0	315
Others	1	101
Others	1	213
Others	0	319
Others	0	313
Others	0	370
Others	0	367
Others	0	364
Others	0	293
Others	0	385
Others	0	328
Others	0	327
Others	0	363
Others	1	58
Others	0	316
Others	0	190
Others	0	142
Others	0	261
Others	0	248
Others	0	271
Others	0	181
Others	0	138
Others	0	112
Others	0	111
Others	0	140
Others	0	190
Others	0	141
Others	0	115
Others	0	155
Others	0	171
Others	0	134
Others	0	138
Others	0	175
Others	1	136
Others	0	175
Others	0	160
Others	0	165
Others	0	181
Others	0	131
Others	0	130
Others	0	179
Others	0	112
Others	0	113
Others	0	135
Others	0	175
Others	0	117
Others	0	182
Others	0	179
Others	0	112
Others	0	167
Others	0	116
Others	0	152
Others	0	177
Others	0	142
Others	0	172
Others	0	203
Others	0	187
Others	0	199
Others	0	209
Others	0	197
Others	0	198
Others	0	199
Others	0	148
Others	0	104
Others	1	29

## Sheet: Fig.1b
Adults
Days post-transplant	1	2	3	4	5	6	7	8	9	10	11	12	13	14	15	16	17	18	19	20	21	22	23	24	25	26	27	28	29	30	31	32	33	34	35	36	37	38	39	40	41	42	43	44	45	46	47	48	49
Vital signs	0.97084	0.97084	0.97084	0.97084	0.97084	0.972556	0.97084	0.97084	0.97084	0.97084	0.97084	0.97084	0.972556	0.97084	0.972556	0.97084	0.97084	0.974271	0.97084	0.972556	0.97084	0.969125	0.97084	0.969125	0.96741	0.96741	0.965695	0.965695	0.958834	0.950257	0.950257	0.946827	0.943396	0.93825	0.933105	0.921098	0.917667	0.915952	0.914237	0.90223	0.898799	0.898799	0.888508	0.876501	0.874786	0.852487	0.838765	0.828473	0.819897
Fluid loss	0.965695	0.963979	0.963979	0.963979	0.965695	0.958834	0.963979	0.958834	0.960549	0.957118	0.93825	0.912521	0.861063	0.799314	0.7753	0.758148	0.701544	0.689537	0.651801	0.620926	0.590051	0.555746	0.533448	0.535163	0.507719	0.504288	0.490566	0.495712	0.466552	0.473413	0.473413	0.461407	0.447684	0.457976	0.4494	0.413379	0.394511	0.406518	0.392796	0.406518	0.379074	0.382504	0.38422	0.375643	0.38765	0.385935	0.363636	0.349914	0.341338
CBC	1	0.998285	1	1	1	1	1	0.998285	1	0.998285	0.998285	0.996569	0.986278	0.962264	0.876501	0.80789	0.768439	0.746141	0.679245	0.667238	0.686106	0.552316	0.509434	0.536878	0.548885	0.468268	0.476844	0.593482	0.430532	0.471698	0.469983	0.509434	0.389365	0.459691	0.524871	0.41681	0.396226	0.437393	0.463122	0.385935	0.442539	0.51458	0.399657	0.38765	0.425386	0.445969	0.361921	0.421955	0.457976
Biochemistry	0.975986	0.975986	0.974271	0.97084	0.96741	0.969125	0.969125	0.969125	0.972556	0.972556	0.972556	0.960549	0.936535	0.893654	0.763293	0.682676	0.691252	0.605489	0.548885	0.51458	0.560892	0.415094	0.35506	0.389365	0.385935	0.32247	0.348199	0.48542	0.305317	0.274443	0.38765	0.377358	0.276158	0.312178	0.427101	0.295026	0.255575	0.349914	0.353345	0.277873	0.310463	0.396226	0.310463	0.248714	0.32247	0.343053	0.265866	0.298456	0.38422
Electrolytes	0.998285	0.998285	1	1	0.996569	0.998285	0.998285	0.998285	0.996569	0.998285	0.998285	0.989708	0.96741	0.917667	0.797599	0.722127	0.720412	0.641509	0.593482	0.552316	0.608919	0.459691	0.394511	0.432247	0.445969	0.370497	0.38765	0.533448	0.35506	0.325901	0.418525	0.423671	0.32247	0.35163	0.459691	0.341338	0.288165	0.380789	0.389365	0.317324	0.35506	0.444254	0.346484	0.296741	0.358491	0.396226	0.295026	0.343053	0.397942
Cytokines	0.0737564	0.0291595	0.0205832	0.00857633	0.0051458	0.00343053	0.00343053	0.00343053	0	0	0.00857633	0.0188679	0.0548885	0.13036	0.0909091	0.0394511	0.0686106	0.0909091	0.0480274	0.0377358	0.0891938	0.0600343	0.0360206	0.0651801	0.058319	0.025729	0.0394511	0.0994854	0.0411664	0.0343053	0.0668954	0.0668954	0.0377358	0.0566038	0.0754717	0.0360206	0.0308748	0.0463122	0.058319	0.0428816	0.058319	0.0789022	0.0360206	0.0240137	0.0497427	0.0634648	0.0325901	0.0531732	0.0651801
Flow cytometry	0.058319	0.0480274	0.051458	0.0325901	0.0137221	0.0205832	0.0205832	0.0171527	0.0051458	0.00857633	0.0291595	0.0308748	0.0394511	0.0926244	0.108062	0.0737564	0.084048	0.109777	0.0926244	0.0703259	0.102916	0.0566038	0.0240137	0.0360206	0.0480274	0.0377358	0.0411664	0.0274443	0.0548885	0.0394511	0.0463122	0.0634648	0.0445969	0.051458	0.0394511	0.0531732	0.0171527	0.0171527	0.0154374	0.0120069	0.00857633	0.0205832	0.0497427	0.0240137	0.0291595	0.0428816	0.0274443	0.0548885	0.0394511
Antibodies	0	0	0	0	0	0	0.00171527	0.00171527	0.00171527	0.00171527	0.0343053	0.084048	0.147513	0.252144	0.0737564	0.0566038	0.0737564	0.0651801	0.0428816	0.0428816	0.0548885	0.0222985	0.0171527	0.0120069	0.00343053	0.00686106	0.0188679	0.0960549	0.0617496	0.0360206	0.0411664	0.0274443	0.0120069	0.0205832	0.00857633	0.00171527	0.00857633	0.0120069	0.0102916	0.00857633	0.0154374	0.0394511	0.0411664	0.0222985	0.0325901	0.0240137	0.0137221	0.0051458	0.0120069
Severe aGVHD	0	0	0	0	0	0	0	0	0	0	0	0	0	0	0	3	0	3	5	1	3	2	4	5	5	6	5	3	6	1	4	3	3	2	1	2	0	2	3	2	2	0	2	1	0	3	0	0	0
Children
Days post-transplant	1	2	3	4	5	6	7	8	9	10	11	12	13	14	15	16	17	18	19	20	21	22	23	24	25	26	27	28	29	30	31	32	33	34	35	36	37	38	39	40	41	42	43	44	45	46	47	48	49
Vital signs	1	1	1	1	1	1	1	1	1	1	1	1	1	1	1	1	1	1	1	1	1	1	1	1	1	1	1	1	1	1	1	1	0.977778	0.977778	0.888889	0.844444	0.777778	0.755556	0.755556	0.733333	0.733333	0.644444	0.688889	0.688889	0.666667	0.711111	0.666667	0.666667	0.666667
Fluid loss	1	1	1	1	1	1	1	1	1	1	1	1	1	1	1	1	1	1	1	1	1	1	1	1	1	1	1	1	1	1	1	1	0.977778	0.977778	0.888889	0.844444	0.777778	0.755556	0.755556	0.733333	0.733333	0.644444	0.666667	0.666667	0.644444	0.711111	0.666667	0.644444	0.666667
CBC	0.977778	1	1	1	1	1	1	1	1	1	1	1	0.977778	1	0.955556	0.866667	0.888889	0.777778	0.844444	0.8	0.777778	0.755556	0.711111	0.711111	0.622222	0.711111	0.644444	0.711111	0.6	0.577778	0.555556	0.6	0.577778	0.6	0.622222	0.511111	0.444444	0.466667	0.577778	0.422222	0.444444	0.444444	0.4	0.4	0.422222	0.533333	0.333333	0.511111	0.488889
Biochemistry	0.355556	0.422222	0.288889	0.533333	0.377778	0.4	0.444444	0.222222	0.311111	0.355556	0.4	0.377778	0.377778	0.377778	0.333333	0.355556	0.4	0.4	0.311111	0.422222	0.333333	0.4	0.266667	0.333333	0.422222	0.244444	0.444444	0.288889	0.311111	0.377778	0.333333	0.288889	0.311111	0.4	0.222222	0.266667	0.2	0.266667	0.355556	0.2	0.244444	0.288889	0.2	0.155556	0.311111	0.311111	0.155556	0.266667	0.244444
Electrolytes	0.577778	0.644444	0.577778	0.577778	0.555556	0.533333	0.6	0.355556	0.466667	0.444444	0.488889	0.422222	0.422222	0.444444	0.377778	0.4	0.511111	0.444444	0.4	0.511111	0.444444	0.444444	0.377778	0.444444	0.488889	0.333333	0.488889	0.333333	0.355556	0.4	0.4	0.377778	0.4	0.444444	0.266667	0.377778	0.244444	0.355556	0.422222	0.288889	0.244444	0.355556	0.2	0.222222	0.311111	0.355556	0.2	0.311111	0.333333
Cytokines	0	0	0.0222222	0.0222222	0	0	0.0222222	0.0222222	0.0222222	0	0.0222222	0.0444444	0	0.111111	0.0222222	0	0.0222222	0.0666667	0.0666667	0.0444444	0.0666667	0.0222222	0.0444444	0.0666667	0.0222222	0.0222222	0.0222222	0.0444444	0	0.0444444	0.0222222	0.0444444	0.0222222	0.0222222	0.0666667	0.0222222	0.0444444	0.0222222	0.0222222	0.0222222	0.0222222	0	0	0	0.0222222	0.0222222	0.0222222	0.0222222	0.0222222
Flow cytometry	0	0	0	0	0	0	0.0222222	0.0222222	0	0.0222222	0.0444444	0.0666667	0.0444444	0.0666667	0.0666667	0.0222222	0.0222222	0.0444444	0.0444444	0.0444444	0.0888889	0.0666667	0.0666667	0.0444444	0.0666667	0.0666667	0	0.0888889	0.0444444	0.0888889	0.0888889	0.0666667	0.0888889	0.0666667	0.0444444	0.0444444	0.0444444	0.0444444	0.0222222	0.0222222	0.0222222	0	0	0.0666667	0.0222222	0.0222222	0.0222222	0.0444444	0.0222222
Antibodies	0	0	0	0	0	0	0	0	0	0	0	0	0	0	0	0	0	0	0	0	0	0	0	0	0	0	0	0	0	0	0	0	0	0	0	0	0	0	0	0	0	0	0	0	0	0	0	0	0
Severe aGVHD	0	0	0	0	0	0	0	0	0	0	0	0	0	1	3	1	1	0	1	0	2	1	0	0	0	0	1	0	0	0	0	0	0	0	0	0	0	0	0	0	0	0	0	0	0	0	0	0	0
[truncated: 51 more columns]

## Sheet: Fig.1c
Outcome and biomarker data of 67 adult patients							Results
NRM	Severe aGVHD	Grade II–IV aGVHD	ST2 (pg/mL)	Reg3α (pg/mL)	TNFR1 (pg/mL)		Outcome	NRM						Severe aGVHD						Grade II–IV aGVHD
0	0	0	2	651.153	2019.79		Index	AUROC			AUPRC			AUROC			AUPRC			AUROC			AUPRC
0	1	1	2	134.2	2224.2		Model	MAGIC	Ann Arbor		MAGIC	Ann Arbor		MAGIC	Ann Arbor		MAGIC	Ann Arbor		MAGIC	Ann Arbor		MAGIC	Ann Arbor
0	0	1	53.8799	643.219	2392.59		Estimate	0.86	0.59		0.09	0.04		0.49	0.5		0.25	0.33		0.52	0.49		0.36	0.35
0	1	1	2	65.323	1297.65		95% CI: lower limit (bootstrap method)	0.75	0.47		0.06	0.03		0.25	0.27		0.09	0.09		0.35	0.31		0.19	0.18
0	0	0	35.2883	28.0346	1633.31		95% CI: upper limit (bootstrap method)	0.95	0.71		0.23	0.05		0.71	0.72		0.54	0.62		0.67	0.65		0.54	0.54
0	1	1	282.278	29.2231	2330.22		Original 1000 times bootstrap result
0	1	1	53.7436	159.307	2073.54		1	0.83	0.57		0.08	0.03		0.38	0.43		0.12	0.22		0.53	0.53		0.36	0.31
0	0	0	165.3	83.9	1385.3		2	0.92	0.62		0.16	0.04		0.31	0.32		0.3	0.3		0.37	0.33		0.24	0.25
0	0	0	8.36753	78.9151	1140.77		3	0.88	0.63		0.11	0.04		0.49	0.43		0.12	0.11		0.81	0.69		0.67	0.6
0	0	0	9.49157	100.419	2556.34		4	0.87	0.65		0.1	0.04		0.76	0.71		0.43	0.63		0.47	0.48		0.38	0.36
0	1	1	4.97708	450.784	1702.58		5	0.85	0.56		0.09	0.03		0.46	0.43		0.22	0.31		0.51	0.4		0.33	0.21
0	0	0	142.536	1053.12	3291.22		6	0.78	0.48		0.06	0.03		0.38	0.4		0.12	0.31		0.52	0.52		0.31	0.37
0	0	0	80.1256	282.488	2154.38		7	0.87	0.66		0.1	0.04		0.62	0.5		0.37	0.41		0.63	0.58		0.51	0.46
0	0	0	51.3623	753.341	2076.91		8	0.75	0.57		0.06	0.03		0.55	0.5		0.17	0.33		0.52	0.49		0.4	0.28
0	0	0	16.1212	112.474	1381.76		9	0.89	0.58		0.12	0.04		0.57	0.53		0.31	0.51		0.44	0.43		0.25	0.27
0	0	0	43.8775	258.83	3605.68		10	0.91	0.54		0.14	0.03		0.58	0.5		0.27	0.32		0.58	0.48		0.49	0.34
0	0	0	145.348	93.7881	1648.71		11	0.75	0.49		0.06	0.03		0.48	0.43		0.32	0.31		0.47	0.49		0.31	0.28
0	0	0	2	1081.63	1516.33		12	0.86	0.55		0.1	0.03		0.25	0.24		0.08	0.08		0.67	0.66		0.42	0.4
0	0	1	347.126	91.6131	1256.02		13	0.89	0.68		0.12	0.04		0.63	0.68		0.4	0.55		0.46	0.45		0.35	0.38
0	0	0	49.0993	24.6057	1075.17		14	0.88	0.6		0.11	0.04		0.46	0.52		0.16	0.37		0.51	0.38		0.23	0.29
0	0	0	146.596	213.01	1150.87		15	0.91	0.63		0.14	0.04		0.44	0.43		0.31	0.32		0.48	0.42		0.21	0.26
0	0	0	2	90.0298	1054.87		16	0.92	0.62		0.16	0.04		0.51	0.58		0.27	0.36		0.41	0.43		0.35	0.35
0	0	0	52.7694	118.893	1595.16		17	0.77	0.55		0.06	0.03		0.43	0.41		0.23	0.21		0.52	0.47		0.43	0.3
0	1	1	492.414	144.584	4037.47		18	0.82	0.51		0.08	0.03		0.43	0.48		0.32	0.33		0.43	0.35		0.21	0.24
0	0	0	89.1477	241.865	1408.71		19	0.85	0.63		0.09	0.04		0.57	0.64		0.41	0.55		0.39	0.34		0.19	0.18
0	0	0	16.5432	350.199	1752.98		20	0.89	0.66		0.13	0.04		0.41	0.35		0.26	0.3		0.35	0.34		0.23	0.24
0	0	0	13.2467	10.1496	1599.14		21	0.89	0.58		0.12	0.04		0.59	0.63		0.38	0.53		0.49	0.39		0.31	0.3
0	0	0	27.9675	98.9276	1926.89		22	0.85	0.68		0.09	0.04		0.55	0.58		0.34	0.38		0.49	0.41		0.3	0.31
0	0	0	84.9699	398.191	1580.58		23	0.86	0.49		0.1	0.03		0.53	0.5		0.16	0.22		0.53	0.48		0.48	0.44
0	0	0	20.2599	87.3952	2060		24	0.89	0.57		0.12	0.03		0.59	0.54		0.29	0.42		0.68	0.6		0.59	0.5
0	0	1	22.3177	145.324	1021.37		25	0.82	0.58		0.08	0.04		0.33	0.35		0.2	0.2		0.57	0.55		0.48	0.45
0	0	0	2	71.3624	1819.6		26	0.85	0.57		0.09	0.03		0.67	0.68		0.54	0.55		0.53	0.41		0.35	0.32
0	0	0	5.22969	1932.42	993.477		27	0.79	0.62		0.06	0.04		0.32	0.38		0.23	0.3		0.46	0.43		0.26	0.3
0	0	0	29.5209	379.8	1888.26		28	0.87	0.52		0.1	0.03		0.18	0.25		0.1	0.19		0.36	0.36		0.23	0.24
0	0	0	89.8854	216.873	3519.47		29	0.87	0.62		0.1	0.04		0.39	0.36		0.12	0.2		0.62	0.58		0.43	0.39
0	0	0	27.7736	601.371	1296.81		30	0.9	0.61		0.13	0.04		0.42	0.56		0.16	0.34		0.42	0.4		0.21	0.25
0	0	0	4.40597	27.7696	1719.55		31	0.88	0.65		0.11	0.04		0.29	0.33		0.09	0.09		0.41	0.35		0.3	0.24
1	0	0	120.434	391.771	1163.7		32	0.86	0.66		0.09	0.04		0.61	0.58		0.39	0.45		0.52	0.44		0.39	0.32
0	0	0	42.1637	290.447	1284.04		33	0.8	0.52		0.07	0.03		0.39	0.38		0.21	0.2		0.63	0.55		0.43	0.43
0	0	0	2	16.9238	1859.67		34	0.98	0.72		0.45	0.05		0.58	0.66		0.44	0.57		0.52	0.43		0.36	0.34
0	0	0	2	400.392	1246.91		35	0.82	0.49		0.08	0.03		0.35	0.36		0.2	0.2		0.53	0.42		0.34	0.26
0	0	0	33.1245	5.81589	1078.02		36	0.83	0.6		0.08	0.04		0.43	0.39		0.12	0.21		0.58	0.55		0.37	0.37
1	1	1	40.7762	2468.46	1510.54		37	0.85	0.55		0.09	0.03		0.61	0.6		0.31	0.39		0.61	0.63		0.43	0.54
0	0	0	215.777	178.435	1817.07		38	0.89	0.71		0.12	0.05		0.43	0.51		0.22	0.25		0.59	0.59		0.37	0.44
0	0	0	43.8671	873.904	1463.58		39	0.92	0.62		0.16	0.04		0.48	0.41		0.14	0.21		0.5	0.59		0.4	0.41
0	0	0	2	30.1474	2257.47		40	0.84	0.52		0.08	0.03		0.47	0.39		0.13	0.21		0.46	0.47		0.32	0.29
0	0	0	2	261.272	2284.01		41	0.87	0.66		0.1	0.04		0.59	0.54		0.52	0.51		0.47	0.45		0.32	0.37
0	0	0	40.9414	13.0633	1758.79		42	0.86	0.6		0.1	0.04		0.33	0.33		0.1	0.1		0.61	0.56		0.4	0.42
0	0	0	6.54297	17.7369	917.566		43	0.85	0.6		0.09	0.04		0.43	0.39		0.11	0.1		0.75	0.75		0.64	0.62
0	0	1	19.632	94.4822	1079.58		44	0.85	0.62		0.09	0.04		0.23	0.29		0.08	0.19		0.31	0.37		0.22	0.24
0	0	0	5.7766	67.0383	857.124		45	0.92	0.57		0.16	0.03		0.69	0.6		0.39	0.36		0.49	0.42		0.34	0.27
0	0	0	89.1392	76.7947	1472.03		46	0.83	0.51		0.08	0.03		0.54	0.55		0.25	0.24		0.52	0.51		0.42	0.34
0	0	0	70.6034	846.275	1833.12		47	0.94	0.6		0.19	0.04		0.53	0.55		0.44	0.43		0.5	0.45		0.38	0.35
0	0	0	5.07784	20.4708	2187.95		48	0.82	0.52		0.08	0.03		0.37	0.35		0.13	0.21		0.53	0.45		0.23	0.28
0	0	0	14.7783	94.4942	1839.43		49	0.94	0.58		0.19	0.04		0.36	0.4		0.11	0.31		0.49	0.43		0.3	0.32
0	0	0	38.5945	173.961	1313.05		50	0.92	0.6		0.14	0.04		0.52	0.49		0.13	0.24		0.52	0.49		0.34	0.33
0	0	0	2	58.6306	1462.01		51	0.89	0.63		0.12	0.04		0.53	0.48		0.33	0.32		0.49	0.51		0.38	0.34
0	0	0	19.7997	58.4114	875.286		52	0.85	0.54		0.09	0.03		0.52	0.49		0.22	0.41		0.46	0.5		0.32	0.34
0	1	1	18.9818	71.48	1177.25		53	0.75	0.62		0.06	0.04		0.54	0.46		0.29	0.31		0.5	0.45		0.42	0.37
0	0	0	2	558.293	1610.2		54	0.85	0.61		0.08	0.04		0.54	0.51		0.27	0.34		0.43	0.42		0.26	0.31
0	1	1	2	107.754	1493.14		55	0.86	0.57		0.1	0.03		0.51	0.46		0.26	0.32		0.53	0.53		0.36	0.37
0	0	1	3.93652	218.05	2792.21		56	0.8	0.51		0.07	0.03		0.74	0.7		0.54	0.62		0.43	0.38		0.32	0.2
0	0	0	65.9719	125.843	1322.73		57	0.82	0.55		0.08	0.03		0.37	0.46		0.11	0.23		0.42	0.42		0.28	0.37
0	0	1	15.4484	186.026	1373.29		58	0.92	0.6		0.16	0.04		0.45	0.57		0.29	0.4		0.48	0.42		0.25	0.32
0	0	0	12.3981	34.6292	1299.6		59	0.88	0.63		0.11	0.04		0.53	0.5		0.18	0.33		0.46	0.44		0.35	0.28
0	0	1	9.11797	240.835	888.042		60	0.82	0.55		0.07	0.03		0.48	0.5		0.24	0.42		0.52	0.5		0.31	0.37
0	0	0	61.0599	82.9015	1021.9		61	0.9	0.71		0.12	0.05		0.49	0.52		0.15	0.24		0.62	0.53		0.41	0.38
							62	0.78	0.52		0.07	0.03		0.39	0.41		0.21	0.21		0.44	0.48		0.28	0.34
							63	0.88	0.61		0.11	0.04		0.42	0.48		0.12	0.24		0.5	0.54		0.24	0.37
							64	0.8	0.58		0.07	0.04		0.51	0.6		0.33	0.36		0.55	0.59		0.46	0.49
							65	0.91	0.58		0.14	0.03		0.59	0.56		0.41	0.51		0.36	0.37		0.23	0.24
							66	0.92	0.62		0.16	0.04		0.57	0.6		0.25	0.26		0.49	0.4		0.35	0.28
							67	0.86	0.66		0.1	0.04		0.42	0.48		0.12	0.13		0.42	0.53		0.31	0.39
							68	0.91	0.62		0.13	0.04		0.58	0.5		0.43	0.41		0.55	0.55		0.34	0.32
							69	0.83	0.58		0.09	0.03		0.54	0.54		0.26	0.24		0.54	0.47		0.44	0.32
							70	0.84	0.68		0.08	0.04		0.54	0.57		0.26	0.34		0.43	0.47		0.37	0.39
							71	0.91	0.61		0.13	0.04		0.47	0.4		0.14	0.22		0.56	0.5		0.42	0.31
							72	0.94	0.68		0.19	0.04		0.59	0.58		0.33	0.45		0.47	0.44		0.29	0.29
							73	0.94	0.66		0.19	0.04		0.6	0.63		0.34	0.37		0.49	0.47		0.44	0.4
							74	0.86	0.63		0.1	0.04		0.58	0.53		0.36	0.34		0.61	0.6		0.49	0.43
							75	0.69	0.52		0.05	0.03		0.36	0.29		0.1	0.09		0.52	0.5		0.39	0.36
							76	0.91	0.6		0.14	0.04		0.54	0.51		0.34	0.33		0.51	0.51		0.33	0.3
							77	0.81	0.62		0.07	0.04		0.39	0.39		0.3	0.3		0.53	0.47		0.4	0.43
							78	0.72	0.53		0.05	0.03		0.57	0.59		0.4	0.46		0.45	0.5		0.36	0.4
							79	0.91	0.65		0.13	0.04		0.6	0.57		0.42	0.52		0.43	0.36		0.3	0.24
							80	0.85	0.49		0.09	0.03		0.63	0.73		0.37	0.51		0.42	0.38		0.28	0.4
							81	0.93	0.66		0.17	0.04		0.46	0.46		0.34	0.41		0.47	0.41		0.27	0.26
							82	0.93	0.48		0.18	0.03		0.59	0.62		0.34	0.54		0.45	0.34		0.27	0.28
							83	0.86	0.58		0.09	0.03		0.32	0.41		0.3	0.32		0.54	0.42		0.24	0.25
							84	0.78	0.57		0.06	0.03		0.59	0.5		0.39	0.41		0.49	0.46		0.32	0.3
							85	0.91	0.62		0.14	0.04		0.56	0.51		0.3	0.42		0.5	0.54		0.33	0.35
							86	0.94	0.65		0.19	0.04		0.54	0.51		0.37	0.41		0.41	0.43		0.25	0.21
							87	0.78	0.58		0.07	0.04		0.75	0.78		0.63	0.72		0.41	0.33		0.25	0.18
							88	0.86	0.52		0.1	0.03		0.41	0.39		0.25	0.3		0.5	0.44		0.34	0.22
							89	0.89	0.57		0.12	0.03		0.52	0.48		0.25	0.23		0.6	0.56		0.38	0.34
							90	0.82	0.6		0.08	0.04		0.37	0.41		0.11	0.21		0.66	0.67		0.47	0.58
							91	0.82	0.64		0.07	0.04		0.75	0.74		0.44	0.5		0.58	0.51		0.46	0.44
							92	0.85	0.57		0.09	0.03		0.59	0.53		0.35	0.34		0.64	0.55		0.44	0.36
							93	0.85	0.54		0.09	0.03		0.49	0.52		0.33	0.33		0.64	0.6		0.56	0.46
							94	0.82	0.58		0.08	0.04		0.69	0.64		0.38	0.36		0.72	0.58		0.58	0.39
							95	0.92	0.63		0.16	0.04		0.47	0.46		0.25	0.31		0.6	0.56		0.54	0.37
							96	0.92	0.63		0.16	0.04		0.39	0.34		0.12	0.2		0.53	0.5		0.34	0.28
							97	0.89	0.64		0.13	0.04		0.34	0.37		0.3	0.3		0.48	0.52		0.38	0.39
							98	0.85	0.57		0.09	0.03		0.6	0.58		0.45	0.45		0.47	0.53		0.28	0.29
							99	0.93	0.65		0.23	0.04		0.6	0.68		0.45	0.56		0.5	0.5		0.33	0.35
							100	0.85	0.54		0.08	0.03		0.76	0.68		0.51	0.54		0.53	0.44		0.42	0.28
							101	0.95	0.68		0.23	0.04		0.58	0.57		0.35	0.52		0.35	0.25		0.23	0.16
							102	0.88	0.59		0.11	0.03		0.56	0.57		0.18	0.35		0.5	0.5		0.35	0.34
							103	0.85	0.57		0.09	0.03		0.57	0.52		0.43	0.42		0.47	0.43		0.36	0.31
							104	0.83	0.58		0.08	0.04		0.59	0.57		0.32	0.44		0.5	0.52		0.39	0.39
							105	0.87	0.64		0.1	0.04		0.38	0.43		0.21	0.22		0.54	0.55		0.38	0.35
							106	0.91	0.66		0.13	0.04		0.49	0.44		0.32	0.32		0.65	0.66		0.47	0.46
							107	0.85	0.61		0.09	0.04		0.68	0.72		0.46	0.71		0.37	0.36		0.29	0.32
							108	0.84	0.61		0.08	0.04		0.82	0.76		0.64	0.56		0.44	0.34		0.31	0.18
							109	0.88	0.55		0.11	0.03		0.35	0.32		0.2	0.2		0.61	0.44		0.37	0.26
							110	0.8	0.55		0.07	0.03		0.6	0.63		0.28	0.45		0.47	0.38		0.35	0.35
							111	0.82	0.64		0.07	0.04		0.51	0.59		0.15	0.38		0.46	0.44		0.28	0.31
							112	0.74	0.52		0.05	0.03		0.52	0.54		0.42	0.44		0.48	0.41		0.27	0.3
							113	0.87	0.66		0.1	0.04		0.51	0.5		0.17	0.34		0.51	0.48		0.37	0.36
							114	0.77	0.54		0.06	0.03		0.52	0.57		0.37	0.44		0.39	0.34		0.2	0.24
							115	0.89	0.65		0.12	0.04		0.24	0.23		0.19	0.19		0.52	0.56		0.28	0.28
							116	0.97	0.58		0.31	0.04		0.59	0.58		0.16	0.16		0.65	0.65		0.51	0.47
							117	0.86	0.62		0.09	0.04		0.53	0.53		0.29	0.43		0.55	0.55		0.4	0.41
							118	0.83	0.63		0.08	0.04		0.5	0.5		0.34	0.34		0.53	0.49		0.41	0.37
							119	0.88	0.65		0.11	0.04		0.54	0.52		0.14	0.24		0.69	0.68		0.54	0.58
							120	0.91	0.58		0.14	0.04		0.48	0.51		0.25	0.33		0.45	0.44		0.32	0.27
							121	0.83	0.49		0.08	0.03		0.57	0.61		0.19	0.27		0.47	0.45		0.33	0.33
							122	0.77	0.54		0.06	0.03		0.43	0.35		0.24	0.3		0.52	0.38		0.33	0.24
							123	0.92	0.49		0.16	0.03		0.58	0.64		0.39	0.54		0.44	0.4		0.21	0.25
							124	0.94	0.65		0.19	0.04		0.55	0.58		0.34	0.34		0.48	0.4		0.4	0.36
							125	0.77	0.62		0.06	0.04		0.61	0.62		0.22	0.45		0.46	0.39		0.34	0.34
							126	0.83	0.62		0.08	0.04		0.51	0.45		0.14	0.22		0.55	0.5		0.31	0.29
							127	0.91	0.54		0.14	0.03		0.58	0.63		0.43	0.61		0.38	0.35		0.24	0.19
							128	0.85	0.62		0.09	0.04		0.48	0.54		0.35	0.45		0.63	0.64		0.5	0.53
							129	0.84	0.56		0.08	0.03		0.38	0.38		0.21	0.21		0.61	0.64		0.36	0.48
							130	0.91	0.62		0.14	0.04		0.62	0.62		0.34	0.45		0.54	0.5		0.43	0.46
							131	0.88	0.61		0.11	0.04		0.56	0.57		0.25	0.27		0.66	0.5		0.42	0.36
							132	0.89	0.55		0.12	0.03		0.33	0.29		0.2	0.19		0.44	0.35		0.2	0.18
							133	0.82	0.52		0.07	0.03		0.39	0.43		0.31	0.32		0.49	0.49		0.31	0.39
							134	0.83	0.65		0.08	0.04		0.65	0.66		0.42	0.51		0.48	0.43		0.22	0.26
							135	0.88	0.6		0.1	0.04		0.42	0.44		0.31	0.32		0.65	0.61		0.47	0.42
							136	0.84	0.51		0.08	0.03		0.43	0.4		0.12	0.22		0.64	0.56		0.35	0.33
							137	0.9	0.61		0.15	0.04		0.59	0.61		0.38	0.46		0.46	0.42		0.32	0.27
							138	0.88	0.6		0.11	0.04		0.36	0.38		0.3	0.3		0.44	0.38		0.21	0.21
							139	0.85	0.62		0.09	0.04		0.6	0.64		0.39	0.46		0.48	0.46		0.38	0.37
							140	0.86	0.63		0.1	0.04		0.42	0.44		0.27	0.34		0.55	0.46		0.38	0.38
							141	0.9	0.68		0.12	0.04		0.24	0.34		0.19	0.21		0.49	0.49		0.26	0.36
							142	0.82	0.55		0.07	0.03		0.42	0.4		0.11	0.11		0.55	0.57		0.35	0.41
							143	0.77	0.58		0.06	0.04		0.5	0.56		0.32	0.33		0.53	0.44		0.41	0.41
							144	0.91	0.6		0.14	0.04		0.33	0.32		0.1	0.2		0.51	0.52		0.38	0.38
							145	0.86	0.69		0.1	0.05		0.54	0.56		0.36	0.43		0.36	0.33		0.18	0.24
							146	0.78	0.48		0.07	0.03		0.29	0.24		0.09	0.09		0.65	0.67		0.5	0.54
							147	0.94	0.63		0.19	0.04		0.24	0.33		0.09	0.2		0.51	0.5		0.29	0.25
							148	0.94	0.63		0.19	0.04		0.42	0.41		0.28	0.31		0.39	0.4		0.24	0.28
							149	0.77	0.6		0.06	0.04		0.71	0.71		0.42	0.5		0.5	0.53		0.42	0.45
							150	0.86	0.52		0.09	0.03		0.62	0.6		0.29	0.44		0.45	0.52		0.34	0.38
							151	0.78	0.51		0.06	0.03		0.36	0.46		0.1	0.22		0.39	0.44		0.31	0.37
							152	0.91	0.59		0.16	0.04		0.43	0.44		0.33	0.31		0.51	0.36		0.33	0.18
							153	0.82	0.6		0.08	0.04		0.5	0.55		0.17	0.43		0.48	0.49		0.35	0.42
							154	0.8	0.52		0.07	0.03		0.4	0.44		0.31	0.33		0.55	0.56		0.44	0.48
							155	0.83	0.55		0.08	0.03		0.42	0.44		0.22	0.23		0.6	0.61		0.33	0.38
							156	0.84	0.62		0.08	0.04		0.59	0.6		0.25	0.31		0.53	0.48		0.29	0.38
							157	0.86	0.67		0.1	0.04		0.57	0.6		0.32	0.54		0.45	0.37		0.31	0.3
							158	0.91	0.66		0.14	0.04		0.47	0.38		0.22	0.21		0.76	0.78		0.49	0.59
							159	0.88	0.66		0.11	0.04		0.4	0.42		0.11	0.21		0.54	0.46		0.45	0.42
							160	0.85	0.66		0.09	0.04		0.47	0.5		0.24	0.33		0.53	0.44		0.29	0.2
							161	0.95	0.66		0.23	0.04		0.53	0.55		0.19	0.35		0.58	0.51		0.41	0.29
							162	0.88	0.62		0.11	0.04		0.55	0.55		0.29	0.42		0.59	0.53		0.42	0.35
							163	0.81	0.6		0.07	0.04		0.57	0.58		0.32	0.44		0.43	0.34		0.28	0.25
							164	0.77	0.49		0.06	0.03		0.59	0.57		0.44	0.43		0.56	0.46		0.4	0.29
							165	0.92	0.65		0.16	0.04		0.54	0.56		0.25	0.43		0.52	0.39		0.34	0.19
							166	0.92	0.6		0.16	0.04		0.44	0.55		0.26	0.44		0.33	0.3		0.18	0.22
							167	0.78	0.57		0.07	0.03		0.59	0.49		0.22	0.33		0.61	0.55		0.45	0.37
							168	0.85	0.54		0.09	0.03		0.68	0.63		0.42	0.45		0.51	0.47		0.39	0.34
							169	0.89	0.6		0.12	0.04		0.59	0.62		0.27	0.32		0.63	0.58		0.46	0.48
							170	0.85	0.46		0.09	0.03		0.67	0.67		0.37	0.55		0.48	0.44		0.33	0.32
							171	0.83	0.62		0.08	0.04		0.43	0.42		0.32	0.31		0.53	0.46		0.34	0.27
							172	0.85	0.55		0.09	0.03		0.42	0.5		0.16	0.34		0.47	0.42		0.32	0.31
							173	0.89	0.65		0.12	0.04		0.46	0.42		0.13	0.21		0.61	0.66		0.48	0.43
							174	0.86	0.65		0.09	0.04		0.42	0.55		0.23	0.34		0.33	0.37		0.25	0.3
							175	0.86	0.58		0.1	0.04		0.45	0.51		0.32	0.35		0.49	0.48		0.33	0.34
							176	0.92	0.66		0.15	0.04		0.21	0.24		0.08	0.09		0.61	0.6		0.35	0.32
							177	0.8	0.53		0.07	0.03		0.55	0.58		0.33	0.52		0.4	0.4		0.31	0.34
							178	0.71	0.51		0.05	0.03		0.7	0.73		0.44	0.64		0.41	0.42		0.34	0.36
							179	0.83	0.51		0.08	0.03		0.42	0.46		0.24	0.31		0.45	0.36		0.26	0.23
							180	0.82	0.58		0.07	0.03		0.47	0.58		0.23	0.36		0.5	0.53		0.38	0.44
							181	0.94	0.68		0.19	0.04		0.54	0.53		0.27	0.34		0.56	0.56		0.4	0.38
							182	0.89	0.49		0.12	0.03		0.46	0.45		0.17	0.31		0.59	0.54		0.47	0.45
							183	0.82	0.54		0.08	0.03		0.32	0.4		0.1	0.21		0.36	0.36		0.24	0.18
							184	0.85	0.58		0.09	0.03		0.76	0.69		0.65	0.62		0.48	0.47		0.37	0.3
							185	0.84	0.58		0.08	0.03		0.44	0.43		0.12	0.22		0.6	0.61		0.48	0.56
							186	0.88	0.55		0.1	0.03		0.34	0.3		0.1	0.19		0.49	0.48		0.33	0.27
							187	0.89	0.58		0.13	0.03		0.43	0.45		0.11	0.12		0.58	0.54		0.45	0.49
							188	0.9	0.61		0.12	0.04		0.45	0.43		0.25	0.31		0.64	0.65		0.44	0.47
							189	0.95	0.57		0.23	0.03		0.59	0.55		0.33	0.42		0.51	0.48		0.34	0.26
							190	0.89	0.67		0.12	0.04		0.17	0.2		0.08	0.08		0.54	0.53		0.25	0.24
							191	0.81	0.6		0.07	0.04		0.69	0.68		0.51	0.56		0.52	0.51		0.38	0.43
							192	0.89	0.58		0.15	0.03		0.52	0.61		0.16	0.37		0.57	0.61		0.49	0.53
							193	0.85	0.55		0.09	0.03		0.57	0.5		0.36	0.41		0.42	0.44		0.2	0.2
							194	0.85	0.58		0.09	0.03		0.33	0.36		0.09	0.1		0.64	0.57		0.39	0.45
							195	0.83	0.57		0.08	0.03		0.43	0.37		0.21	0.21		0.65	0.6		0.39	0.38
							196	0.86	0.55		0.09	0.03		0.28	0.26		0.09	0.09		0.59	0.58		0.44	0.46
							197	0.86	0.63		0.1	0.04		0.47	0.45		0.24	0.31		0.56	0.57		0.39	0.37
							198	0.83	0.55		0.08	0.03		0.57	0.58		0.41	0.45		0.5	0.43		0.3	0.27
							199	0.84	0.55		0.08	0.03		0.43	0.45		0.14	0.31		0.42	0.41		0.3	0.23
							200	0.83	0.57		0.08	0.03		0.5	0.41		0.33	0.31		0.61	0.57		0.42	0.42
							201	0.86	0.64		0.09	0.04		0.44	0.41		0.25	0.31		0.49	0.51		0.28	0.25
							202	0.77	0.58		0.06	0.04		0.55	0.57		0.33	0.34		0.47	0.48		0.44	0.46
							203	0.84	0.55		0.08	0.03		0.54	0.59		0.4	0.46		0.51	0.49		0.24	0.34
							204	0.89	0.58		0.12	0.03		0.4	0.28		0.11	0.19		0.58	0.51		0.41	0.36
							205	0.75	0.57		0.05	0.03		0.64	0.74		0.45	0.6		0.41	0.42		0.3	0.31
							206	0.86	0.57		0.1	0.03		0.37	0.4		0.1	0.12		0.63	0.67		0.49	0.57
							207	0.84	0.54		0.09	0.03		0.61	0.65		0.19	0.39		0.5	0.47		0.34	0.38
							208	0.89	0.57		0.12	0.03		0.45	0.47		0.18	0.41		0.46	0.43		0.33	0.31
							209	0.82	0.63		0.08	0.04		0.46	0.44		0.35	0.41		0.53	0.42		0.29	0.2
							210	0.82	0.58		0.07	0.03		0.5	0.56		0.28	0.35		0.41	0.42		0.27	0.33
							211	0.89	0.68		0.12	0.05		0.63	0.67		0.17	0.39		0.45	0.45		0.23	0.27
							212	0.78	0.46		0.07	0.03		0.45	0.44		0.13	0.22		0.45	0.5		0.43	0.44
							213	0.8	0.55		0.07	0.03		0.37	0.39		0.11	0.3		0.38	0.32		0.29	0.23
							214	0.91	0.63		0.13	0.04		0.7	0.67		0.39	0.47		0.58	0.56		0.47	0.42
							215	0.85	0.53		0.09	0.03		0.43	0.43		0.21	0.21		0.64	0.58		0.5	0.52
							216	0.9	0.6		0.13	0.03		0.38	0.42		0.3	0.32		0.5	0.48		0.29	0.34
							217	0.82	0.55		0.07	0.03		0.39	0.46		0.21	0.22		0.56	0.58		0.46	0.43
							218	0.89	0.63		0.12	0.04		0.6	0.61		0.18	0.29		0.58	0.5		0.49	0.42
							219	0.84	0.52		0.08	0.03		0.58	0.55		0.4	0.42		0.58	0.52		0.41	0.33
							220	0.88	0.65		0.11	0.04		0.76	0.7		0.6	0.62		0.48	0.46		0.41	0.38
							221	0.82	0.49		0.08	0.03		0.35	0.34		0.1	0.2		0.59	0.55		0.42	0.41
							222	0.85	0.57		0.09	0.03		0.35	0.38		0.2	0.21		0.66	0.63		0.52	0.47
							223	0.91	0.69		0.14	0.05		0.34	0.33		0.21	0.2		0.64	0.6		0.42	0.31
							224	0.88	0.65		0.1	0.04		0.45	0.44		0.32	0.31		0.51	0.48		0.34	0.31
							225	0.88	0.68		0.1	0.04		0.48	0.42		0.25	0.21		0.53	0.46		0.48	0.4
							226	0.86	0.61		0.09	0.04		0.7	0.69		0.34	0.54		0.37	0.28		0.24	0.16
							227	0.91	0.63		0.14	0.04		0.56	0.57		0.32	0.43		0.46	0.43		0.33	0.32
							228	0.88	0.5		0.1	0.03		0.44	0.44		0.22	0.22		0.55	0.56		0.48	0.51
							229	0.86	0.58		0.09	0.03		0.46	0.52		0.13	0.25		0.6	0.62		0.5	0.54
							230	0.91	0.55		0.14	0.03		0.68	0.65		0.31	0.38		0.5	0.48		0.41	0.38
							231	0.89	0.66		0.12	0.04		0.52	0.48		0.16	0.23		0.63	0.6		0.5	0.46
							232	0.85	0.6		0.09	0.04		0.38	0.4		0.23	0.3		0.55	0.47		0.35	0.29
							233	0.85	0.6		0.09	0.04		0.58	0.53		0.33	0.42		0.44	0.43		0.31	0.28
							234	0.88	0.55		0.11	0.03		0.32	0.4		0.1	0.11		0.49	0.57		0.37	0.43
							235	0.8	0.55		0.07	0.03		0.53	0.54		0.42	0.42		0.53	0.51		0.29	0.31
							236	0.85	0.52		0.08	0.03		0.59	0.62		0.4	0.44		0.36	0.4		0.29	0.2
							237	0.79	0.52		0.06	0.03		0.41	0.37		0.23	0.3		0.5	0.48		0.28	0.26
							238	0.94	0.62		0.19	0.04		0.49	0.51		0.26	0.41		0.38	0.27		0.24	0.22
							239	0.82	0.58		0.07	0.03		0.42	0.43		0.21	0.22		0.48	0.48		0.29	0.35
							240	0.77	0.6		0.06	0.04		0.43	0.41		0.31	0.31		0.44	0.41		0.3	0.31
							241	0.8	0.59		0.07	0.04		0.61	0.52		0.28	0.32		0.57	0.47		0.49	0.35
							242	0.88	0.59		0.1	0.03		0.68	0.73		0.33	0.5		0.36	0.33		0.24	0.29
							243	0.92	0.68		0.16	0.04		0.6	0.53		0.46	0.42		0.49	0.47		0.32	0.28
							244	0.8	0.49		0.07	0.03		0.36	0.35		0.1	0.21		0.52	0.47		0.28	0.27
							245	0.88	0.52		0.1	0.03		0.43	0.4		0.31	0.31		0.58	0.5		0.43	0.4
							246	0.88	0.62		0.11	0.04		0.46	0.41		0.13	0.31		0.48	0.47		0.41	0.42
							247	0.98	0.63		0.45	0.04		0.47	0.52		0.19	0.33		0.41	0.4		0.3	0.32
							248	0.91	0.62		0.14	0.04		0.51	0.56		0.24	0.36		0.46	0.47		0.32	0.37
							249	0.78	0.55		0.06	0.03		0.54	0.55		0.2	0.45		0.51	0.49		0.38	0.41
							250	0.83	0.59		0.08	0.04		0.36	0.44		0.11	0.32		0.59	0.52		0.4	0.41
							251	0.92	0.63		0.16	0.04		0.61	0.66		0.22	0.47		0.48	0.4		0.32	0.25
							252	0.86	0.63		0.09	0.04		0.47	0.45		0.2	0.41		0.42	0.37		0.31	0.26
							253	0.74	0.57		0.05	0.03		0.64	0.68		0.31	0.55		0.5	0.52		0.39	0.4
							254	0.92	0.68		0.16	0.04		0.3	0.26		0.09	0.09		0.53	0.57		0.41	0.45
							255	0.89	0.63		0.12	0.04		0.46	0.48		0.22	0.23		0.56	0.56		0.42	0.4
							256	0.85	0.63		0.09	0.04		0.51	0.54		0.43	0.44		0.45	0.41		0.21	0.25
							257	0.82	0.54		0.08	0.03		0.62	0.55		0.36	0.33		0.7	0.62		0.56	0.47
							258	0.95	0.71		0.23	0.05		0.43	0.54		0.22	0.34		0.48	0.34		0.23	0.23
							259	0.88	0.59		0.11	0.04		0.48	0.43		0.14	0.22		0.5	0.52		0.35	0.31
							260	0.75	0.57		0.06	0.03		0.32	0.41		0.2	0.23		0.48	0.4		0.23	0.31
							261	0.89	0.66		0.12	0.04		0.81	0.75		0.46	0.64		0.49	0.42		0.42	0.21
							262	0.83	0.54		0.08	0.03		0.34	0.39		0.1	0.21		0.41	0.44		0.27	0.35
							263	0.82	0.58		0.07	0.03		0.47	0.56		0.28	0.34		0.41	0.41		0.27	0.31
							264	0.85	0.55		0.09	0.03		0.26	0.29		0.09	0.2		0.59	0.44		0.37	0.32
							265	0.92	0.6		0.16	0.04		0.4	0.41		0.12	0.23		0.61	0.61		0.42	0.41
							266	0.95	0.75		0.23	0.06		0.55	0.51		0.43	0.41		0.48	0.48		0.38	0.35
							267	0.83	0.49		0.08	0.03		0.67	0.67		0.5	0.62		0.42	0.34		0.35	0.33
							268	0.91	0.58		0.14	0.04		0.43	0.53		0.23	0.34		0.45	0.45		0.31	0.32
							269	0.85	0.6		0.09	0.04		0.7	0.74		0.4	0.49		0.57	0.57		0.41	0.52
							270	0.91	0.58		0.14	0.04		0.54	0.58		0.29	0.44		0.44	0.44		0.35	0.34
							271	0.86	0.68		0.09	0.05		0.58	0.63		0.36	0.4		0.53	0.54		0.34	0.41
							272	0.79	0.51		0.06	0.03		0.53	0.42		0.18	0.22		0.5	0.54		0.4	0.33
							273	0.88	0.65		0.1	0.04		0.28	0.31		0.19	0.19		0.51	0.54		0.34	0.38
							274	0.82	0.49		0.08	0.03		0.61	0.62		0.42	0.55		0.46	0.44		0.23	0.33
							275	0.86	0.57		0.1	0.03		0.45	0.41		0.23	0.22		0.59	0.57		0.37	0.4
							276	0.83	0.49		0.08	0.03		0.55	0.58		0.34	0.35		0.56	0.48		0.37	0.31
							277	0.92	0.72		0.16	0.05		0.58	0.62		0.38	0.45		0.48	0.45		0.35	0.33
							278	0.88	0.58		0.11	0.03		0.32	0.34		0.09	0.1		0.51	0.42		0.29	0.25
							279	0.9	0.53		0.12	0.03		0.5	0.48		0.28	0.32		0.52	0.55		0.33	0.41
							280	0.87	0.61		0.1	0.04		0.52	0.56		0.16	0.27		0.57	0.61		0.45	0.48
							281	0.85	0.66		0.09	0.04		0.71	0.63		0.57	0.53		0.52	0.48		0.38	0.34
							282	0.78	0.55		0.06	0.03		0.68	0.66		0.48	0.47		0.49	0.42		0.35	0.31
							283	0.89	0.69		0.12	0.05		0.55	0.54		0.33	0.42		0.44	0.38		0.31	0.3
							284	0.83	0.48		0.08	0.03		0.38	0.4		0.15	0.31		0.4	0.32		0.19	0.17
							285	0.89	0.6		0.13	0.04		0.35	0.36		0.21	0.2		0.4	0.39		0.24	0.19
							286	0.91	0.51		0.14	0.03		0.69	0.69		0.61	0.71		0.44	0.45		0.26	0.24
							287	0.92	0.6		0.17	0.04		0.46	0.47		0.21	0.41		0.51	0.52		0.32	0.41
							288	0.86	0.65		0.1	0.04		0.39	0.41		0.13	0.31		0.39	0.42		0.25	0.25
							289	0.88	0.58		0.1	0.03		0.46	0.52		0.26	0.26		0.42	0.47		0.32	0.38
							290	0.81	0.45		0.07	0.03		0.42	0.51		0.12	0.25		0.55	0.53		0.44	0.42
							291	0.85	0.65		0.09	0.04		0.51	0.54		0.32	0.42		0.39	0.31		0.3	0.23
							292	0.86	0.54		0.1	0.03		0.51	0.53		0.34	0.35		0.61	0.49		0.38	0.34
							293	0.94	0.58		0.19	0.04		0.38	0.36		0.11	0.2		0.52	0.52		0.33	0.35
							294	0.78	0.58		0.07	0.04		0.53	0.6		0.13	0.17		0.63	0.64		0.46	0.49
							295	0.9	0.66		0.12	0.04		0.45	0.41		0.26	0.31		0.46	0.37		0.2	0.18
							296	0.82	0.52		0.07	0.03		0.32	0.31		0.1	0.2		0.42	0.45		0.25	0.28
							297	0.82	0.59		0.07	0.04		0.43	0.45		0.34	0.41		0.39	0.34		0.24	0.23
							298	0.88	0.55		0.11	0.03		0.7	0.72		0.46	0.63		0.3	0.28		0.27	0.22
							299	0.8	0.57		0.07	0.03		0.56	0.56		0.42	0.42		0.64	0.57		0.42	0.37
							300	0.82	0.54		0.08	0.03		0.38	0.34		0.14	0.3		0.5	0.4		0.28	0.19
							301	0.86	0.52		0.1	0.03		0.3	0.32		0.19	0.21		0.55	0.48		0.33	0.35
							302	0.89	0.68		0.12	0.04		0.42	0.44		0.14	0.23		0.64	0.52		0.51	0.44
							303	0.92	0.6		0.16	0.04		0.43	0.47		0.14	0.32		0.37	0.34		0.25	0.24
							304	0.85	0.53		0.1	0.03		0.45	0.48		0.26	0.32		0.49	0.46		0.33	0.24
							305	0.88	0.52		0.11	0.03		0.47	0.46		0.23	0.22		0.6	0.55		0.46	0.46
							306	0.92	0.57		0.16	0.03		0.44	0.36		0.13	0.2		0.52	0.46		0.39	0.24
							307	0.91	0.65		0.14	0.04		0.56	0.56		0.36	0.35		0.55	0.54		0.39	0.37
							308	0.91	0.58		0.56	0.03		0.5	0.51		0.37	0.43		0.5	0.47		0.29	0.32
							309	0.86	0.65		0.1	0.04		0.44	0.58		0.12	0.2		0.59	0.53		0.3	0.41
							310	0.92	0.49		0.16	0.03		0.5	0.52		0.34	0.42		0.41	0.37		0.26	0.25
							311	0.89	0.57		0.12	0.03		0.55	0.53		0.19	0.33		0.56	0.54		0.38	0.36
							312	0.78	0.49		0.07	0.03		0.59	0.58		0.22	0.34		0.53	0.48		0.41	0.39
							313	0.83	0.62		0.08	0.04		0.46	0.48		0.23	0.24		0.53	0.49		0.38	0.38
							314	0.82	0.51		0.08	0.03		0.67	0.65		0.45	0.54		0.5	0.42		0.35	0.33
							315	0.88	0.65		0.1	0.04		0.5	0.55		0.34	0.43		0.42	0.44		0.28	0.33
							316	0.83	0.55		0.08	0.03		0.59	0.53		0.27	0.33		0.51	0.49		0.42	0.35
							317	0.87	0.52		0.1	0.03		0.64	0.69		0.46	0.55		0.62	0.6		0.5	0.48
							318	0.88	0.58		0.1	0.03		0.69	0.63		0.49	0.46		0.65	0.56		0.45	0.38
							319	0.75	0.54		0.06	0.03		0.57	0.57		0.28	0.43		0.53	0.49		0.43	0.44
							320	0.77	0.65		0.06	0.04		0.42	0.41		0.29	0.4		0.53	0.48		0.24	0.23
							321	0.82	0.52		0.08	0.03		0.37	0.43		0.3	0.33		0.46	0.4		0.28	0.31
							322	0.84	0.48		0.08	0.03		0.22	0.35		0.08	0.1		0.55	0.58		0.4	0.4
							323	0.74	0.55		0.05	0.03		0.36	0.39		0.1	0.21		0.58	0.53		0.41	0.4
							324	0.87	0.6		0.1	0.04		0.23	0.24		0.08	0.09		0.59	0.64		0.39	0.42
							325	0.98	0.65		0.45	0.04		0.45	0.52		0.26	0.43		0.36	0.36		0.18	0.19
							326	0.82	0.47		0.07	0.03		0.51	0.55		0.25	0.35		0.43	0.38		0.28	0.35
							327	0.83	0.52		0.08	0.03		0.33	0.3		0.1	0.09		0.58	0.56		0.41	0.33
							328	0.83	0.62		0.08	0.04		0.58	0.53		0.27	0.23		0.58	0.52		0.5	0.34
							329	0.88	0.58		0.11	0.03		0.49	0.55		0.13	0.19		0.68	0.63		0.57	0.53
							330	0.83	0.58		0.08	0.04		0.4	0.48		0.1	0.14		0.55	0.55		0.4	0.46
							331	0.86	0.53		0.09	0.03		0.49	0.51		0.36	0.43		0.41	0.34		0.27	0.29
							332	0.91	0.63		0.14	0.04		0.62	0.66		0.28	0.39		0.61	0.56		0.44	0.41
							333	0.78	0.55		0.06	0.03		0.6	0.52		0.35	0.33		0.57	0.49		0.53	0.28
							334	0.88	0.6		0.1	0.04		0.44	0.4		0.23	0.21		0.48	0.54		0.37	0.33
							335	0.83	0.54		0.08	0.03		0.4	0.44		0.32	0.31		0.5	0.45		0.24	0.22
							336	0.87	0.52		0.1	0.03		0.69	0.64		0.43	0.44		0.34	0.35		0.23	0.17
							337	0.91	0.74		0.14	0.05		0.44	0.39		0.24	0.2		0.56	0.58		0.44	0.39
							338	0.8	0.58		0.07	0.04		0.43	0.38		0.22	0.2		0.63	0.55		0.52	0.41
							339	0.83	0.49		0.08	0.03		0.3	0.34		0.2	0.2		0.55	0.51		0.34	0.32
							340	0.83	0.5		0.08	0.03		0.71	0.72		0.51	0.5		0.47	0.49		0.41	0.38
							341	0.92	0.63		0.15	0.04		0.51	0.5		0.15	0.23		0.4	0.37		0.26	0.24
							342	0.85	0.62		0.08	0.04		0.38	0.38		0.14	0.2		0.56	0.46		0.36	0.23
							343	0.79	0.52		0.06	0.03		0.48	0.48		0.23	0.23		0.52	0.5		0.36	0.42
							344	0.85	0.65		0.09	0.04		0.53	0.61		0.33	0.52		0.25	0.39		0.16	0.19
							345	0.91	0.57		0.14	0.03		0.35	0.39		0.11	0.21		0.54	0.48		0.38	0.35
							346	0.83	0.63		0.08	0.04		0.35	0.4		0.2	0.22		0.51	0.47		0.34	0.33
							347	0.78	0.52		0.06	0.03		0.37	0.41		0.21	0.21		0.48	0.46		0.32	0.28
							348	0.94	0.74		0.19	0.05		0.69	0.71		0.54	0.58		0.38	0.41		0.19	0.25
							349	0.78	0.55		0.07	0.03		0.4	0.31		0.11	0.09		0.6	0.6		0.45	0.4
							350	0.85	0.59		0.09	0.04		0.46	0.43		0.15	0.31		0.5	0.44		0.38	0.22
							351	0.85	0.62		0.09	0.04		0.54	0.62		0.35	0.46		0.44	0.43		0.34	0.41
							352	0.86	0.63		0.1	0.04		0.49	0.5		0.33	0.32		0.65	0.58		0.47	0.46
							353	0.87	0.56		0.1	0.03		0.59	0.52		0.3	0.42		0.59	0.54		0.46	0.37
							354	0.81	0.57		0.07	0.03		0.62	0.57		0.29	0.42		0.59	0.54		0.48	0.48
							355	0.83	0.55		0.08	0.03		0.58	0.58		0.26	0.35		0.53	0.6		0.45	0.52
							356	0.8	0.6		0.07	0.04		0.34	0.34		0.1	0.21		0.56	0.48		0.31	0.28
							357	0.78	0.43		0.06	0.03		0.58	0.59		0.27	0.35		0.64	0.63		0.54	0.51
							358	0.86	0.6		0.1	0.04		0.52	0.55		0.36	0.44		0.43	0.48		0.28	0.35
							359	0.84	0.58		0.08	0.03		0.71	0.74		0.4	0.6		0.49	0.42		0.3	0.36
							360	0.86	0.55		0.1	0.03		0.55	0.56		0.25	0.43		0.53	0.5		0.38	0.34
							361	0.82	0.52		0.08	0.03		0.69	0.71		0.32	0.49		0.64	0.54		0.41	0.35
							362	0.83	0.56		0.08	0.03		0.3	0.39		0.2	0.22		0.55	0.4		0.32	0.27
							363	0.95	0.77		0.23	0.06		0.64	0.57		0.44	0.52		0.51	0.45		0.38	0.35
							364	0.88	0.68		0.11	0.04		0.64	0.65		0.26	0.38		0.5	0.52		0.39	0.35
							365	0.9	0.54		0.15	0.03		0.33	0.41		0.1	0.11		0.64	0.57		0.47	0.42
							366	0.87	0.59		0.1	0.04		0.47	0.42		0.24	0.31		0.54	0.49		0.4	0.31
							367	0.86	0.54		0.1	0.03		0.32	0.49		0.2	0.25		0.49	0.42		0.32	0.37
							368	0.79	0.52		0.07	0.03		0.57	0.56		0.37	0.43		0.48	0.43		0.4	0.33
							369	0.83	0.63		0.08	0.04		0.28	0.35		0.19	0.2		0.53	0.52		0.4	0.42
							370	0.85	0.55		0.09	0.03		0.47	0.57		0.36	0.42		0.43	0.33		0.25	0.23
							371	0.88	0.69		0.11	0.05		0.42	0.39		0.24	0.3		0.66	0.65		0.43	0.48
							372	0.91	0.65		0.14	0.04		0.33	0.42		0.2	0.22		0.51	0.44		0.26	0.27
							373	0.8	0.57		0.07	0.03		0.5	0.44		0.13	0.12		0.73	0.71		0.65	0.64
							374	0.8	0.56		0.07	0.03		0.45	0.5		0.32	0.34		0.47	0.44		0.28	0.33
							375	0.88	0.62		0.1	0.04		0.44	0.45		0.25	0.32		0.34	0.37		0.19	0.25
							376	0.85	0.51		0.09	0.03		0.41	0.37		0.21	0.21		0.65	0.6		0.47	0.43
							377	0.86	0.6		0.1	0.04		0.67	0.65		0.38	0.39		0.78	0.71		0.66	0.58
							378	0.88	0.66		0.11	0.04		0.43	0.4		0.27	0.3		0.34	0.27		0.17	0.16
							379	0.78	0.5		0.06	0.03		0.25	0.21		0.1	0.19		0.48	0.43		0.32	0.32
							380	0.88	0.6		0.11	0.04		0.33	0.42		0.2	0.22		0.54	0.56		0.37	0.38
							381	0.9	0.6		0.12	0.04		0.32	0.43		0.12	0.31		0.4	0.31		0.25	0.18
							382	0.91	0.65		0.14	0.04		0.36	0.38		0.11	0.11		0.56	0.53		0.48	0.44
							383	0.95	0.66		0.23	0.04		0.39	0.47		0.31	0.33		0.46	0.43		0.28	0.27
							384	0.85	0.52		0.09	0.03		0.57	0.6		0.33	0.46		0.44	0.42		0.27	0.31
							385	0.83	0.57		0.08	0.03		0.36	0.39		0.3	0.3		0.57	0.54		0.31	0.3
							386	0.91	0.65		0.14	0.04		0.48	0.49		0.17	0.33		0.54	0.48		0.31	0.34
							387	0.78	0.57		0.07	0.03		0.37	0.41		0.23	0.31		0.56	0.56		0.32	0.3
							388	0.82	0.6		0.08	0.04		0.34	0.33		0.1	0.09		0.38	0.4		0.24	0.3
							389	0.89	0.59		0.12	0.04		0.56	0.55		0.16	0.24		0.48	0.52		0.47	0.45
							390	0.86	0.58		0.1	0.04		0.43	0.47		0.2	0.41		0.35	0.37		0.23	0.26
							391	0.82	0.55		0.08	0.03		0.33	0.44		0.1	0.22		0.43	0.42		0.31	0.31
							392	0.84	0.63		0.08	0.04		0.45	0.5		0.33	0.33		0.44	0.43		0.32	0.31
							393	0.8	0.51		0.07	0.03		0.48	0.46		0.34	0.41		0.36	0.28		0.18	0.16
							394	0.91	0.62		0.13	0.04		0.61	0.6		0.36	0.36		0.65	0.65		0.5	0.56
							395	0.92	0.64		0.14	0.04		0.4	0.43		0.12	0.32		0.43	0.44		0.26	0.29
							396	0.88	0.65		0.11	0.04		0.35	0.43		0.11	0.22		0.34	0.33		0.18	0.23
							397	0.9	0.65		0.12	0.04		0.42	0.44		0.26	0.41		0.37	0.31		0.29	0.28
							398	0.84	0.56		0.08	0.03		0.45	0.54		0.27	0.42		0.36	0.33		0.29	0.28
							399	0.89	0.69		0.12	0.05		0.45	0.48		0.33	0.33		0.51	0.44		0.28	0.26
							400	0.89	0.62		0.12	0.04		0.65	0.55		0.39	0.34		0.52	0.46		0.42	0.31
							401	0.87	0.54		0.1	0.03		0.56	0.59		0.36	0.37		0.45	0.44		0.31	0.27
							402	0.87	0.49		0.1	0.03		0.4	0.39		0.21	0.21		0.64	0.63		0.47	0.46
							403	0.86	0.57		0.1	0.03		0.39	0.41		0.21	0.22		0.61	0.54		0.45	0.33
							404	0.91	0.72		0.14	0.05		0.39	0.38		0.22	0.2		0.66	0.5		0.51	0.37
							405	0.79	0.53		0.06	0.03		0.49	0.58		0.13	0.27		0.41	0.44		0.34	0.36
							406	0.91	0.69		0.14	0.05		0.45	0.38		0.14	0.2		0.46	0.38		0.41	0.3
							407	0.85	0.52		0.08	0.03		0.5	0.55		0.35	0.42		0.45	0.39		0.35	0.34
							408	0.92	0.71		0.15	0.05		0.31	0.34		0.1	0.2		0.52	0.38		0.34	0.26
							409	0.92	0.66		0.16	0.04		0.42	0.45		0.18	0.33		0.44	0.43		0.27	0.26
							410	0.72	0.52		0.05	0.03		0.37	0.39		0.2	0.21		0.46	0.51		0.43	0.45
							411	0.83	0.55		0.08	0.03		0.51	0.52		0.43	0.51		0.44	0.38		0.31	0.3
							412	0.86	0.57		0.1	0.03		0.24	0.21		0.09	0.19		0.55	0.52		0.4	0.4
							413	0.86	0.63		0.1	0.04		0.46	0.52		0.13	0.24		0.51	0.45		0.4	0.38
							414	0.89	0.65		0.12	0.04		0.36	0.43		0.12	0.23		0.64	0.54		0.36	0.41
							415	0.8	0.66		0.07	0.04		0.47	0.52		0.27	0.44		0.45	0.5		0.28	0.35
							416	0.92	0.63		0.16	0.04		0.65	0.58		0.22	0.43		0.55	0.54		0.41	0.38
							417	0.82	0.55		0.07	0.03		0.35	0.3		0.2	0.2		0.6	0.63		0.42	0.44
							418	0.88	0.59		0.11	0.04		0.46	0.42		0.22	0.21		0.66	0.6		0.55	0.43
							419	0.85	0.49		0.09	0.03		0.37	0.5		0.12	0.42		0.41	0.33		0.26	0.29
							420	0.89	0.6		0.12	0.04		0.23	0.19		0.09	0.08		0.62	0.59		0.43	0.4
							421	0.92	0.68		0.22	0.04		0.46	0.56		0.18	0.44		0.33	0.39		0.27	0.3
							422	0.88	0.61		0.11	0.04		0.74	0.72		0.56	0.59		0.62	0.56		0.44	0.44
							423	0.86	0.54		0.1	0.03		0.36	0.48		0.21	0.25		0.56	0.43		0.36	0.31
							424	0.92	0.68		0.16	0.04		0.62	0.6		0.36	0.36		0.47	0.4		0.32	0.26
							425	0.97	0.69		0.31	0.05		0.41	0.37		0.23	0.2		0.47	0.47		0.36	0.29
							426	0.87	0.53		0.11	0.03		0.57	0.54		0.29	0.34		0.57	0.53		0.41	0.44
							427	0.84	0.5		0.09	0.03		0.37	0.43		0.22	0.32		0.51	0.49		0.3	0.35
							428	0.88	0.63		0.11	0.04		0.48	0.5		0.25	0.36		0.54	0.52		0.42	0.45
							429	0.86	0.62		0.1	0.04		0.65	0.72		0.49	0.59		0.55	0.54		0.39	0.39
							430	0.82	0.55		0.08	0.03		0.52	0.49		0.36	0.41		0.42	0.36		0.25	0.19
							431	0.85	0.51		0.09	0.03		0.78	0.76		0.56	0.64		0.44	0.32		0.31	0.24
							432	0.86	0.66		0.1	0.04		0.43	0.5		0.16	0.43		0.5	0.44		0.22	0.26
							433	0.74	0.52		0.05	0.03		0.43	0.45		0.32	0.32		0.55	0.52		0.47	0.42
							434	0.91	0.65		0.13	0.04		0.39	0.38		0.12	0.3		0.5	0.47		0.42	0.38
							435	0.85	0.65		0.09	0.04		0.43	0.43		0.4	0.4		0.52	0.45		0.28	0.26
							436	0.91	0.62		0.14	0.04		0.44	0.5		0.15	0.33		0.42	0.35		0.28	0.24
							437	0.82	0.54		0.07	0.03		0.57	0.47		0.25	0.32		0.52	0.39		0.38	0.19
							438	0.83	0.66		0.08	0.04		0.53	0.62		0.27	0.4		0.61	0.55		0.42	0.48
							439	0.88	0.58		0.11	0.03		0.69	0.67		0.48	0.56		0.56	0.5		0.42	0.4
							440	0.94	0.71		0.19	0.05		0.52	0.58		0.48	0.51		0.35	0.29		0.23	0.22
							441	0.89	0.52		0.12	0.03		0.55	0.56		0.37	0.51		0.32	0.33		0.28	0.29
							442	0.83	0.6		0.08	0.04		0.32	0.36		0.2	0.21		0.47	0.51		0.29	0.35
							443	0.84	0.6		0.08	0.04		0.48	0.57		0.28	0.44		0.57	0.51		0.47	0.48
							444	0.83	0.45		0.08	0.03		0.54	0.59		0.27	0.52		0.4	0.4		0.4	0.35
							445	0.82	0.65		0.08	0.04		0.3	0.34		0.1	0.3		0.39	0.37		0.25	0.25
							446	0.79	0.61		0.06	0.04		0.34	0.38		0.21	0.3		0.4	0.43		0.19	0.2
							447	0.88	0.58		0.11	0.03		0.68	0.61		0.33	0.43		0.49	0.47		0.42	0.3
							448	0.91	0.66		0.14	0.04		0.41	0.42		0.21	0.21		0.46	0.44		0.28	0.36
							449	0.91	0.63		0.14	0.04		0.6	0.57		0.27	0.43		0.46	0.42		0.29	0.26
							450	0.8	0.58		0.07	0.04		0.75	0.77		0.59	0.7		0.5	0.47		0.33	0.34
							451	0.92	0.57		0.16	0.03		0.44	0.48		0.29	0.41		0.45	0.38		0.26	0.25
							452	0.92	0.63		0.16	0.04		0.43	0.54		0.25	0.33		0.37	0.33		0.24	0.17
							453	0.94	0.75		0.19	0.06		0.48	0.6		0.33	0.41		0.6	0.56		0.34	0.45
							454	0.8	0.47		0.07	0.03		0.44	0.51		0.22	0.24		0.6	0.58		0.47	0.52
							455	0.94	0.68		0.18	0.04		0.45	0.42		0.13	0.11		0.56	0.54		0.45	0.41
							456	0.94	0.57		0.19	0.03		0.53	0.54		0.32	0.42		0.43	0.37		0.21	0.19
							457	0.82	0.6		0.08	0.04		0.48	0.55		0.13	0.25		0.54	0.48		0.42	0.46
							458	0.85	0.62		0.09	0.04		0.41	0.32		0.13	0.2		0.48	0.39		0.32	0.3
							459	0.9	0.66		0.12	0.04		0.27	0.34		0.19	0.2		0.53	0.45		0.29	0.27
							460	0.85	0.63		0.09	0.04		0.58	0.63		0.4	0.47		0.52	0.48		0.39	0.41
							461	0.85	0.58		0.08	0.03		0.65	0.68		0.48	0.55		0.49	0.42		0.36	0.31
							462	0.91	0.65		0.14	0.04		0.38	0.49		0.12	0.33		0.42	0.4		0.24	0.3
							463	0.83	0.58		0.08	0.03		0.34	0.36		0.2	0.2		0.53	0.66		0.42	0.54
							464	0.95	0.65		0.23	0.04		0.48	0.43		0.23	0.22		0.56	0.48		0.36	0.34
							465	0.88	0.66		0.11	0.04		0.33	0.4		0.1	0.11		0.69	0.67		0.52	0.5
							466	0.82	0.48		0.08	0.03		0.57	0.46		0.3	0.31		0.55	0.5		0.48	0.44
							467	0.77	0.6		0.06	0.04		0.4	0.45		0.21	0.24		0.65	0.67		0.37	0.52
							468	0.85	0.59		0.09	0.03		0.43	0.48		0.11	0.22		0.56	0.46		0.5	0.38
							469	0.89	0.65		0.12	0.04		0.4	0.37		0.22	0.23		0.5	0.43		0.29	0.26
							470	0.74	0.46		0.05	0.03		0.45	0.58		0.21	0.44		0.4	0.48		0.27	0.32
							471	0.92	0.58		0.16	0.04		0.59	0.51		0.25	0.41		0.58	0.55		0.47	0.39
							472	0.82	0.59		0.07	0.04		0.47	0.43		0.23	0.22		0.62	0.66		0.44	0.53
							473	0.83	0.58		0.08	0.03		0.5	0.5		0.36	0.41		0.56	0.53		0.35	0.26
							474	0.88	0.65		0.1	0.04		0.66	0.66		0.51	0.56		0.45	0.39		0.28	0.28
							475	0.78	0.55		0.07	0.03		0.32	0.38		0.1	0.2		0.48	0.45		0.32	0.34
							476	0.86	0.66		0.1	0.04		0.62	0.66		0.51	0.53		0.49	0.48		0.27	0.25
							477	0.77	0.54		0.06	0.03		0.32	0.45		0.15	0.33		0.38	0.44		0.2	0.27
							478	0.82	0.54		0.08	0.03		0.41	0.48		0.11	0.13		0.54	0.55		0.44	0.53
							479	0.94	0.6		0.19	0.04		0.3	0.35		0.09	0.2		0.48	0.57		0.29	0.38
							480	0.8	0.55		0.07	0.03		0.59	0.54		0.27	0.33		0.41	0.42		0.4	0.29
							481	0.93	0.75		0.18	0.06		0.38	0.41		0.24	0.31		0.44	0.33		0.26	0.24
							482	0.89	0.62		0.12	0.04		0.57	0.52		0.19	0.32		0.42	0.44		0.35	0.31
							483	0.83	0.6		0.08	0.04		0.49	0.57		0.28	0.43		0.55	0.49		0.43	0.4
							484	0.75	0.48		0.06	0.03		0.62	0.6		0.3	0.52		0.42	0.43		0.35	0.32
							485	0.8	0.57		0.07	0.03		0.49	0.52		0.37	0.43		0.5	0.46		0.29	0.32
							486	0.93	0.61		0.18	0.04		0.7	0.7		0.42	0.48		0.57	0.46		0.46	0.4
							487	0.82	0.57		0.08	0.03		0.42	0.37		0.15	0.3		0.51	0.44		0.3	0.27
							488	0.8	0.57		0.07	0.03		0.64	0.56		0.4	0.43		0.69	0.63		0.57	0.43
							489	0.94	0.69		0.19	0.05		0.34	0.39		0.11	0.21		0.48	0.37		0.29	0.29
							490	0.92	0.58		0.17	0.03		0.63	0.67		0.38	0.49		0.55	0.5		0.44	0.46
							491	0.85	0.58		0.09	0.03		0.4	0.37		0.11	0.2		0.58	0.53		0.43	0.41
							492	0.8	0.54		0.07	0.03		0.52	0.53		0.35	0.42		0.51	0.35		0.34	0.25
							493	0.79	0.48		0.06	0.03		0.44	0.45		0.13	0.22		0.51	0.56		0.46	0.5
							494	0.78	0.57		0.07	0.03		0.34	0.37		0.12	0.21		0.51	0.47		0.33	0.33
							495	0.86	0.62		0.1	0.04		0.51	0.55		0.25	0.34		0.38	0.38		0.26	0.24
							496	0.91	0.7		0.13	0.05		0.43	0.41		0.12	0.11		0.66	0.59		0.45	0.42
							497	0.83	0.65		0.08	0.04		0.73	0.66		0.45	0.53		0.48	0.37		0.37	0.19
							498	0.9	0.66		0.13	0.04		0.56	0.44		0.25	0.22		0.64	0.54		0.49	0.31
							499	0.82	0.59		0.07	0.04		0.45	0.38		0.13	0.2		0.59	0.52		0.5	0.42
							500	0.91	0.62		0.14	0.04		0.53	0.51		0.37	0.43		0.6	0.54		0.33	0.33
							501	0.88	0.55		0.11	0.03		0.68	0.64		0.46	0.47		0.61	0.57		0.51	0.54
							502	0.75	0.46		0.06	0.03		0.61	0.65		0.43	0.46		0.52	0.57		0.43	0.47
							503	0.85	0.63		0.09	0.04		0.72	0.77		0.43	0.57		0.44	0.43		0.35	0.36
							504	0.86	0.6		0.1	0.04		0.73	0.69		0.34	0.47		0.5	0.42		0.4	0.36
							505	0.84	0.6		0.08	0.04		0.41	0.44		0.12	0.22		0.54	0.61		0.38	0.51
							506	0.81	0.55		0.07	0.03		0.5	0.52		0.34	0.43		0.52	0.5		0.35	0.38
							507	0.8	0.58		0.07	0.04		0.52	0.48		0.23	0.23		0.43	0.31		0.25	0.22
							508	0.88	0.57		0.11	0.03		0.61	0.65		0.47	0.55		0.43	0.4		0.28	0.32
							509	0.91	0.69		0.14	0.05		0.64	0.64		0.33	0.39		0.57	0.47		0.45	0.35
							510	0.88	0.62		0.1	0.04		0.49	0.57		0.14	0.28		0.44	0.44		0.36	0.38
							511	0.89	0.58		0.13	0.03		0.51	0.47		0.24	0.22		0.51	0.47		0.31	0.29
							512	0.85	0.52		0.09	0.03		0.59	0.59		0.46	0.52		0.39	0.35		0.25	0.19
							513	0.88	0.55		0.1	0.03		0.62	0.6		0.46	0.45		0.4	0.32		0.3	0.18
							514	0.8	0.49		0.07	0.03		0.55	0.51		0.36	0.34		0.62	0.57		0.38	0.35
							515	0.85	0.62		0.09	0.04		0.61	0.58		0.28	0.4		0.64	0.56		0.47	0.37
							516	0.85	0.65		0.09	0.04		0.61	0.58		0.41	0.44		0.58	0.53		0.37	0.36
							517	0.89	0.63		0.12	0.04		0.59	0.55		0.37	0.36		0.56	0.53		0.4	0.4
							518	0.88	0.65		0.11	0.04		0.57	0.51		0.4	0.42		0.54	0.5		0.34	0.23
							519	0.75	0.49		0.06	0.03		0.56	0.62		0.15	0.19		0.57	0.55		0.38	0.49
							520	0.89	0.6		0.12	0.04		0.54	0.58		0.36	0.44		0.54	0.52		0.29	0.34
							521	0.85	0.58		0.08	0.03		0.25	0.3		0.11	0.19		0.6	0.45		0.42	0.38
							522	0.72	0.48		0.05	0.03		0.55	0.59		0.47	0.52		0.43	0.43		0.31	0.34
							523	0.86	0.6		0.1	0.04		0.26	0.27		0.09	0.09		0.64	0.61		0.41	0.47
							524	0.83	0.57		0.08	0.03		0.38	0.42		0.11	0.21		0.51	0.5		0.44	0.47
							525	0.83	0.46		0.08	0.03		0.57	0.59		0.44	0.45		0.5	0.44		0.34	0.33
							526	0.89	0.58		0.12	0.04		0.57	0.59		0.37	0.36		0.51	0.39		0.36	0.34
							527	0.82	0.62		0.08	0.04		0.39	0.43		0.12	0.23		0.47	0.53		0.37	0.44
							528	0.91	0.66		0.14	0.04		0.59	0.57		0.26	0.34		0.55	0.53		0.48	0.46
							529	0.9	0.63		0.13	0.04		0.42	0.42		0.16	0.31		0.46	0.45		0.31	0.22
							530	0.88	0.56		0.1	0.03		0.53	0.59		0.24	0.28		0.67	0.65		0.54	0.52
							531	0.83	0.57		0.08	0.03		0.43	0.42		0.21	0.22		0.56	0.48		0.4	0.38
							532	0.92	0.7		0.15	0.05		0.35	0.46		0.21	0.26		0.4	0.39		0.2	0.25
							533	0.83	0.55		0.08	0.03		0.48	0.55		0.24	0.37		0.47	0.33		0.22	0.29
							534	0.8	0.62		0.07	0.04		0.55	0.59		0.43	0.46		0.52	0.52		0.47	0.41
							535	0.89	0.62		0.12	0.04		0.4	0.36		0.12	0.21		0.6	0.53		0.39	0.33
							536	0.86	0.58		0.09	0.03		0.62	0.56		0.45	0.42		0.44	0.4		0.36	0.21
							537	0.86	0.55		0.1	0.03		0.54	0.43		0.16	0.11		0.65	0.55		0.51	0.38
							538	0.94	0.63		0.19	0.04		0.56	0.55		0.33	0.34		0.57	0.52		0.48	0.46
							539	0.9	0.69		0.12	0.05		0.31	0.36		0.11	0.3		0.38	0.43		0.24	0.27
							540	0.87	0.62		0.1	0.04		0.34	0.4		0.21	0.3		0.53	0.48		0.28	0.27
							541	0.89	0.63		0.12	0.04		0.4	0.39		0.21	0.22		0.63	0.61		0.52	0.49
							542	0.8	0.54		0.07	0.03		0.49	0.49		0.14	0.25		0.68	0.64		0.49	0.46
							543	0.88	0.68		0.11	0.04		0.6	0.56		0.27	0.34		0.56	0.56		0.47	0.43
							544	0.83	0.51		0.08	0.03		0.52	0.55		0.26	0.34		0.5	0.51		0.29	0.39
							545	0.85	0.55		0.08	0.03		0.61	0.61		0.58	0.61		0.47	0.41		0.31	0.31
							546	0.92	0.54		0.16	0.03		0.69	0.63		0.34	0.45		0.48	0.34		0.39	0.29
							547	0.88	0.57		0.12	0.03		0.54	0.53		0.24	0.33		0.58	0.55		0.46	0.45
							548	0.85	0.55		0.08	0.03		0.59	0.6		0.38	0.46		0.41	0.44		0.19	0.26
							549	0.88	0.66		0.1	0.04		0.62	0.56		0.38	0.43		0.57	0.55		0.45	0.34
							550	0.92	0.68		0.17	0.04		0.56	0.56		0.26	0.43		0.43	0.4		0.34	0.36
							551	0.8	0.55		0.07	0.03		0.34	0.35		0.12	0.21		0.61	0.63		0.42	0.49
							552	0.88	0.56		0.12	0.03		0.51	0.48		0.13	0.12		0.65	0.65		0.5	0.49
							553	0.88	0.58		0.11	0.03		0.36	0.27		0.11	0.09		0.6	0.46		0.41	0.24
							554	0.87	0.65		0.1	0.04		0.56	0.51		0.34	0.32		0.48	0.47		0.22	0.23
							555	0.85	0.51		0.09	0.03		0.42	0.5		0.22	0.24		0.47	0.48		0.31	0.39
							556	0.81	0.64		0.07	0.04		0.26	0.27		0.09	0.09		0.58	0.63		0.36	0.45
							557	0.88	0.53		0.11	0.03		0.38	0.46		0.21	0.23		0.52	0.49		0.34	0.38
							558	0.91	0.49		0.13	0.03		0.56	0.66		0.34	0.55		0.26	0.29		0.16	0.17
							559	0.72	0.54		0.05	0.03		0.45	0.49		0.13	0.23		0.52	0.49		0.41	0.46
							560	0.9	0.71		0.12	0.05		0.41	0.43		0.21	0.24		0.64	0.63		0.45	0.51
							561	0.79	0.58		0.06	0.03		0.51	0.55		0.33	0.39		0.55	0.56		0.28	0.42
							562	0.94	0.75		0.18	0.05		0.34	0.36		0.21	0.21		0.68	0.64		0.42	0.37
							563	0.85	0.58		0.08	0.03		0.61	0.64		0.28	0.45		0.45	0.45		0.35	0.36
							564	0.78	0.5		0.06	0.03		0.56	0.58		0.35	0.41		0.3	0.43		0.22	0.25
							565	0.95	0.57		0.21	0.03		0.7	0.76		0.34	0.52		0.53	0.56		0.44	0.51
							566	0.94	0.68		0.19	0.04		0.57	0.48		0.17	0.23		0.56	0.49		0.44	0.32
							567	0.87	0.65		0.1	0.04		0.61	0.59		0.38	0.44		0.57	0.55		0.39	0.34
							568	0.92	0.53		0.22	0.03		0.54	0.59		0.26	0.37		0.55	0.5		0.39	0.44
							569	0.85	0.62		0.09	0.04		0.26	0.29		0.19	0.2		0.52	0.47		0.3	0.33
							570	0.9	0.7		0.12	0.05		0.28	0.25		0.09	0.09		0.46	0.45		0.26	0.22
							571	0.86	0.62		0.1	0.04		0.52	0.48		0.32	0.41		0.45	0.5		0.26	0.26
							572	0.8	0.57		0.07	0.03		0.6	0.65		0.43	0.55		0.37	0.36		0.25	0.29
							573	0.86	0.52		0.1	0.03		0.69	0.68		0.59	0.62		0.33	0.35		0.23	0.23
							574	0.91	0.6		0.14	0.04		0.54	0.53		0.28	0.33		0.56	0.47		0.47	0.42
							575	0.86	0.63		0.1	0.04		0.7	0.69		0.41	0.62		0.41	0.38		0.25	0.26
							576	0.78	0.58		0.07	0.04		0.29	0.27		0.09	0.09		0.56	0.53		0.4	0.34
							577	0.89	0.61		0.13	0.04		0.55	0.57		0.4	0.51		0.36	0.36		0.24	0.26
							578	0.88	0.61		0.11	0.04		0.48	0.4		0.24	0.21		0.53	0.42		0.42	0.3
							579	0.8	0.52		0.07	0.03		0.52	0.55		0.34	0.43		0.41	0.45		0.19	0.28
							580	0.92	0.57		0.17	0.03		0.57	0.55		0.28	0.34		0.56	0.43		0.41	0.33
							581	0.74	0.46		0.05	0.03		0.4	0.41		0.22	0.31		0.55	0.56		0.29	0.3
							582	0.92	0.74		0.16	0.05		0.54	0.57		0.28	0.37		0.35	0.36		0.19	0.29
							583	0.84	0.56		0.08	0.03		0.29	0.34		0.19	0.2		0.39	0.36		0.19	0.18
							584	0.94	0.69		0.19	0.05		0.33	0.37		0.1	0.1		0.59	0.61		0.44	0.43
							585	0.95	0.73		0.23	0.05		0.37	0.38		0.22	0.3		0.54	0.52		0.35	0.34
							586	0.78	0.58		0.07	0.04		0.59	0.61		0.45	0.45		0.47	0.44		0.27	0.21
							587	0.88	0.62		0.11	0.04		0.48	0.49		0.32	0.33		0.63	0.55		0.4	0.3
							588	0.91	0.62		0.14	0.04		0.56	0.41		0.24	0.21		0.67	0.62		0.48	0.41
							589	0.72	0.49		0.05	0.03		0.23	0.2		0.08	0.08		0.53	0.48		0.39	0.35
							590	0.86	0.58		0.1	0.04		0.52	0.58		0.27	0.38		0.53	0.52		0.4	0.43
							591	0.88	0.47		0.1	0.03		0.55	0.56		0.48	0.51		0.47	0.4		0.28	0.2
							592	0.82	0.58		0.08	0.04		0.47	0.48		0.36	0.41		0.46	0.43		0.32	0.3
							593	0.85	0.55		0.09	0.03		0.51	0.49		0.24	0.22		0.54	0.48		0.39	0.29
							594	0.78	0.51		0.06	0.03		0.46	0.47		0.26	0.41		0.5	0.52		0.23	0.32
							595	0.94	0.57		0.19	0.03		0.46	0.48		0.16	0.33		0.54	0.61		0.37	0.42
							596	0.87	0.63		0.1	0.04		0.43	0.46		0.16	0.33		0.55	0.48		0.37	0.41
							597	0.88	0.66		0.11	0.04		0.54	0.55		0.46	0.51		0.48	0.38		0.21	0.18
							598	0.85	0.52		0.08	0.03		0.5	0.48		0.33	0.32		0.56	0.55		0.41	0.37
							599	0.8	0.58		0.07	0.04		0.35	0.48		0.1	0.13		0.6	0.54		0.42	0.45
							600	0.82	0.52		0.08	0.03		0.56	0.55		0.15	0.25		0.61	0.55		0.5	0.47
							601	0.77	0.58		0.06	0.04		0.47	0.51		0.26	0.35		0.58	0.61		0.4	0.5
							602	0.85	0.61		0.1	0.04		0.46	0.5		0.22	0.27		0.65	0.7		0.53	0.6
							603	0.95	0.58		0.23	0.04		0.36	0.39		0.13	0.23		0.62	0.54		0.38	0.31
							604	0.85	0.66		0.09	0.04		0.44	0.5		0.22	0.24		0.58	0.53		0.41	0.4
							605	0.83	0.54		0.08	0.03		0.36	0.3		0.24	0.19		0.5	0.42		0.33	0.27
							606	0.85	0.58		0.09	0.04		0.43	0.49		0.26	0.41		0.46	0.46		0.35	0.31
							607	0.88	0.62		0.1	0.04		0.45	0.54		0.26	0.44		0.49	0.38		0.23	0.25
							608	0.86	0.57		0.1	0.03		0.51	0.52		0.35	0.35		0.5	0.47		0.3	0.33
							609	0.8	0.63		0.07	0.04		0.52	0.53		0.37	0.44		0.65	0.59		0.43	0.43
							610	0.95	0.62		0.23	0.04		0.6	0.64		0.28	0.45		0.51	0.5		0.41	0.36
							611	0.92	0.65		0.16	0.04		0.63	0.7		0.22	0.48		0.43	0.42		0.37	0.39
							612	0.77	0.46		0.06	0.03		0.56	0.57		0.26	0.27		0.52	0.51		0.37	0.43
							613	0.85	0.54		0.08	0.03		0.61	0.6		0.3	0.35		0.49	0.45		0.43	0.33
							614	0.92	0.65		0.16	0.04		0.66	0.71		0.51	0.65		0.2	0.26		0.15	0.16
							615	0.86	0.62		0.09	0.04		0.43	0.44		0.27	0.31		0.36	0.36		0.23	0.18
							616	0.8	0.49		0.07	0.03		0.53	0.53		0.22	0.38		0.59	0.54		0.38	0.35
							617	0.84	0.43		0.08	0.03		0.44	0.46		0.15	0.31		0.32	0.29		0.28	0.22
							618	0.88	0.55		0.11	0.03		0.37	0.4		0.2	0.21		0.62	0.58		0.43	0.46
							619	0.82	0.66		0.08	0.04		0.35	0.37		0.1	0.1		0.66	0.71		0.44	0.52
							620	0.87	0.52		0.1	0.03		0.4	0.5		0.22	0.24		0.59	0.49		0.45	0.38
							621	0.89	0.6		0.12	0.04		0.39	0.38		0.12	0.21		0.42	0.48		0.29	0.34
							622	0.82	0.55		0.08	0.03		0.58	0.62		0.32	0.48		0.52	0.51		0.34	0.42
							623	0.88	0.64		0.11	0.04		0.65	0.61		0.49	0.44		0.39	0.4		0.33	0.26
							624	0.85	0.61		0.09	0.04		0.28	0.27		0.1	0.19		0.43	0.39		0.25	0.25
							625	0.79	0.58		0.06	0.03		0.42	0.4		0.22	0.22		0.59	0.52		0.33	0.36
							626	0.87	0.55		0.1	0.03		0.66	0.69		0.21	0.49		0.5	0.44		0.37	0.41
							627	0.92	0.58		0.16	0.04		0.36	0.45		0.15	0.41		0.39	0.32		0.18	0.17
							628	0.84	0.58		0.08	0.03		0.43	0.44		0.16	0.32		0.51	0.5		0.35	0.38
							629	0.82	0.47		0.08	0.03		0.5	0.45		0.24	0.22		0.58	0.48		0.42	0.31
							630	0.88	0.68		0.11	0.04		0.68	0.72		0.56	0.64		0.51	0.45		0.34	0.36
							631	0.86	0.58		0.09	0.03		0.3	0.36		0.09	0.1		0.49	0.43		0.28	0.32
							632	0.86	0.55		0.1	0.03		0.49	0.5		0.34	0.33		0.45	0.5		0.36	0.32
							633	0.88	0.58		0.11	0.04		0.48	0.46		0.14	0.23		0.47	0.5		0.36	0.42
							634	0.94	0.58		0.19	0.04		0.42	0.41		0.21	0.21		0.56	0.5		0.44	0.34
							635	0.88	0.55		0.1	0.03		0.52	0.39		0.14	0.21		0.6	0.57		0.5	0.35
							636	0.88	0.62		0.1	0.04		0.49	0.45		0.16	0.31		0.67	0.65		0.52	0.51
							637	0.9	0.62		0.13	0.04		0.38	0.4		0.24	0.3		0.51	0.46		0.33	0.34
							638	0.88	0.58		0.11	0.04		0.56	0.62		0.48	0.54		0.54	0.49		0.29	0.36
							639	0.88	0.65		0.11	0.04		0.35	0.43		0.2	0.22		0.46	0.39		0.21	0.26
							640	0.86	0.62		0.09	0.04		0.68	0.57		0.42	0.43		0.52	0.51		0.45	0.35
							641	0.89	0.54		0.12	0.03		0.31	0.36		0.2	0.22		0.51	0.54		0.25	0.36
							642	0.87	0.57		0.1	0.03		0.62	0.61		0.38	0.52		0.48	0.46		0.28	0.26
							643	0.93	0.65		0.17	0.04		0.39	0.45		0.31	0.33		0.47	0.42		0.22	0.26
							644	0.75	0.51		0.06	0.03		0.43	0.43		0.23	0.22		0.56	0.48		0.26	0.32
							645	0.86	0.6		0.1	0.04		0.63	0.58		0.4	0.52		0.54	0.45		0.39	0.32
							646	0.89	0.65		0.12	0.04		0.38	0.38		0.1	0.1		0.54	0.54		0.41	0.45
							647	0.91	0.59		0.21	0.04		0.59	0.48		0.17	0.23		0.51	0.54		0.49	0.42
							648	0.87	0.62		0.1	0.04		0.44	0.49		0.23	0.34		0.62	0.57		0.42	0.42
							649	0.85	0.6		0.09	0.04		0.42	0.43		0.11	0.22		0.59	0.6		0.35	0.39
							650	0.8	0.52		0.07	0.03		0.43	0.4		0.23	0.21		0.5	0.53		0.36	0.37
							651	0.83	0.58		0.08	0.03		0.28	0.29		0.09	0.09		0.61	0.59		0.35	0.33
							652	0.86	0.57		0.1	0.03		0.46	0.48		0.23	0.24		0.43	0.48		0.38	0.44
							653	0.9	0.6		0.12	0.04		0.51	0.53		0.23	0.25		0.54	0.5		0.34	0.36
							654	0.85	0.52		0.09	0.03		0.38	0.39		0.1	0.11		0.59	0.53		0.4	0.41
							655	0.88	0.58		0.11	0.03		0.45	0.51		0.32	0.36		0.52	0.44		0.26	0.33
							656	0.77	0.6		0.06	0.04		0.52	0.55		0.14	0.16		0.63	0.66		0.52	0.59
							657	0.94	0.68		0.19	0.04		0.55	0.43		0.17	0.11		0.67	0.65		0.6	0.47
							658	0.82	0.65		0.08	0.04		0.4	0.45		0.31	0.32		0.54	0.5		0.41	0.4
							659	0.9	0.6		0.12	0.04		0.45	0.45		0.15	0.32		0.64	0.57		0.48	0.47
							660	0.86	0.55		0.09	0.03		0.54	0.56		0.26	0.36		0.61	0.57		0.46	0.47
							661	0.78	0.62		0.07	0.04		0.32	0.39		0.1	0.21		0.47	0.48		0.36	0.38
							662	0.8	0.57		0.07	0.03		0.54	0.58		0.27	0.39		0.51	0.49		0.38	0.42
							663	0.87	0.61		0.1	0.04		0.44	0.43		0.23	0.31		0.35	0.34		0.28	0.18
							664	0.92	0.65		0.16	0.04		0.72	0.66		0.55	0.53		0.6	0.54		0.49	0.45
							665	0.88	0.57		0.11	0.03		0.36	0.43		0.2	0.21		0.49	0.48		0.28	0.28
							666	0.85	0.52		0.09	0.03		0.46	0.47		0.33	0.41		0.37	0.4		0.18	0.19
							667	0.84	0.65		0.08	0.04		0.2	0.25		0.19	0.19		0.49	0.32		0.27	0.23
							668	0.85	0.58		0.08	0.03		0.33	0.33		0.2	0.2		0.52	0.46		0.34	0.36
							669	0.88	0.62		0.11	0.04		0.54	0.53		0.34	0.36		0.44	0.48		0.21	0.38
							670	0.81	0.48		0.07	0.03		0.47	0.49		0.14	0.33		0.5	0.43		0.39	0.4
							671	0.85	0.67		0.09	0.04		0.56	0.57		0.3	0.35		0.47	0.44		0.33	0.28
							672	0.88	0.58		0.12	0.03		0.37	0.32		0.11	0.09		0.54	0.53		0.35	0.35
							673	0.78	0.51		0.07	0.03		0.56	0.63		0.15	0.37		0.48	0.39		0.37	0.31
							674	0.8	0.51		0.07	0.03		0.44	0.44		0.31	0.31		0.5	0.46		0.46	0.38
							675	0.92	0.62		0.16	0.04		0.58	0.54		0.25	0.24		0.68	0.61		0.52	0.41
							676	0.91	0.62		0.14	0.04		0.49	0.48		0.24	0.33		0.62	0.61		0.45	0.49
							677	0.85	0.58		0.08	0.03		0.52	0.45		0.25	0.22		0.69	0.67		0.47	0.48
							678	0.85	0.53		0.1	0.03		0.55	0.57		0.24	0.26		0.59	0.55		0.45	0.5
							679	0.91	0.68		0.14	0.04		0.45	0.46		0.12	0.22		0.56	0.53		0.4	0.37
							680	0.88	0.66		0.11	0.04		0.56	0.54		0.29	0.28		0.57	0.54		0.47	0.33
							681	0.94	0.71		0.19	0.05		0.43	0.42		0.36	0.4		0.55	0.48		0.37	0.39
							682	0.82	0.6		0.08	0.04		0.44	0.43		0.23	0.21		0.62	0.52		0.51	0.38
							683	0.87	0.62		0.1	0.04		0.58	0.57		0.18	0.34		0.56	0.6		0.52	0.5
							684	0.92	0.63		0.16	0.04		0.49	0.47		0.34	0.41		0.52	0.55		0.39	0.42
							685	0.83	0.63		0.08	0.04		0.69	0.61		0.42	0.45		0.55	0.59		0.46	0.41
							686	0.88	0.52		0.1	0.03		0.48	0.42		0.28	0.31		0.47	0.47		0.27	0.26
							687	0.89	0.58		0.15	0.03		0.54	0.6		0.25	0.35		0.42	0.41		0.34	0.37
							688	0.88	0.59		0.11	0.03		0.66	0.69		0.23	0.4		0.42	0.35		0.33	0.29
							689	0.88	0.61		0.11	0.04		0.53	0.58		0.36	0.44		0.44	0.42		0.29	0.31
							690	0.88	0.67		0.1	0.04		0.31	0.33		0.2	0.2		0.44	0.31		0.25	0.17
							691	0.83	0.55		0.08	0.03		0.59	0.54		0.26	0.33		0.58	0.62		0.43	0.45
							692	0.92	0.58		0.15	0.03		0.4	0.4		0.21	0.21		0.65	0.64		0.48	0.46
							693	0.83	0.52		0.08	0.03		0.45	0.48		0.24	0.33		0.49	0.44		0.33	0.35
							694	0.82	0.55		0.07	0.03		0.47	0.44		0.23	0.22		0.64	0.58		0.5	0.44
							695	0.92	0.57		0.16	0.03		0.57	0.56		0.45	0.43		0.46	0.48		0.35	0.32
							696	0.89	0.57		0.12	0.03		0.65	0.65		0.58	0.62		0.49	0.4		0.29	0.2
							697	0.91	0.61		0.13	0.04		0.45	0.46		0.27	0.31		0.58	0.6		0.41	0.46
							698	0.94	0.52		0.19	0.03		0.6	0.67		0.28	0.5		0.58	0.48		0.37	0.38
							699	0.9	0.6		0.12	0.04		0.46	0.46		0.32	0.32		0.63	0.56		0.42	0.44
							700	0.87	0.68		0.1	0.04		0.4	0.43		0.32	0.32		0.65	0.53		0.38	0.34
							701	0.83	0.46		0.08	0.03		0.51	0.47		0.15	0.23		0.48	0.57		0.37	0.45
							702	0.86	0.52		0.1	0.03		0.69	0.67		0.31	0.46		0.51	0.42		0.33	0.34
							703	0.85	0.49		0.09	0.03		0.47	0.5		0.34	0.42		0.54	0.54		0.34	0.37
							704	0.86	0.57		0.1	0.03		0.57	0.56		0.35	0.35		0.58	0.58		0.49	0.45
							705	0.94	0.55		0.19	0.03		0.39	0.45		0.12	0.24		0.52	0.46		0.33	0.33
							706	0.86	0.54		0.09	0.03		0.48	0.55		0.24	0.26		0.6	0.57		0.41	0.38
							707	0.88	0.55		0.11	0.03		0.6	0.61		0.28	0.36		0.61	0.56		0.42	0.43
							708	0.75	0.52		0.06	0.03		0.63	0.66		0.19	0.38		0.41	0.41		0.33	0.35
							709	0.88	0.62		0.1	0.04		0.57	0.58		0.38	0.54		0.41	0.31		0.19	0.17
							710	0.85	0.56		0.09	0.03		0.61	0.66		0.3	0.62		0.38	0.35		0.34	0.34
							711	0.75	0.6		0.06	0.04		0.67	0.7		0.57	0.64		0.45	0.43		0.29	0.3
							712	0.84	0.57		0.08	0.03		0.65	0.59		0.42	0.44		0.52	0.46		0.35	0.3
							713	0.81	0.54		0.07	0.03		0.28	0.29		0.1	0.19		0.41	0.38		0.35	0.3
							714	0.86	0.51		0.1	0.03		0.6	0.56		0.38	0.51		0.46	0.5		0.37	0.34
							715	0.82	0.62		0.08	0.04		0.73	0.75		0.61	0.72		0.4	0.31		0.24	0.17
							716	0.82	0.61		0.07	0.04		0.53	0.55		0.43	0.43		0.52	0.47		0.34	0.29
							717	0.87	0.54		0.1	0.03		0.37	0.42		0.1	0.22		0.46	0.42		0.27	0.25
							718	0.79	0.56		0.06	0.03		0.49	0.5		0.32	0.33		0.56	0.49		0.42	0.4
							719	0.92	0.58		0.14	0.03		0.52	0.44		0.24	0.22		0.55	0.45		0.41	0.28
							720	0.88	0.52		0.11	0.03		0.44	0.44		0.32	0.31		0.43	0.4		0.31	0.26
							721	0.94	0.63		0.19	0.04		0.43	0.38		0.22	0.23		0.65	0.63		0.46	0.45
							722	0.92	0.71		0.14	0.05		0.38	0.39		0.21	0.22		0.57	0.52		0.35	0.38
							723	0.91	0.58		0.14	0.04		0.29	0.36		0.09	0.1		0.52	0.52		0.39	0.39
							724	0.88	0.54		0.11	0.03		0.52	0.49		0.42	0.41		0.42	0.45		0.19	0.22
							725	0.95	0.58		0.23	0.04		0.43	0.45		0.14	0.41		0.46	0.45		0.32	0.28
							726	0.82	0.54		0.08	0.03		0.48	0.49		0.36	0.43		0.63	0.63		0.29	0.4
							727	0.83	0.54		0.08	0.03		0.35	0.38		0.2	0.23		0.61	0.65		0.42	0.54
							728	0.93	0.64		0.17	0.04		0.53	0.52		0.36	0.42		0.41	0.4		0.26	0.2
							729	0.85	0.7		0.08	0.05		0.43	0.51		0.22	0.27		0.56	0.52		0.4	0.46
							730	0.85	0.59		0.09	0.04		0.34	0.36		0.3	0.3		0.58	0.54		0.42	0.42
							731	0.78	0.54		0.07	0.03		0.39	0.43		0.23	0.32		0.53	0.46		0.29	0.26
							732	0.88	0.62		0.11	0.04		0.46	0.4		0.13	0.21		0.63	0.58		0.47	0.37
							733	0.8	0.46		0.07	0.03		0.32	0.27		0.09	0.19		0.52	0.45		0.38	0.33
							734	0.85	0.59		0.09	0.04		0.64	0.69		0.35	0.55		0.37	0.41		0.25	0.3
							735	0.87	0.65		0.1	0.04		0.4	0.46		0.31	0.31		0.5	0.51		0.32	0.34
							736	0.85	0.71		0.09	0.05		0.45	0.43		0.33	0.31		0.56	0.49		0.4	0.36
							737	0.75	0.57		0.06	0.03		0.64	0.69		0.54	0.62		0.34	0.31		0.23	0.23
							738	0.81	0.43		0.07	0.03		0.29	0.26		0.19	0.19		0.43	0.35		0.25	0.23
							739	0.89	0.63		0.12	0.04		0.27	0.28		0.19	0.19		0.58	0.58		0.41	0.38
							740	0.92	0.71		0.16	0.05		0.55	0.51		0.35	0.33		0.49	0.46		0.4	0.32
							741	0.92	0.57		0.16	0.03		0.38	0.38		0.11	0.11		0.48	0.39		0.33	0.26
							742	0.77	0.54		0.06	0.03		0.55	0.5		0.17	0.24		0.58	0.62		0.55	0.54
							743	0.92	0.62		0.16	0.04		0.48	0.45		0.24	0.31		0.56	0.49		0.35	0.32
							744	0.92	0.65		0.15	0.04		0.28	0.34		0.11	0.2		0.44	0.43		0.32	0.27
							745	0.97	0.68		0.31	0.04		0.68	0.6		0.27	0.35		0.5	0.48		0.45	0.37
							746	0.83	0.52		0.08	0.03		0.49	0.53		0.14	0.24		0.48	0.43		0.33	0.26
							747	0.8	0.66		0.07	0.04		0.51	0.46		0.24	0.23		0.69	0.61		0.53	0.56
							748	0.95	0.62		0.23	0.04		0.55	0.52		0.34	0.34		0.57	0.5		0.37	0.35
							749	0.85	0.55		0.09	0.03		0.72	0.62		0.23	0.29		0.62	0.59		0.53	0.47
							750	0.88	0.62		0.11	0.04		0.25	0.26		0.09	0.09		0.61	0.6		0.43	0.39
							751	0.88	0.63		0.11	0.04		0.17	0.18		0.08	0.08		0.47	0.35		0.2	0.18
							752	0.82	0.58		0.07	0.03		0.51	0.59		0.17	0.53		0.41	0.37		0.26	0.24
							753	0.74	0.52		0.05	0.03		0.5	0.51		0.33	0.33		0.6	0.6		0.47	0.44
							754	0.75	0.46		0.06	0.03		0.58	0.58		0.38	0.44		0.47	0.45		0.35	0.29
							755	0.88	0.53		0.1	0.03		0.32	0.33		0.2	0.2		0.46	0.54		0.34	0.34
							756	0.82	0.55		0.07	0.03		0.52	0.52		0.25	0.28		0.58	0.55		0.38	0.47
							757	0.89	0.65		0.12	0.04		0.7	0.65		0.43	0.46		0.43	0.43		0.33	0.35
							758	0.88	0.65		0.11	0.04		0.29	0.37		0.19	0.21		0.63	0.59		0.38	0.41
							759	0.91	0.66		0.14	0.04		0.46	0.47		0.14	0.23		0.6	0.61		0.48	0.41
							760	0.88	0.63		0.11	0.04		0.37	0.37		0.2	0.2		0.49	0.5		0.42	0.37
							761	0.82	0.54		0.07	0.03		0.51	0.54		0.39	0.42		0.53	0.53		0.36	0.4
							762	0.8	0.58		0.07	0.03		0.51	0.48		0.33	0.32		0.48	0.46		0.37	0.33
							763	0.82	0.54		0.07	0.03		0.48	0.54		0.41	0.42		0.37	0.36		0.23	0.25
							764	0.92	0.63		0.16	0.04		0.43	0.43		0.34	0.4		0.43	0.34		0.2	0.2
							765	0.75	0.51		0.06	0.03		0.64	0.64		0.37	0.45		0.54	0.47		0.39	0.37
							766	0.92	0.67		0.17	0.04		0.54	0.58		0.18	0.36		0.6	0.55		0.46	0.51
							767	0.88	0.58		0.1	0.03		0.5	0.47		0.25	0.31		0.54	0.5		0.4	0.28
							768	0.92	0.71		0.16	0.05		0.47	0.46		0.33	0.31		0.48	0.48		0.36	0.32
							769	0.92	0.57		0.16	0.03		0.33	0.37		0.09	0.1		0.7	0.64		0.51	0.46
							770	0.86	0.69		0.1	0.05		0.62	0.65		0.47	0.53		0.33	0.27		0.24	0.22
							771	0.89	0.58		0.12	0.04		0.53	0.51		0.27	0.34		0.5	0.44		0.34	0.28
							772	0.77	0.49		0.06	0.03		0.68	0.57		0.46	0.35		0.52	0.48		0.36	0.29
							773	0.9	0.58		0.12	0.03		0.46	0.43		0.13	0.21		0.58	0.47		0.51	0.38
							774	0.85	0.57		0.09	0.03		0.6	0.55		0.29	0.35		0.52	0.45		0.41	0.34
							775	0.78	0.4		0.07	0.02		0.23	0.29		0.19	0.19		0.35	0.39		0.29	0.3
							776	0.78	0.62		0.06	0.04		0.64	0.73		0.33	0.57		0.48	0.43		0.24	0.36
							777	0.9	0.55		0.13	0.03		0.48	0.53		0.24	0.34		0.56	0.46		0.36	0.36
							778	0.85	0.64		0.09	0.04		0.57	0.65		0.36	0.48		0.43	0.46		0.35	0.36
							779	0.86	0.63		0.1	0.04		0.41	0.37		0.13	0.2		0.61	0.56		0.46	0.37
							780	0.91	0.57		0.14	0.03		0.57	0.64		0.23	0.46		0.52	0.51		0.4	0.44
							781	0.85	0.55		0.09	0.03		0.48	0.51		0.25	0.33		0.43	0.35		0.33	0.3
							782	0.87	0.65		0.1	0.04		0.46	0.44		0.32	0.33		0.57	0.58		0.37	0.45
							783	0.83	0.52		0.08	0.03		0.5	0.53		0.28	0.43		0.41	0.45		0.2	0.27
							784	0.94	0.65		0.19	0.04		0.33	0.41		0.1	0.32		0.44	0.44		0.21	0.27
							785	0.92	0.65		0.16	0.04		0.56	0.53		0.37	0.35		0.44	0.37		0.28	0.25
							786	0.86	0.65		0.1	0.04		0.52	0.58		0.29	0.37		0.57	0.55		0.41	0.39
							787	0.85	0.62		0.09	0.04		0.39	0.41		0.3	0.31		0.41	0.48		0.25	0.27
							788	0.86	0.55		0.1	0.03		0.48	0.5		0.25	0.42		0.38	0.41		0.24	0.27
							789	0.82	0.56		0.07	0.03		0.64	0.68		0.45	0.5		0.54	0.53		0.29	0.39
							790	0.8	0.58		0.07	0.04		0.52	0.53		0.51	0.51		0.37	0.31		0.24	0.23
							791	0.92	0.65		0.15	0.04		0.5	0.49		0.14	0.15		0.65	0.62		0.5	0.4
							792	0.89	0.57		0.12	0.03		0.46	0.51		0.35	0.43		0.38	0.31		0.19	0.23
							793	0.87	0.51		0.1	0.03		0.33	0.35		0.11	0.21		0.6	0.55		0.38	0.31
							794	0.85	0.68		0.09	0.04		0.42	0.48		0.16	0.33		0.56	0.54		0.43	0.44
							795	0.81	0.42		0.07	0.03		0.66	0.65		0.4	0.44		0.44	0.46		0.41	0.31
							796	0.86	0.63		0.1	0.04		0.58	0.59		0.38	0.43		0.42	0.44		0.3	0.23
							797	0.85	0.54		0.09	0.03		0.46	0.51		0.14	0.26		0.6	0.59		0.45	0.49
							798	0.85	0.61		0.08	0.04		0.61	0.6		0.29	0.36		0.66	0.61		0.44	0.41
							799	0.85	0.62		0.08	0.04		0.68	0.61		0.29	0.36		0.65	0.62		0.58	0.49
							800	0.86	0.57		0.1	0.03		0.52	0.55		0.36	0.45		0.56	0.5		0.35	0.37
							801	0.77	0.51		0.06	0.03		0.52	0.54		0.33	0.34		0.54	0.57		0.41	0.39
							802	0.81	0.66		0.07	0.04		0.37	0.4		0.11	0.21		0.57	0.57		0.39	0.44
							803	0.85	0.57		0.09	0.03		0.43	0.51		0.12	0.27		0.57	0.45		0.3	0.38
							804	0.85	0.62		0.08	0.04		0.39	0.39		0.33	0.4		0.44	0.4		0.2	0.2
							805	0.84	0.58		0.08	0.03		0.39	0.42		0.11	0.12		0.57	0.61		0.34	0.39
							806	0.91	0.69		0.14	0.05		0.59	0.52		0.44	0.42		0.55	0.53		0.4	0.31
							807	0.91	0.65		0.14	0.04		0.63	0.63		0.42	0.52		0.39	0.4		0.29	0.28
							808	0.82	0.55		0.08	0.03		0.45	0.44		0.41	0.41		0.61	0.48		0.31	0.28
							809	0.87	0.58		0.1	0.03		0.52	0.55		0.4	0.51		0.31	0.29		0.17	0.17
							810	0.72	0.49		0.05	0.03		0.43	0.44		0.11	0.11		0.62	0.58		0.39	0.38
							811	0.85	0.57		0.09	0.03		0.53	0.47		0.27	0.32		0.52	0.51		0.43	0.4
							812	0.89	0.57		0.12	0.03		0.3	0.26		0.2	0.19		0.56	0.59		0.39	0.41
							813	0.89	0.52		0.12	0.03		0.44	0.43		0.22	0.21		0.45	0.48		0.27	0.35
							814	0.8	0.57		0.07	0.03		0.37	0.41		0.15	0.4		0.29	0.2		0.16	0.15
							815	0.88	0.72		0.11	0.05		0.53	0.56		0.24	0.29		0.68	0.6		0.48	0.49
							816	0.82	0.55		0.08	0.03		0.48	0.5		0.23	0.26		0.61	0.65		0.47	0.56
							817	0.77	0.43		0.06	0.03		0.72	0.67		0.55	0.62		0.54	0.46		0.34	0.26
							818	0.89	0.62		0.12	0.04		0.55	0.63		0.17	0.33		0.53	0.61		0.28	0.5
							819	0.91	0.6		0.14	0.04		0.4	0.46		0.11	0.22		0.51	0.47		0.37	0.33
							820	0.94	0.71		0.19	0.05		0.46	0.43		0.25	0.21		0.59	0.59		0.41	0.36
							821	0.86	0.58		0.1	0.04		0.35	0.43		0.2	0.22		0.57	0.54		0.43	0.4
							822	0.8	0.52		0.07	0.03		0.31	0.33		0.13	0.2		0.55	0.49		0.4	0.33
							823	0.89	0.65		0.12	0.04		0.48	0.42		0.12	0.11		0.66	0.62		0.53	0.53
							824	0.92	0.71		0.16	0.05		0.53	0.55		0.24	0.29		0.64	0.6		0.5	0.52
							825	0.71	0.54		0.05	0.03		0.59	0.55		0.39	0.42		0.59	0.55		0.46	0.41
							826	0.89	0.58		0.12	0.03		0.34	0.33		0.21	0.21		0.54	0.44		0.31	0.28
							827	0.83	0.63		0.08	0.04		0.44	0.48		0.25	0.41		0.42	0.38		0.25	0.19
							828	0.89	0.69		0.12	0.05		0.42	0.4		0.21	0.21		0.42	0.38		0.3	0.24
							829	0.91	0.52		0.14	0.03		0.5	0.5		0.24	0.22		0.47	0.53		0.37	0.36
							830	0.85	0.62		0.1	0.04		0.28	0.35		0.21	0.3		0.53	0.47		0.34	0.33
							831	0.82	0.6		0.08	0.04		0.58	0.53		0.27	0.33		0.63	0.56		0.41	0.32
							832	0.82	0.51		0.07	0.03		0.44	0.44		0.31	0.32		0.5	0.55		0.29	0.37
							833	0.97	0.62		0.31	0.04		0.61	0.6		0.37	0.44		0.41	0.39		0.32	0.3
							834	0.75	0.51		0.06	0.03		0.65	0.52		0.38	0.42		0.5	0.44		0.37	0.21
							835	0.92	0.55		0.16	0.03		0.62	0.63		0.5	0.61		0.36	0.33		0.18	0.17
							836	0.87	0.58		0.1	0.03		0.56	0.55		0.27	0.35		0.58	0.57		0.43	0.5
							837	0.78	0.55		0.06	0.03		0.43	0.39		0.11	0.1		0.63	0.59		0.52	0.48
							838	0.86	0.66		0.09	0.04		0.53	0.6		0.32	0.45		0.38	0.36		0.21	0.29
							839	0.92	0.62		0.16	0.04		0.43	0.47		0.27	0.41		0.39	0.41		0.25	0.2
							840	0.83	0.58		0.08	0.03		0.77	0.77		0.45	0.55		0.51	0.5		0.47	0.46
							841	0.88	0.61		0.11	0.04		0.45	0.4		0.24	0.3		0.58	0.55		0.37	0.34
							842	0.95	0.66		0.23	0.04		0.34	0.37		0.1	0.1		0.54	0.54		0.31	0.34
							843	0.77	0.46		0.06	0.03		0.42	0.45		0.24	0.32		0.43	0.41		0.25	0.26
							844	0.83	0.63		0.08	0.04		0.4	0.37		0.31	0.3		0.43	0.46		0.31	0.3
							845	0.85	0.57		0.09	0.03		0.7	0.7		0.54	0.56		0.48	0.48		0.35	0.29
							846	0.85	0.55		0.09	0.03		0.69	0.72		0.48	0.54		0.4	0.41		0.3	0.32
							847	0.86	0.51		0.1	0.03		0.54	0.51		0.43	0.44		0.47	0.47		0.26	0.27
							848	0.81	0.6		0.07	0.04		0.43	0.48		0.25	0.41		0.53	0.46		0.3	0.26
							849	0.95	0.63		0.23	0.04		0.36	0.41		0.26	0.31		0.42	0.31		0.3	0.28
							850	0.9	0.58		0.13	0.03		0.55	0.53		0.27	0.33		0.54	0.52		0.44	0.36
							851	0.78	0.48		0.07	0.03		0.35	0.36		0.11	0.2		0.49	0.43		0.33	0.27
							852	0.92	0.69		0.16	0.05		0.52	0.49		0.14	0.23		0.69	0.56		0.43	0.36
							853	0.83	0.55		0.08	0.03		0.43	0.53		0.18	0.43		0.44	0.41		0.29	0.29
							854	0.81	0.47		0.07	0.03		0.54	0.57		0.31	0.44		0.45	0.49		0.32	0.39
							855	0.84	0.56		0.08	0.03		0.75	0.7		0.62	0.62		0.52	0.51		0.36	0.32
							856	0.84	0.6		0.08	0.04		0.57	0.6		0.4	0.53		0.38	0.38		0.2	0.24
							857	0.92	0.65		0.15	0.04		0.24	0.33		0.09	0.2		0.46	0.39		0.33	0.31
							858	0.92	0.61		0.15	0.04		0.34	0.35		0.14	0.3		0.47	0.38		0.27	0.25
							859	0.82	0.6		0.08	0.04		0.35	0.39		0.26	0.32		0.44	0.46		0.26	0.3
							860	0.82	0.55		0.07	0.03		0.58	0.61		0.48	0.53		0.54	0.55		0.36	0.44
							861	0.84	0.61		0.08	0.04		0.49	0.6		0.15	0.29		0.54	0.49		0.38	0.46
							862	0.9	0.6		0.13	0.04		0.34	0.43		0.25	0.31		0.37	0.28		0.24	0.23
							863	0.91	0.62		0.13	0.04		0.64	0.6		0.26	0.43		0.6	0.47		0.46	0.28
							864	0.84	0.56		0.08	0.03		0.54	0.49		0.16	0.25		0.51	0.5		0.37	0.35
							865	0.85	0.62		0.09	0.04		0.56	0.63		0.43	0.47		0.61	0.56		0.4	0.4
							866	0.87	0.58		0.1	0.03		0.49	0.51		0.35	0.41		0.42	0.33		0.25	0.23
							867	0.78	0.54		0.07	0.03		0.55	0.54		0.15	0.14		0.64	0.59		0.56	0.48
							868	0.83	0.68		0.08	0.04		0.39	0.45		0.31	0.36		0.4	0.31		0.2	0.24
							869	0.87	0.56		0.1	0.03		0.5	0.56		0.25	0.35		0.47	0.48		0.37	0.42
							870	0.91	0.61		0.13	0.04		0.62	0.58		0.31	0.43		0.53	0.41		0.33	0.25
							871	0.92	0.63		0.16	0.04		0.57	0.59		0.35	0.38		0.51	0.51		0.34	0.44
							872	0.89	0.65		0.12	0.04		0.43	0.47		0.33	0.41		0.48	0.49		0.27	0.29
							873	0.88	0.58		0.11	0.03		0.51	0.51		0.25	0.42		0.47	0.38		0.29	0.3
							874	0.75	0.52		0.06	0.03		0.54	0.58		0.42	0.44		0.46	0.46		0.33	0.37
							875	0.91	0.57		0.13	0.03		0.52	0.49		0.25	0.34		0.72	0.64		0.62	0.59
							876	0.94	0.58		0.19	0.04		0.55	0.42		0.16	0.11		0.66	0.63		0.58	0.47
							877	0.91	0.55		0.14	0.03		0.76	0.69		0.42	0.39		0.66	0.61		0.54	0.42
							878	0.91	0.6		0.14	0.04		0.46	0.4		0.12	0.11		0.53	0.49		0.43	0.43
							879	0.82	0.62		0.08	0.04		0.53	0.52		0.31	0.42		0.6	0.57		0.47	0.44
							880	0.95	0.69		0.23	0.05		0.61	0.63		0.48	0.61		0.52	0.4		0.28	0.25
							881	0.78	0.54		0.06	0.03		0.54	0.53		0.34	0.33		0.62	0.54		0.45	0.4
							882	0.78	0.57		0.07	0.03		0.4	0.5		0.23	0.32		0.41	0.38		0.26	0.25
							883	0.83	0.63		0.08	0.04		0.58	0.61		0.53	0.61		0.34	0.24		0.17	0.16
							884	0.95	0.62		0.23	0.04		0.17	0.27		0.08	0.09		0.46	0.42		0.22	0.27
							885	0.74	0.48		0.05	0.03		0.25	0.39		0.19	0.22		0.4	0.29		0.19	0.24
							886	0.97	0.57		0.31	0.03		0.5	0.54		0.26	0.34		0.46	0.44		0.3	0.33
							887	0.86	0.58		0.1	0.03		0.65	0.71		0.23	0.49		0.47	0.4		0.35	0.36
							888	0.87	0.59		0.1	0.03		0.42	0.48		0.28	0.32		0.57	0.5		0.46	0.34
							889	0.91	0.65		0.14	0.04		0.51	0.52		0.36	0.43		0.48	0.39		0.3	0.31
							890	0.88	0.69		0.11	0.05		0.48	0.5		0.14	0.23		0.66	0.6		0.6	0.49
							891	0.85	0.63		0.09	0.04		0.39	0.35		0.14	0.3		0.38	0.44		0.24	0.26
							892	0.77	0.6		0.06	0.04		0.26	0.27		0.09	0.09		0.45	0.41		0.2	0.26
							893	0.88	0.54		0.1	0.03		0.48	0.43		0.26	0.31		0.44	0.49		0.36	0.36
							894	0.88	0.72		0.11	0.05		0.68	0.73		0.54	0.57		0.47	0.49		0.25	0.36
							895	0.95	0.69		0.21	0.05		0.37	0.36		0.11	0.2		0.46	0.49		0.36	0.36
							896	0.89	0.61		0.12	0.04		0.62	0.58		0.42	0.52		0.53	0.45		0.34	0.25
							897	0.74	0.49		0.05	0.03		0.35	0.35		0.1	0.1		0.53	0.54		0.31	0.35
							898	0.84	0.43		0.09	0.03		0.44	0.49		0.16	0.33		0.41	0.33		0.19	0.24
							899	0.92	0.6		0.16	0.04		0.74	0.77		0.55	0.66		0.55	0.48		0.41	0.35
							900	0.88	0.56		0.11	0.03		0.43	0.41		0.13	0.22		0.52	0.53		0.42	0.49
							901	0.8	0.43		0.07	0.03		0.42	0.44		0.23	0.41		0.43	0.42		0.25	0.22
							902	0.78	0.57		0.07	0.03		0.26	0.35		0.22	0.3		0.57	0.56		0.39	0.38
							903	0.91	0.7		0.13	0.05		0.5	0.54		0.14	0.15		0.58	0.5		0.45	0.48
							904	0.86	0.65		0.09	0.04		0.34	0.38		0.1	0.12		0.75	0.8		0.59	0.74
							905	0.85	0.55		0.1	0.03		0.21	0.29		0.09	0.19		0.43	0.53		0.26	0.34
							906	0.95	0.6		0.23	0.04		0.56	0.61		0.41	0.54		0.41	0.39		0.27	0.35
							907	0.88	0.55		0.1	0.03		0.68	0.63		0.41	0.38		0.52	0.47		0.36	0.34
							908	0.87	0.67		0.1	0.04		0.39	0.44		0.22	0.22		0.49	0.41		0.28	0.25
							909	0.83	0.6		0.08	0.04		0.64	0.63		0.2	0.31		0.66	0.63		0.57	0.54
							910	0.82	0.55		0.08	0.03		0.59	0.65		0.32	0.47		0.42	0.32		0.27	0.23
							911	0.87	0.56		0.1	0.03		0.51	0.53		0.2	0.42		0.41	0.37		0.3	0.27
							912	0.74	0.48		0.05	0.03		0.47	0.55		0.25	0.35		0.42	0.45		0.2	0.32
							913	0.84	0.52		0.08	0.03		0.3	0.32		0.19	0.2		0.47	0.51		0.29	0.35
							914	0.89	0.65		0.12	0.04		0.51	0.56		0.23	0.34		0.6	0.53		0.41	0.42
							915	0.83	0.57		0.08	0.03		0.23	0.29		0.08	0.09		0.56	0.57		0.25	0.31
							916	0.9	0.63		0.12	0.04		0.6	0.58		0.41	0.52		0.53	0.51		0.3	0.29
							917	0.72	0.52		0.05	0.03		0.44	0.45		0.22	0.23		0.5	0.4		0.37	0.31
							918	0.89	0.66		0.12	0.04		0.61	0.56		0.46	0.42		0.58	0.59		0.42	0.34
							919	0.95	0.68		0.23	0.04		0.62	0.61		0.36	0.46		0.38	0.35		0.29	0.18
							920	0.8	0.62		0.07	0.04		0.62	0.67		0.33	0.55		0.47	0.41		0.35	0.37
							921	0.87	0.59		0.1	0.04		0.43	0.57		0.12	0.25		0.49	0.52		0.33	0.43
							922	0.88	0.59		0.12	0.04		0.49	0.56		0.28	0.43		0.38	0.38		0.26	0.29
							923	0.89	0.6		0.12	0.04		0.75	0.72		0.51	0.63		0.44	0.45		0.32	0.21
							924	0.8	0.51		0.07	0.03		0.48	0.5		0.31	0.42		0.42	0.41		0.26	0.2
							925	0.86	0.64		0.09	0.04		0.5	0.52		0.15	0.23		0.59	0.55		0.44	0.39
							926	0.86	0.65		0.1	0.04		0.63	0.53		0.28	0.33		0.66	0.58		0.55	0.5
							927	0.82	0.61		0.07	0.04		0.7	0.68		0.42	0.49		0.59	0.55		0.43	0.45
							928	0.89	0.56		0.12	0.03		0.33	0.44		0.1	0.23		0.56	0.41		0.31	0.31
							929	0.77	0.57		0.06	0.03		0.67	0.65		0.3	0.44		0.44	0.47		0.36	0.33
							930	0.89	0.6		0.12	0.04		0.49	0.56		0.27	0.42		0.32	0.35		0.29	0.25
							931	0.91	0.64		0.13	0.04		0.33	0.33		0.11	0.2		0.59	0.55		0.37	0.3
							932	0.86	0.72		0.1	0.05		0.45	0.47		0.33	0.31		0.49	0.49		0.29	0.24
							933	0.85	0.63		0.09	0.04		0.4	0.34		0.27	0.3		0.6	0.51		0.42	0.38
							934	0.87	0.55		0.1	0.03		0.36	0.38		0.1	0.11		0.55	0.5		0.38	0.4
							935	0.92	0.66		0.16	0.04		0.61	0.55		0.37	0.34		0.55	0.47		0.4	0.34
							936	0.83	0.63		0.08	0.04		0.59	0.58		0.3	0.36		0.64	0.62		0.46	0.49
							937	0.8	0.48		0.07	0.03		0.41	0.47		0.16	0.32		0.36	0.39		0.26	0.29
							938	0.89	0.56		0.12	0.03		0.37	0.35		0.2	0.21		0.53	0.54		0.4	0.46
							939	0.88	0.58		0.11	0.03		0.36	0.41		0.11	0.21		0.51	0.48		0.34	0.34
							940	0.83	0.6		0.08	0.04		0.44	0.4		0.27	0.3		0.71	0.66		0.48	0.47
							941	0.95	0.68		0.23	0.04		0.44	0.44		0.13	0.31		0.55	0.52		0.32	0.31
							942	0.95	0.55		0.23	0.03		0.43	0.44		0.17	0.31		0.41	0.42		0.3	0.3
							943	0.85	0.6		0.09	0.04		0.64	0.62		0.33	0.54		0.57	0.55		0.49	0.41
							944	0.72	0.55		0.05	0.03		0.4	0.42		0.13	0.22		0.52	0.54		0.25	0.36
							945	0.77	0.62		0.06	0.04		0.66	0.67		0.37	0.38		0.59	0.59		0.5	0.51
							946	0.83	0.55		0.08	0.03		0.59	0.69		0.25	0.48		0.44	0.46		0.36	0.38
							947	0.95	0.69		0.23	0.04		0.52	0.41		0.16	0.22		0.73	0.57		0.58	0.46
							948	0.82	0.57		0.08	0.03		0.3	0.19		0.09	0.08		0.53	0.49		0.34	0.31
							949	0.78	0.54		0.07	0.03		0.4	0.47		0.24	0.41		0.54	0.51		0.35	0.28
							950	0.89	0.65		0.12	0.04		0.51	0.51		0.32	0.43		0.42	0.33		0.3	0.26
							951	0.88	0.58		0.11	0.03		0.33	0.37		0.1	0.2		0.54	0.59		0.43	0.45
							952	0.75	0.45		0.06	0.03		0.51	0.5		0.35	0.41		0.4	0.44		0.29	0.31
							953	0.82	0.49		0.08	0.03		0.38	0.36		0.21	0.2		0.62	0.56		0.51	0.46
							954	0.86	0.67		0.1	0.04		0.57	0.59		0.41	0.46		0.51	0.46		0.35	0.33
							955	0.85	0.72		0.09	0.05		0.26	0.34		0.25	0.3		0.49	0.46		0.21	0.21
							956	0.85	0.52		0.1	0.03		0.56	0.53		0.24	0.32		0.48	0.5		0.41	0.38
							957	0.94	0.62		0.19	0.04		0.45	0.39		0.13	0.1		0.61	0.54		0.48	0.4
							958	0.86	0.6		0.09	0.04		0.64	0.67		0.49	0.62		0.43	0.42		0.26	0.26
							959	0.75	0.43		0.06	0.03		0.58	0.55		0.34	0.35		0.61	0.61		0.38	0.44
							960	0.86	0.57		0.09	0.03		0.52	0.45		0.25	0.32		0.46	0.4		0.32	0.31
							961	0.89	0.66		0.12	0.04		0.44	0.5		0.25	0.42		0.55	0.53		0.37	0.36
							962	0.91	0.66		0.13	0.04		0.23	0.26		0.1	0.19		0.56	0.6		0.31	0.4
							963	0.82	0.52		0.07	0.03		0.51	0.58		0.31	0.46		0.36	0.38		0.2	0.31
							964	0.78	0.54		0.07	0.03		0.62	0.63		0.48	0.61		0.38	0.39		0.29	0.31
							965	0.91	0.59		0.21	0.03		0.3	0.35		0.13	0.2		0.51	0.45		0.29	0.22
							966	0.92	0.66		0.16	0.04		0.46	0.5		0.12	0.15		0.76	0.68		0.53	0.54
							967	0.91	0.51		0.14	0.03		0.41	0.42		0.31	0.32		0.48	0.48		0.34	0.38
							968	0.78	0.52		0.07	0.03		0.54	0.52		0.31	0.42		0.59	0.68		0.45	0.59
							969	0.83	0.6		0.08	0.04		0.39	0.36		0.21	0.2		0.56	0.52		0.35	0.24
							970	0.92	0.49		0.16	0.03		0.71	0.57		0.46	0.42		0.62	0.54		0.49	0.35
							971	0.8	0.66		0.07	0.04		0.54	0.57		0.36	0.44		0.48	0.45		0.36	0.33
							972	0.83	0.58		0.08	0.04		0.49	0.48		0.15	0.24		0.65	0.52		0.45	0.37
							973	0.88	0.63		0.11	0.04		0.53	0.48		0.28	0.27		0.45	0.33		0.25	0.17
							974	0.88	0.66		0.11	0.04		0.46	0.53		0.14	0.42		0.45	0.45		0.36	0.38
							975	0.85	0.54		0.09	0.03		0.44	0.43		0.15	0.31		0.4	0.36		0.24	0.2
							976	0.8	0.6		0.07	0.04		0.59	0.54		0.16	0.33		0.62	0.58		0.58	0.48
							977	0.82	0.5		0.07	0.03		0.52	0.56		0.3	0.45		0.47	0.41		0.21	0.26
							978	0.84	0.58		0.08	0.03		0.51	0.51		0.38	0.44		0.53	0.47		0.38	0.4
							979	0.86	0.65		0.1	0.04		0.44	0.34		0.25	0.3		0.46	0.42		0.32	0.22
							980	0.92	0.63		0.16	0.04		0.47	0.52		0.33	0.42		0.36	0.33		0.18	0.17
							981	0.85	0.62		0.09	0.04		0.46	0.56		0.3	0.43		0.43	0.43		0.25	0.32
							982	0.86	0.69		0.1	0.05		0.36	0.34		0.15	0.3		0.49	0.51		0.28	0.3
							983	0.8	0.6		0.07	0.04		0.2	0.27		0.19	0.19		0.63	0.54		0.41	0.38
							984	0.82	0.54		0.08	0.03		0.4	0.42		0.31	0.32		0.39	0.36		0.18	0.18
							985	0.89	0.72		0.12	0.05		0.5	0.53		0.15	0.25		0.48	0.5		0.28	0.34
							986	0.88	0.53		0.1	0.03		0.33	0.45		0.13	0.41		0.41	0.42		0.2	0.22
							987	0.85	0.51		0.09	0.03		0.26	0.3		0.1	0.19		0.46	0.38		0.31	0.25
							988	0.78	0.52		0.07	0.03		0.32	0.29		0.12	0.19		0.52	0.5		0.28	0.34
							989	0.75	0.57		0.06	0.03		0.35	0.44		0.31	0.34		0.44	0.46		0.22	0.3
							990	0.94	0.66		0.19	0.04		0.43	0.46		0.12	0.24		0.46	0.47		0.32	0.39
							991	0.86	0.63		0.09	0.04		0.34	0.3		0.1	0.09		0.53	0.49		0.38	0.29
							992	0.82	0.52		0.07	0.03		0.54	0.5		0.35	0.41		0.46	0.45		0.32	0.32
							993	0.78	0.46		0.07	0.03		0.56	0.57		0.2	0.35		0.52	0.48		0.37	0.32
							994	0.89	0.66		0.12	0.04		0.68	0.67		0.52	0.62		0.5	0.44		0.39	0.26
							995	0.87	0.62		0.1	0.04		0.49	0.51		0.32	0.33		0.55	0.47		0.36	0.41
							996	0.89	0.62		0.12	0.04		0.27	0.27		0.11	0.19		0.63	0.55		0.37	0.32
							997	0.87	0.64		0.1	0.04		0.53	0.49		0.28	0.41		0.56	0.53		0.4	0.38
							998	0.87	0.61		0.1	0.04		0.52	0.51		0.32	0.51		0.36	0.29		0.23	0.22
							999	0.91	0.68		0.14	0.04		0.53	0.54		0.26	0.33		0.65	0.59		0.54	0.43
							1000	0.71	0.48		0.05	0.03		0.77	0.8		0.63	0.74		0.31	0.33		0.24	0.28
