# Supplementary material for: Dynamic forecasting of severe acute graft-versus-host disease after transplantation
Source: Nat Comput Sci. 2022 Mar 28;2(3):153–9. doi: 10.1038/s43588-022-00213-4 (PMC10766514; doi:10.1038/s43588-022-00213-4)
Supplement: Supplementary file 10 — Statistical source data. [file 43588_2022_213_MOESM10_ESM.xlsx]

## Sheet: Fig. 2a
Dynamic variable	Average data density (%) during days 1–30	Maximum importance score during days 8-30		Importance score
				Day 1	Day 2	Day 3	Day 4	Day 5	Day 6	Day 7	Day 8	Day 9	Day 10	Day 11	Day 12	Day 13	Day 14	Day 15	Day 16	Day 17	Day 18	Day 19	Day 20	Day 21	Day 22	Day 23	Day 24	Day 25	Day 26	Day 27	Day 28	Day 29	Day 30	Day 31	Day 32	Day 33	Day 34	Day 35	Day 36	Day 37	Day 38	Day 39	Day 40	Day 41	Day 42	Day 43	Day 44	Day 45	Day 46
fc-suite1-CD3+CD4+-%-in-lymph	12.4658	0.0756159		0	8.60834e-11	2.25819e-10	3.04452e-10	7.99806e-11	4.08898e-10	3.63018e-10	3.14075e-10	-3.11011e-10	-2.81646e-10	3.62171e-10	-0.000520309	-3.95923e-05	0.000859214	0.00389598	-0.00269265	0.000374707	-0.0299704	-0.0105508	0.012776	-0.00836973	0.00343309	0.0756159	0.00923274	0.000476016	-0.000108364	0.00048992	0.000361013	0.000680474	2.31997e-05	-9.17229e-05	0.000943968	-0.00186386	-0.00182452	-0.0037952	4.71294e-05	5.33384e-05	0.000342437	0.000541132	2.13052e-05	-0.000310583	-5.19945e-05	3.51351e-05	-2.60348e-05	-4.52591e-05	-0.000210188
biochem-CysC	13.3676	0.0592421		0	8.60834e-11	2.25819e-10	0.000725872	-0.00383206	0.00111006	0.000543076	0.000771979	0.00200974	0.000338719	-0.00162768	-0.000710419	-0.00296872	-0.00428261	-0.00340067	-0.00481147	-0.00464106	-9.30567e-05	-0.000894169	0.00708954	0.00102735	0.0592421	-0.0069887	-0.0389753	0.00246056	2.61365e-05	-0.00151177	-2.45214e-05	-0.00557688	-1.57917e-10	-0.00166378	1.2474e-10	-5.82215e-05	-2.23483e-10	-4.43975e-05	-8.49242e-11	-3.05262e-10	2.40251e-05	2.28628e-05	0.000286301	0.000164571	-3.90274e-10	4.75563e-10	-8.64011e-11	2.59192e-05	-1.33518e-10
fc-suite1-lymph-%-in-nucleated	14.4064	0.0578609		0	8.60834e-11	2.25819e-10	3.04452e-10	7.99806e-11	4.08898e-10	3.63018e-10	3.14075e-10	-3.11011e-10	-2.81646e-10	3.62171e-10	0.0288105	3.47558e-05	0.000714828	0.00368776	-0.00069388	-0.00884767	0.000499713	-0.0327338	0.00651876	0.0012303	-0.0385992	0.0578609	0.00749209	-0.00111388	0.00140035	0.000530948	-0.00140631	-0.00215503	-1.57917e-10	3.67789e-05	0.00129377	0.000677296	0.00338485	0.0394763	0.000342187	0.00131333	0.0010713	-0.00023123	-4.50591e-05	-0.000150035	0.000210224	5.18421e-05	-2.60348e-05	-1.93397e-05	0.000196014
fc-suite1-lin-/HLA-DR+/CD11c+-%-in-nucleated	12.4658	0.053956		0	8.60834e-11	2.25819e-10	3.04452e-10	7.99806e-11	4.08898e-10	3.63018e-10	3.14075e-10	-3.11011e-10	-2.81646e-10	3.62171e-10	-2.13876e-10	5.98814e-05	0.000707141	-0.00158894	-0.00727656	-0.0358444	-0.000549472	-0.00032294	-0.00917737	0.0108316	0.053956	-0.00318647	-0.0374869	-0.00131505	0.000702344	-0.00049137	-0.00107434	-0.00120679	7.06687e-05	1.67411e-05	-0.0960341	-0.000652525	-0.00409449	-0.00359732	3.79097e-05	0.000123351	4.92442e-06	0.000552663	0.000277888	-3.35112e-05	-5.19945e-05	-5.33832e-05	-4.07536e-05	-4.52591e-05	-4.95208e-05
biochem-RBP	11.6096	0.0446513		0	8.60834e-11	2.25819e-10	3.04452e-10	-0.00156173	-0.00336454	-0.000674575	-0.00179573	-0.00381572	-0.00621922	-0.000315929	0.0360187	-0.000595178	-0.00204212	-0.000950973	-0.00153948	-0.00204373	-0.00282391	-0.104029	-0.027374	0.0111118	0.0321731	0.0446513	0.00348448	-0.0047524	-0.0266135	-5.08274e-05	5.17603e-05	0.00577449	-1.57917e-10	-0.00391216	-0.00109778	0.000311088	0.000311088	3.4011e-10	-8.49242e-11	-3.05262e-10	-0.000135056	-4.823e-05	-0.000900927	-0.000401278	-3.90274e-10	4.75563e-10	-8.64011e-11	-1.88663e-10	-1.33518e-10
biochem-BNP	18.3162	0.0438004		0	0.000339018	0.0587811	-0.00059047	-0.00015342	-8.0844e-05	-0.000825506	-0.00167479	0.000792587	0.000744105	0.000725942	0.0293193	0.00032011	0.000585556	-0.000596431	-0.000284488	-0.000165293	-0.000527613	0.0014939	0.000786732	-0.00115215	0.000946241	0.0438004	0.00109509	0.00160855	0.000404544	0.00031276	-0.000314414	1.98222e-05	-0.000406645	-0.00179672	0.000161936	0.00113012	0.00205164	0.0330154	-3.54353e-05	0.00515434	0.00113222	-0.000367447	3.82615e-10	-0.00685401	-0.00177913	-0.000629121	-0.00333171	-0.00252714	-0.00248371
biochem-LP(a)	13.1621	0.0402437		0	8.60834e-11	2.25819e-10	0.00136458	0.00441079	0.00505461	0.00168374	0.00254341	0.00322839	0.000745029	0.000615989	0.0402437	0.000758142	0.00136446	-0.00210837	-0.026933	0.000809484	0.00896917	-0.00695628	0.00338515	-0.0358849	0.0262237	0.0225086	-0.0321776	0.00101166	0.000988804	-0.00208122	-0.00141345	-0.0025189	-1.57917e-10	0.000868417	0.00170225	-0.000147733	-2.23483e-10	3.4011e-10	-8.49242e-11	-3.05262e-10	4.0198e-10	-1.73826e-11	3.82615e-10	3.18237e-10	-3.90274e-10	4.75563e-10	-8.64011e-11	-1.88663e-10	-1.33518e-10
biochem-NEFA	10.3881	0.0372278		0	8.60834e-11	2.25819e-10	0.000725872	-0.000753641	-0.00210572	-0.000494548	3.14075e-10	0.000603729	0.00159976	0.000258661	0.000571636	-0.00101756	0.000418671	0.00503187	0.00271299	0.000381949	0.00400182	0.00282436	-0.00164703	-0.00529836	0.0279957	0.0372278	-0.0335065	0.00411482	0.000970537	0.000315807	0.00177689	0.00148985	9.7036e-05	8.68347e-05	0.000197674	-3.86931e-05	0.000312976	0.000283125	-8.49242e-11	-3.05262e-10	4.0198e-10	-1.73826e-11	0.000112832	3.18237e-10	7.1944e-05	4.75563e-10	-8.64011e-11	-1.88663e-10	-1.33518e-10
cytokines-suite1-IL-2R	15.2112	0.0367378		0	0.00127374	0.05888	0.0313596	0.00194077	0.000958483	-0.000144296	3.14075e-10	-9.58069e-05	-0.000124828	3.62171e-10	-5.07434e-07	-0.000475373	0.000996522	-0.0036431	0.000192073	0.00247111	0.000443376	0.0047467	0.00141752	0.0128062	0.0367378	0.00068247	0.00684047	0.00142277	0.000784703	0.000218733	0.00250638	-0.0163728	0.00122956	0.000565132	-0.0959708	0.00210228	0.00205626	0.000577733	0.000691202	-0.000780587	-0.000449302	0.000116938	0.0008502	-0.0013006	-0.000644452	-0.000541231	6.93682e-05	-8.70908e-05	4.87855e-05
cbc-suite1-RDW-CV	99.8174	0.0362911		0	0.00123349	0.0589028	0.0205477	-0.000687506	-0.00020207	-5.54881e-05	-0.00020436	-0.000239157	0.000387803	-5.43946e-05	0.0362911	0.000708301	-0.00085396	0.00407211	-6.71478e-05	0.00426719	0.00311707	-0.00439503	0.000790927	-0.000478256	-0.00229137	0.000700094	0.000289798	-0.00318814	-0.0275575	5.52684e-05	-0.00322242	0.000171611	-0.00356608	-0.0173767	-7.23327e-05	5.8115e-05	-0.00433996	-0.00123501	0.00725616	-0.00122357	-0.00113442	-0.000338935	-0.000122943	-0.00193233	0.000702089	0.00242237	7.90209e-06	0.00129127	-0.000295132
biochem-CHE	17.3402	0.0362909		0	8.60834e-11	2.25819e-10	-1.60215e-05	-0.000943067	-0.00300153	-0.00152562	-0.00191187	-0.00222168	-0.00283907	-0.000823797	-0.00302174	-0.00179111	-0.0038593	0.0039623	-0.0279967	0.00262876	0.00506635	0.00769532	-0.011341	-0.0430963	0.0362909	0.000870876	0.0191137	-0.00226416	-0.0001296	0.000219344	-6.24644e-05	0.000663014	4.37187e-05	0.00139314	0.00182403	-0.000433266	-0.00036505	-0.000996924	-0.000579833	-0.00172574	-0.00221613	-0.00101859	1.11436e-05	-0.00060789	-0.000628169	-0.000304306	-0.00044514	-0.000913793	-0.000210188
biochem-PA	16.7466	0.0349169		0	8.60834e-11	2.25819e-10	0.000738359	-0.00349785	-0.00273677	-0.000533846	-0.0041952	-0.00243937	0.00168545	0.000650873	0.000357034	-0.000555104	0.000869853	0.00919603	0.00439326	-0.00190599	0.00816373	-0.103229	-0.0251495	-0.00481736	0.0281812	0.0349169	-0.058935	-0.00208655	-0.00745415	-0.00845104	-0.000870849	-0.0577537	-0.000127482	-0.00246828	0.00169217	0.000172578	0.000234712	8.67762e-05	0.00021767	-0.000912054	-0.00268203	-0.00231429	-0.00165276	0.000286136	0.000687725	0.000401942	0.000726208	0.000650988	-4.47322e-05
biochem-CK	67.4658	0.0344321		0	-0.000866169	-2.38906e-05	-0.0176355	-0.000410565	-0.000192924	-0.00114032	0.000227563	0.000172722	0.00261269	0.00134707	0.00136693	0.000432703	0.00185395	0.00513234	0.00503433	0.000260308	0.00746927	-0.00999224	-0.0101602	0.00182729	0.0344321	0.000305151	0.0102745	-0.00203416	-0.000116792	0.000225602	0.00137974	0.000767062	-0.0004021	0.00115032	0.00424187	-0.000168331	-0.000702708	-0.0992746	-0.000540528	-0.000700605	-0.00497244	6.61505e-05	0.000954398	-0.0010065	0.000240465	0.000669113	-0.000958781	8.81764e-05	0.000403931
cbc-suite1-RET-He	79.4692	0.0342891		0	0.000187691	0.05888	-0.000508681	0.00171809	0.000469137	-0.00157182	-0.000585122	-0.00109784	0.00027921	-0.00191891	0.0342891	-0.00153901	0.000130512	0.00207787	0.00032628	-0.00179799	-0.000698924	-0.0134249	-0.000424758	-0.00118438	0.0268374	-0.0082607	0.00701002	-0.0103879	-0.000693404	-0.00172081	0.0105894	0.0079661	-0.00299641	0.000831931	-0.0022271	-0.0986193	0.00348422	-0.00148754	0.000334818	0.00518146	0.00647582	0.0102736	-0.000139321	0.0021947	0.00221085	0.000877179	0.000242979	0.00139541	0.000453529
biochem-Hcy	11.6952	0.0337888		0	8.60834e-11	2.25819e-10	3.04452e-10	0.00038489	-0.000104226	-0.000892349	-0.000259011	0.00105316	-0.000501684	-0.00439782	-0.00169262	-0.00371265	-0.00142605	0.0038476	-0.0118372	-0.0319894	0.000531944	0.000515587	0.000587743	0.00800869	0.0337888	0.000233364	-0.0968086	0.000709209	0.000970537	-0.000280294	0.00156066	0.00097429	-1.57917e-10	-0.00166378	-0.00155722	2.25131e-10	-2.23483e-10	3.4011e-10	-8.49242e-11	-3.05262e-10	4.0198e-10	-1.73826e-11	3.82615e-10	3.18237e-10	-3.90274e-10	4.75563e-10	-8.64011e-11	-1.88663e-10	-1.33518e-10
vital-pulse	73.2135	0.0337356		0	-0.000246634	2.25819e-10	0.000725872	-0.000292771	0.00179103	-0.000312096	0.00116899	0.00140856	0.00299328	-0.00177881	0.0337356	-0.00214247	0.000536002	-9.77763e-05	-0.0015349	-0.00185526	-0.00130395	0.00235741	-0.00901546	-0.000342252	0.0305189	0.0016029	0.00748025	-0.0052151	-0.0230893	0.000468749	0.00785965	0.00542251	0.000584139	0.000260487	0.0164161	-0.000216171	0.000160254	-0.000485649	0.000835704	0.00518596	0.00627188	-0.000405332	0.00119138	0.000418798	-0.000117959	0.00460773	3.15403e-07	0.000552635	0.000459286
vital-diastolic-BP	91.8493	0.0331492		0	0.000150409	4.11689e-05	4.17377e-05	0.000333995	0.000297288	-3.61738e-05	0.000937073	0.000983346	0.00173864	-0.00111761	0.0331492	0.000364156	-0.000271106	-0.00137354	-0.00179122	-0.0217528	-0.00162992	0.0155356	0.000990614	0.000440502	0.000260349	0.0025627	-0.000819989	-0.000141447	-0.0279354	-0.000462232	0.000983968	-0.00103776	-0.000331393	-0.0174277	0.0035812	-0.0003409	-0.000963422	-0.00147641	-2.24749e-05	0.000704129	-0.00152277	-0.00114972	-0.000804111	-0.000662527	-0.000900368	0.000116928	3.27152e-05	-0.000409928	-0.000387987
ab-suite1-ASO	13.887	0.0315336		0	8.60834e-11	2.25819e-10	3.04452e-10	7.99806e-11	4.08898e-10	3.63018e-10	3.14075e-10	-3.11011e-10	-2.81646e-10	-0.000748273	0.000102614	0.000802188	-0.000321495	-0.00118126	0.00190832	-0.0215179	-0.000143495	0.00566869	-0.0132934	-0.000172872	0.0315336	0.000323217	0.00370292	0.00265142	-5.60494e-05	-9.3089e-05	-0.000142582	0.000304312	-0.0164608	-0.000173884	0.000530281	-0.000172703	-2.23483e-10	3.4011e-10	-8.49242e-11	-3.05262e-10	4.0198e-10	-1.73826e-11	3.82615e-10	-0.000272202	-0.000197756	-0.000523082	-0.000508858	-0.000351351	-0.00023218
biochem-TBIL	90.1199	0.0315062		0	-0.000280286	0.0592722	-0.0007683	-2.89978e-05	-0.000919578	-0.00114551	0.00209826	0.00134422	0.00301897	0.000150685	0.00084703	-0.000749055	0.00203236	-0.00253753	-0.00566388	-0.00941624	-0.00030792	0.0015318	0.00136169	-0.00036842	0.0315062	-0.00156071	-0.0326086	-0.00667414	-0.000594426	0.000979052	-0.00907398	-0.0122905	0.00110001	-0.0162425	-0.0933069	-0.000620179	-0.00206576	-0.100117	-0.00189914	-0.00175949	-0.00273029	-0.0246146	-0.000789287	-0.00222813	0.000651836	-0.000703077	-0.00149588	0.00166276	0.00070077
biochem-CHO	28.6986	0.031406		0	8.60834e-11	-1.15202e-05	-2.43164e-05	-0.0032201	-0.00156876	-0.000876725	0.00415512	0.000796586	0.000954066	0.000333435	-0.00239691	-0.000704345	-0.00190473	-0.000744103	-0.0276185	-0.00309762	0.00313438	-0.0432282	-0.0131134	-0.0453157	0.031406	-0.000420074	-0.0420887	-0.00374517	0.00801469	-4.5355e-05	0.000819647	0.000667757	0.000176627	0.000994784	0.00185141	-0.000129412	0.00122894	-0.00207669	8.14457e-05	-0.000329799	-0.00113902	0.000101536	0.000151908	-0.000993017	0.000339959	0.000180927	0.00161232	1.66705e-05	4.81554e-05
biochem-TBA	90.0742	0.0310574		0	-0.00110142	0.0591649	0.0098164	0.00104276	0.00132061	0.00217913	-0.00182241	4.85803e-05	-0.000465342	-0.00011235	0.00109841	-0.000120902	0.00151088	0.00450958	0.00145279	0.00201319	0.000331388	-0.00016862	-0.0102668	0.00151231	0.0310574	-0.00626007	0.000917011	-0.000169251	0.00171913	0.000368716	0.000736514	-0.000593203	-0.000231535	-0.00270523	-0.000157647	-0.000700195	-0.00374944	0.000312605	-0.000595042	-0.000184415	0.000856134	-0.000803362	0.000104018	5.18805e-05	-0.00092884	0.000114541	-9.02608e-05	-0.000954898	-0.000275013
biochem-DBIL	90	0.030995		0	0.00065593	0.0590902	0.0172376	0.00219917	-0.00183704	-0.000510714	-0.000156374	0.00211483	0.00109316	0.00117055	0.00157224	0.00109876	0.00173306	-0.00121091	-0.000747293	-0.00942758	-0.000978207	-0.00268126	0.00583057	-0.00312027	0.030995	-0.00243484	-0.0295627	-0.00634678	0.00692617	9.44413e-05	-0.00927859	-0.0286477	0.000803817	-0.0161465	-0.0966112	0.0011291	-0.00160127	-0.0987286	-0.00114286	0.000160436	-0.00159106	-0.000371919	0.000689394	0.00175703	-0.000333388	-0.00774879	-0.00145001	0.000799531	-0.000261423
electr-K	98.1849	0.0307866		0	0.00065593	0.0588724	-0.0173193	-0.00127415	-0.000874723	0.0019371	0.0025215	0.00120482	-0.000437418	0.00121529	0.0307866	0.000465509	0.0016261	-0.000288869	-0.026649	-0.0342792	-0.000294642	-0.00304286	0.00030236	-0.00129592	-0.000836218	0.00024648	-0.042511	0.00011344	-0.0293392	-6.26612e-06	8.03098e-05	-0.00140739	6.40249e-06	-0.000293866	5.18293e-05	-0.0998964	-0.00116482	-0.0994067	-0.000915733	0.000446067	0.000319439	-0.0234326	3.82615e-10	0.000184499	0.000421393	-0.00108481	-5.0011e-05	-0.000983536	-0.000388483
electr-CO2CP	91.153	0.0307147		0	-0.000437749	-2.8212e-05	-0.000544942	0.000213279	3.75699e-05	-0.000343019	0.00186722	-0.000351775	0.00184589	0.000281045	0.0307147	-0.000784317	0.00105704	-0.000217279	0.000344894	-0.0090196	0.000429077	0.000390221	0.00113295	0.000845042	-0.000115633	0.00223953	0.00137486	-0.00349235	0.000115204	0.000619573	0.00012002	-0.000272446	-0.00598505	-0.00170066	0.000298003	-0.0985357	0.000458069	-0.000564398	0.00852093	0.00503871	0.00135753	-0.000231837	0.000340376	-0.000411674	-0.000860429	0.00133261	-0.000661338	-0.00020921	-0.00023374
biochem-AMY	66.0502	0.0307033		0	-0.000851614	0.000165027	0.00939892	-0.000475291	-0.000496101	-0.00292389	-0.00356439	-0.00232861	0.000332857	-0.00117895	-0.000510337	-0.00132162	0.000285816	-0.00150174	-0.0239419	-0.013483	0.00994979	-0.00837089	0.00452889	-0.00155929	0.0307033	0.00168094	0.0118144	7.75713e-05	0.00103369	0.000363529	0.000247583	-0.000413037	0.000277836	0.00108299	0.00197632	0.000486082	-0.00389289	-0.00043802	-0.000319273	-0.000601569	-0.000451895	-4.72079e-05	-0.00153864	-0.00858361	-0.00128289	-0.000176272	-0.00134027	7.59818e-05	9.58588e-05
ab-suite1-C4	14.7888	0.0304442		0	8.60834e-11	2.25819e-10	3.04452e-10	7.99806e-11	4.08898e-10	3.63018e-10	3.14075e-10	-3.11011e-10	-2.81646e-10	-0.000347163	2.59225e-05	-0.00144325	-0.000279296	-0.00524954	-0.00969379	-0.00465626	0.00570629	0.0137678	0.00162547	2.65687e-05	0.0304442	-0.00124029	0.00505562	0.001379	1.22505e-05	-0.000100456	0.00111168	-0.016399	-8.66918e-05	0.00132576	-0.0028933	-0.00209922	-0.00144815	-0.000693879	-8.49242e-11	-3.05262e-10	7.18835e-05	-1.73826e-11	2.92589e-05	0.00200786	0.00065179	-0.00625375	0.00036438	-9.30182e-06	9.08844e-05
biochem-IBIL	90.0742	0.0302514		0	-0.00163157	0.0588611	0.0142698	-0.000608337	-0.000203663	-0.00215717	-0.00107824	0.00173328	0.00136831	-3.8005e-05	0.0302514	-0.000383359	0.00612341	0.00408436	-0.000828783	-0.00274934	0.00248317	0.00112204	0.00129709	-0.000478016	-0.00142823	-0.0014265	-9.9488e-05	-0.00441369	-0.000110332	0.000948049	-0.00592811	-0.0165325	0.00124967	-0.00060305	-0.0989849	-0.000481775	-0.00315279	-0.101632	-0.0207092	-0.00125266	-0.00273294	-0.0243808	-0.000116163	-0.00262959	0.000581852	0.00520883	-7.07122e-06	0.000798171	0.000619052
ab-suite1-CRP	13.9612	0.0299662		0	8.60834e-11	2.25819e-10	3.04452e-10	7.99806e-11	4.08898e-10	3.63018e-10	3.14075e-10	-3.11011e-10	-2.81646e-10	-0.000106503	-3.35068e-05	-0.00126928	0.00037794	0.00193082	-0.00296744	0.00254899	0.00521265	-0.00424249	-0.00522703	-0.0419252	0.0299662	0.00077866	0.00375391	0.00161144	1.22505e-05	2.90653e-05	0.000142337	-0.016208	-0.000752222	9.33093e-05	0.000304943	-0.000118582	-0.00139041	-0.000615214	-8.49242e-11	-3.05262e-10	4.0198e-10	-1.73826e-11	3.82615e-10	-0.00685401	-0.00196875	-0.00104519	-0.00299372	6.79104e-05	0.00011243
cbc-suite1-RET%	79.4349	0.0299034		0	0.00113429	0.000103168	0.000185906	-0.00015192	6.82608e-06	0.000313587	0.00183489	0.000126791	-0.000352414	-0.000348534	0.0299034	9.30371e-05	-0.000209878	0.00043379	-0.00156755	-0.0213523	-0.0003394	-0.000346123	-0.00489224	0.00227104	0.00227336	-0.00401037	0.00304194	-0.00731744	-0.0289801	0.000639188	-0.00134393	0.00365652	0.00075567	-0.0168975	0.00490494	0.000636819	0.001198	-0.0027682	0.00795839	0.00383314	0.000105414	-0.00104774	-0.000208121	-0.00362963	-0.00526873	-0.000841637	-1.51813e-05	-0.000846836	-0.00030444
electr-Ca	91.21	0.0298418		0	-0.000957669	-0.000152814	-0.0175652	-0.000957229	-0.000160981	0.000548413	0.00176748	-0.000352752	0.000902908	0.000489206	0.0249527	-0.00306431	0.000169436	-0.00159086	-0.0208822	0.00126441	0.00722948	0.00965726	0.00118782	0.0126328	0.0298418	0.000802083	0.00329257	0.000187624	0.000381025	0.00461473	-6.15076e-05	0.00125506	-0.00344227	0.00158711	0.00633349	0.00230757	0.000295826	-0.000562075	-0.000294109	4.38141e-07	0.000138235	-0.00119624	0.00132682	-0.00122722	-0.000655571	-0.000542238	-0.00170273	-0.00126803	-0.000766369
cbc-suite1-MONO%	99.8174	0.0297449		0	0.000150409	4.11689e-05	8.67157e-05	2.76826e-05	7.7939e-05	3.63018e-10	0.00120655	0.000270461	0.00111915	0.000147039	-0.000208303	-0.000755232	-0.0013267	0.00049065	0.000570452	6.76065e-05	0.000794813	-0.0121377	-0.0081176	-0.000848655	0.0297449	0.000459245	-0.0431655	-0.0023101	-0.0294754	-0.000980335	0.000210684	0.0014847	0.00106985	-0.0184364	-1.40568e-05	0.000149611	0.000236856	-0.100489	-0.000748678	-3.8875e-05	0.000489602	-0.02391	0.000169401	-0.00476665	-0.000189619	0.00356018	-6.64713e-05	-9.55637e-05	-0.00032974
cbc-suite1-RET#	79.4349	0.0296796		0	8.60834e-11	-1.15202e-05	-4.29133e-05	1.16426e-05	-0.000110349	-0.000316716	-0.00197581	-0.000669758	-0.000596039	-0.00038566	0.0296796	-0.000199177	-0.00120274	-1.418e-05	-0.00452213	-0.0261644	0.000744234	-0.0121815	-0.00632315	-0.0424099	0.0034104	-0.00279062	0.00773524	-0.0106325	-0.028929	-0.000405405	-0.00152674	0.00504151	0.00154971	-0.0153746	0.00338663	0.000738021	0.00120839	-0.00232098	-0.000939371	0.00316615	-0.000538212	-0.000884761	-0.000168991	-0.00159091	-0.00516418	-0.00140976	-8.2717e-06	-0.000832541	0.000118185
cbc-suite1-RBC	99.8174	0.0294537		0	-0.000177456	8.11226e-05	5.87179e-05	-0.000200668	-0.00163139	-0.000797635	0.000473377	-0.00184032	-0.0014068	-0.000608572	-0.00187075	-0.00121569	0.00132236	0.000104287	-0.0210448	0.00282843	0.00582883	0.0028364	-0.0104042	0.00151168	0.0294537	-0.00170875	0.0106484	-0.0062532	-0.000592708	-0.000813446	-0.0011486	-0.00278308	-0.00240513	-0.00202534	-0.0991387	-0.0984756	-0.00402767	-0.0995151	0.000254243	0.000356711	0.00086475	-0.0229525	0.00131399	0.000584938	0.000126054	-0.00888243	-1.84296e-05	-0.000295462	-0.000321749
biochem-LDL	28.6986	0.0292797		0	8.60834e-11	6.60122e-06	-3.94169e-05	0.000228952	0.000982827	0.000424774	0.00218833	0.00176681	0.000819102	-0.000216042	0.0284246	-0.000652224	0.00198057	0.000124609	-0.0266842	-0.0014144	0.00630308	-0.000465132	-0.010495	-0.0419727	0.0292797	-0.00448796	-0.0325241	0.00151438	0.00214952	0.000846186	0.00102858	0.000924562	6.08924e-05	0.0013888	0.00217678	2.4275e-05	0.00112684	-0.0123101	-8.49242e-11	-0.000909687	-0.00266429	0.000420343	0.000351096	-0.000223018	0.000991422	0.0002661	1.47187e-05	-1.88663e-10	-1.33518e-10
electr-Cl	98.1678	0.0290784		0	-7.92574e-05	2.25819e-10	-4.50682e-05	-0.000200891	-8.83906e-06	0.000252413	-1.91338e-05	-0.000401203	-0.000226792	-0.000359218	-0.000886549	-0.000531099	8.16942e-05	-0.00121616	-0.000497691	-0.0108395	-0.00127105	0.000704542	0.00015477	0.00031126	0.0290784	-6.76546e-05	1.7758e-05	-0.000135788	-0.0293229	0.00141154	-0.000263856	0.00775202	-0.000782792	0.00128864	0.00134951	-0.001755	-0.0076278	-0.0998659	-0.000416163	-0.00046616	-0.000860093	-0.0239998	0.000446456	0.000918495	7.23054e-05	0.00357532	-8.51932e-05	-0.000209142	0.000447791
cytokines-suite1-IL-8	15.0514	0.0289673		0	7.65086e-05	2.25819e-10	3.04452e-10	7.99806e-11	4.08898e-10	3.63018e-10	3.14075e-10	-3.11011e-10	-2.81646e-10	3.62171e-10	0.0289673	0.0002448	0.000536969	7.02989e-05	-0.00487501	0.000113815	0.00296197	0.00121848	-0.0024689	-0.00130964	-0.00304064	5.31014e-05	-0.00571078	-0.00026683	-2.25323e-05	0.000440042	-0.000882111	0.000593843	-0.000387116	0.000333714	-9.20197e-05	-0.00153366	-0.00174451	-0.000431341	0.000360378	0.000692785	-0.00170474	-0.00035798	-0.000182455	2.28558e-05	0.000310757	-0.000144258	3.55502e-05	-7.86155e-06	-1.33518e-10
cbc-suite1-HGB	99.8174	0.0289195		0	1.06619e-06	0.0589438	3.84547e-06	-0.000122995	-0.000158503	-0.000443184	0.000201206	0.000739165	-0.000738576	-0.00126581	-0.000951531	-0.000710539	0.000372226	0.0010216	-0.0246057	-0.000304857	0.00607317	-0.000781056	-0.0106707	0.000926724	0.0289195	-0.00249776	-0.0401307	-0.00680485	-0.000418585	6.25585e-05	-0.000952397	-0.00230368	-0.00768139	-0.00229046	0.000375069	0.000530611	-0.00391916	-0.000244799	0.000891468	0.00577284	0.00134967	0.000674566	0.00100379	0.00016465	-0.00315299	0.000996947	0.000215533	-4.52591e-05	4.61732e-05
cytokines-suite1-IL-10	5.75913	0.0288811		0	8.60834e-11	2.25819e-10	3.04452e-10	7.99806e-11	4.08898e-10	-6.63639e-05	3.14075e-10	-9.58069e-05	-2.81646e-10	3.62171e-10	0.0288811	3.98628e-12	0.000147284	-0.0107213	-0.0275229	-0.0349101	0.00165362	0.00197125	0.00220711	0.00091717	0.00151115	-0.00237908	-0.0069624	-0.000127234	-0.000200225	7.25927e-05	-8.62202e-05	0.000580007	0.000782954	0.00142499	-0.000360596	-5.98849e-05	-0.0018553	-0.000659118	0.000399601	-0.00157815	-0.00301669	-0.00186491	-0.000625211	-0.00161076	-0.0015669	0.00142252	-0.00247367	-5.03048e-05	2.46878e-05
cbc-suite1-NEUT#	99.8174	0.0288403		0	8.60834e-11	2.25819e-10	3.04452e-10	7.99806e-11	4.08898e-10	3.63018e-10	3.14075e-10	-3.11011e-10	-2.81646e-10	-0.000522775	-0.000726562	-0.000298903	2.51759e-05	-0.00203356	-0.00193818	-0.0351415	0.000829207	0.000739083	0.000800102	-0.000565858	0.0288403	0.000350198	0.0044056	-0.00384876	-0.0307923	-6.60197e-05	-0.000911364	-0.00321198	-0.00196788	-0.00142214	-0.000136205	-0.0997316	-0.00336144	-0.000551125	-0.000602708	7.12302e-05	-0.000645058	-0.0240773	-6.4615e-05	-0.00161886	-0.000385585	0.00337432	0.000945762	-0.000482608	-0.00093132
ab-suite1-IgA	13.0822	0.0287835		0	8.60834e-11	2.25819e-10	3.04452e-10	7.99806e-11	4.08898e-10	3.63018e-10	3.14075e-10	-3.11011e-10	-2.81646e-10	0.000108218	0.0287835	-2.68355e-05	0.00253164	0.0119899	0.00434245	0.00290716	0.00242329	0.00773379	-0.00298381	-5.67445e-05	0.00138531	-0.00656483	-0.0136016	-0.00611671	3.93163e-05	-4.27734e-05	-0.00137162	0.000592654	0.000179481	0.00154609	-0.00347235	-0.0017917	-0.00182035	-0.00398745	-8.49242e-11	-5.54929e-05	4.0198e-10	-1.17361e-05	3.82615e-10	-0.00311	-0.000457235	-0.000405174	-0.00195754	-4.52591e-05	1.74288e-05
cbc-suite1-PCT	99.8174	0.0286661		0	4.80097e-05	-1.15202e-05	-0.000115139	0.000144992	4.24944e-05	4.12725e-05	0.000228632	0.000122176	-0.00170147	-0.000345466	-0.000360145	-0.000215265	-0.000132843	8.64931e-05	-3.32284e-05	-0.001173	0.00614765	-0.0121056	-0.00236754	8.885e-05	0.0286661	0.00212307	0.00246535	-0.00284196	-0.00189864	-0.00126032	-0.000881595	0.00138908	-0.00406117	0.0022215	-0.0964344	-0.0990362	-0.00949212	-0.000697388	0.00157778	-0.000142654	-4.89901e-05	0.000635581	0.000980447	0.000960136	0.00525723	0.00189969	0.00297994	0.000669435	0.00171723
cytokines-suite1-IL-1beta	3.15068	0.0286565		0	8.60834e-11	2.25819e-10	3.04452e-10	-0.00019749	0.000958483	-7.79319e-05	3.14075e-10	-3.11011e-10	-2.81646e-10	3.62171e-10	-2.13876e-10	-0.000118319	-0.000678707	8.0417e-05	-0.000592187	-0.023006	0.00270341	0.000764432	-0.00377376	-0.000316143	0.0286565	5.90128e-05	0.000152799	-0.00244426	-8.38858e-05	0.0010932	-0.000858217	0.000186226	0.000483907	0.00155753	0.00430083	0.00272333	0.00320582	0.00274138	0.00140691	-0.000202284	-0.000259645	5.77177e-05	0.000379689	0.000360925	0.00425347	0.000973325	-5.59348e-05	-7.86155e-06	-0.000100756
cbc-suite1-PLT	99.8174	0.0285171		0	-0.000161415	-3.04064e-05	-0.0173163	0.000222	0.000647909	-0.000838111	0.00069786	0.000527985	-0.00216221	-0.00105915	0.000422628	-0.000643993	0.000254552	-0.00046306	-5.10546e-05	0.000719598	0.00153877	-0.0133446	-0.000236481	-0.0010311	0.0285171	-0.000379425	-0.000224322	-0.00550764	-0.0264952	-0.00210299	0.000555454	-0.0036127	-0.00677382	-0.0166679	-0.00039889	4.11394e-05	-0.000117972	-0.000566505	0.00227879	0.000732794	0.000517408	0.00166779	0.00393584	0.00322755	0.00721542	0.00274829	0.00061298	0.000862527	0.000357333
electr-Mg	76.5753	0.0284328		0	0.000304702	0.000182597	0.0100657	0.000231208	0.000599533	-0.000273097	0.000782205	0.000466475	0.00252307	0.000519208	-0.00161574	-0.00125664	0.0037324	0.00238664	0.00632418	-0.0243968	0.00596049	-0.00661868	0.00598677	-0.0529525	0.0284328	0.00334075	0.00868207	-0.00524942	0.00869431	-0.00388175	0.00333105	0.00299763	0.000758761	0.000713291	0.000313282	0.000649437	0.00218625	-0.000854122	0.00815628	0.00468696	0.000342802	-0.000334608	-7.39858e-05	-0.00178697	-0.000743686	-0.00661627	-0.00404123	-5.03048e-05	-0.000235488
biochem-Lip	20.9018	0.0282314		0	-0.000210194	-9.88373e-05	7.69376e-05	-0.000303292	-0.000353397	-0.000559777	-0.00244594	-0.000821152	0.00069462	-0.000386944	-0.00026003	-0.000352711	-0.000192272	0.000810223	-0.00177479	-0.0233958	0.000650462	0.00176705	0.00740512	-0.0010655	0.0282314	-0.00509234	-0.0492107	1.68985e-06	-0.0288503	0.0019065	3.02543e-05	3.59868e-05	0.000666873	-0.00193264	-0.00134994	-1.18972e-05	-0.00255842	3.4011e-10	-8.49242e-11	-3.05262e-10	1.21245e-05	-1.73826e-11	0.000128341	2.21275e-05	7.1944e-05	4.75563e-10	-8.64011e-11	-1.88663e-10	-1.33518e-10
cytokines-suite1-TNF-alpha	10.6507	0.0280675		0	0.000150409	0.0588915	1.57448e-05	0.000182675	0.00100584	3.63018e-10	3.14075e-10	-3.11011e-10	-2.81646e-10	3.62171e-10	-2.93762e-05	-4.59095e-05	0.000994713	-0.00113642	-0.00373431	-0.00944673	0.00867341	0.00114846	0.00024975	0.000748306	0.0280675	0.000144846	0.0038064	0.00158322	6.10533e-05	-0.000132299	-0.00154051	0.000134582	-0.000302082	5.08165e-05	0.0033311	-0.000325222	0.00101219	-0.00103563	-0.000354775	0.0012208	6.30453e-06	-7.50391e-05	9.07182e-05	-0.000483521	-0.000724107	0.00569602	0.00115718	7.68422e-07	-1.33518e-10
biochem-Cr	90.04	0.0280415		0	0.000966978	0.000335761	0.010281	0.00166891	-6.04622e-05	0.000918732	0.00409056	-0.000616604	-0.00127171	-0.00160896	0.000153277	-0.000580817	-0.00122763	0.00038389	-0.000987928	-0.00116338	-0.00234582	-0.00277816	-0.000974573	0.000187662	0.0280415	-0.000179235	-0.0432092	-0.00018691	-0.000110243	0.000341339	-0.000567673	-0.00263838	-0.00321288	-0.0171728	8.59337e-05	-0.00222763	-0.00472642	-0.00211033	0.006938	-0.00164068	-0.000653219	-0.000197823	-0.00341204	-0.00843434	-0.00823006	0.00324929	0.0010659	0.000155411	0.000803288
vital-systolic-BP	91.9235	0.0279041		0	-0.000437983	-3.81223e-05	-0.000346688	-9.94381e-05	-0.00150787	-0.000125935	-0.00204709	0.000565836	0.00117049	0.000335367	0.0279041	-0.00174144	0.000845534	-0.00131315	-0.000932706	0.00497404	-0.00223192	0.00090813	-8.35519e-05	-0.000587608	-0.00197383	0.000122881	0.00152074	0.00171928	-0.0291188	0.00160693	0.000569759	0.00163442	-0.00187274	9.46827e-05	-0.000309632	-0.0991091	-0.00561533	-0.0009038	-0.000193597	-0.000623278	-0.000644037	-0.000485659	-0.000208047	-0.000880504	-0.000402005	-0.0003269	-5.96805e-05	-0.000156069	0.000104403
biochem-Urea	90.0514	0.0275842		0	-0.000495157	0.0590128	-0.0174282	0.0011007	0.000268318	-9.3775e-05	0.00154546	-0.000599177	0.00165631	0.000601814	0.00151031	-0.0012677	0.00101072	0.00336233	-3.82751e-05	-0.00893891	0.00655041	6.38571e-05	-0.000150823	-0.000995211	0.0275842	0.000887359	-0.0403181	-0.000216366	-0.000571662	-0.00122929	-0.00290576	-0.0163957	-0.00192291	0.000206741	0.000244029	-0.0988267	0.000293702	-0.0994787	0.000114553	0.000371639	0.000699667	-0.0236581	-0.00218728	-0.00235909	-0.000675898	-0.000510686	-2.60041e-05	-0.000151618	-0.000345258
biochem-TP	90.0457	0.0266857		0	3.32939e-05	-3.5241e-05	-4.02401e-05	-0.000185362	0.000256253	0.00116365	0.00475448	0.000904281	0.00123334	0.0016921	-0.00198771	0.000578915	0.0015845	-0.000341567	-0.0225869	-0.0111864	0.0100104	0.00609223	-0.0118144	-0.000516148	0.0266857	0.00125343	-0.0290175	0.00168817	0.00693856	-0.000181778	-0.00295776	0.00201617	-0.00175745	-0.0177134	0.00376292	-0.096781	-0.00309244	-0.0989353	0.000509501	0.000299916	-0.00137062	-0.0231321	0.000233927	-0.000424032	0.000603128	-0.00691724	-0.00171797	0.00071586	-0.000292497
biochem-GLB	90.0685	0.0264842		0	-0.000700975	-0.000272516	-0.000208692	-0.000336847	0.000574343	0.000106585	0.00385504	0.000544963	-0.00453644	0.00135584	0.000268009	0.000601701	0.0018537	-0.000236447	-0.0227041	-0.0100329	0.00861336	-0.000569421	0.000429542	-0.00235589	0.0264842	-0.000747377	-0.032463	0.00262272	-0.000441005	-0.000348802	-0.00339288	0.00109104	-0.00610116	-1.76444e-05	-0.0956515	0.00205424	-0.000515441	-0.0990452	-0.0198115	0.00175045	0.00135745	-0.0223838	0.0015789	0.00128308	0.00119039	-0.000190098	-0.000885065	0.000587288	-0.000322338
biochem-UA	89.8973	0.0264758		0	-0.000736695	-0.000136539	-0.0172508	0.000718895	0.00118264	0.00257585	0.00548127	0.00244714	0.000883871	-0.000876078	0.0249078	-0.000565515	0.00219369	-0.003365	-0.00277708	-0.0128995	-0.00244823	-0.00146655	-0.00134193	-0.00201378	0.0264758	-0.00641155	0.000659707	-0.00936713	-8.61254e-05	0.00130166	7.93359e-05	-0.0576233	-0.00595458	5.35199e-05	0.000209043	-0.00159348	-0.00141207	-0.000849226	0.00843534	0.000207428	0.000156705	0.00020227	-0.00044598	0.000141287	-0.000671434	-0.000177153	-8.64011e-11	-0.000306399	-0.000436143
cbc-suite1-IPF	40.9304	0.0255559		0	-7.08387e-05	2.98665e-05	-9.44125e-06	0.000632971	0.000798313	-0.00216932	-0.000185703	0.0019555	-0.00051744	-0.000334021	-0.000975774	0.000314581	0.000528426	0.000340873	0.00416632	-0.000115656	0.00121173	0.00688186	0.000454164	-0.0419885	0.0255559	-0.00466719	0.00845918	0.0025902	0.000620192	0.000774855	0.00100774	-0.00819616	-0.00362635	-0.00016102	0.00220425	0.00042953	0.00287156	0.000896892	0.00599215	-0.00422372	-0.00304301	-0.00214753	-0.000234732	0.00242282	0.00226454	4.75563e-10	0.000279261	-0.0122262	-0.000187332
biochem-alpha-HBDH	67.4715	0.0255173		0	-0.000107756	2.25819e-10	3.04452e-10	-0.000943067	4.08898e-10	-0.000175448	-4.24805e-05	-0.000152281	0.0013081	0.00214574	-0.000571629	-0.000265622	-0.000333671	0.003914	0.00130916	-0.0236518	0.00115434	0.000410794	0.00455244	-9.35917e-05	0.0255173	-0.000145411	0.0124654	0.00166062	-0.00133096	0.000264536	0.00126614	-8.43076e-05	-1.9749e-05	1.67411e-05	-3.54498e-05	3.34319e-05	-0.0042492	0.000230843	0.00839626	0.000348784	0.00135441	-6.82931e-05	0.000542831	0.00141723	0.000108947	0.000169474	0.000426875	0.00084457	0.00049979
biochem-AST	90.234	0.0246404		0	-0.000522476	7.05092e-05	-2.52811e-06	1.16426e-05	-0.000573072	-0.00126984	-0.00109341	-0.00153537	0.00211081	0.00129238	0.000390401	0.00117971	-5.5292e-05	-0.000140267	0.00101081	0.00442292	0.00492271	-0.00101817	0.00416876	-0.000869315	0.0246404	-0.00283601	0.0131144	0.00102288	0.00626954	-0.000876793	0.00222267	-0.0086716	0.00292386	0.000128971	-0.0944721	-0.097171	-0.00242439	-0.000278487	0.000216473	0.00527627	0.00207876	0.0017789	0.00190139	0.00272198	-0.000308097	0.00224428	0.00349831	0.00144773	0.00120401
biochem-ALB	90.2226	0.0244316		0	-0.00036913	-0.000272516	-0.0176819	-0.00114254	0.000798603	-0.000951944	-0.00185358	-0.0011447	8.60662e-05	0.000245448	-0.0051465	-0.00368415	-0.00215219	0.00192222	-0.0214395	-0.00956302	0.00478556	-0.000483474	-0.0103315	-0.0424085	0.0244316	-0.00151709	0.0117453	-0.0002955	-0.000694417	0.00249299	-0.0139138	0.00426767	0.000700962	-0.0166406	-0.0977634	-0.0998105	-0.00647094	-0.101181	-0.000349308	-0.000310184	-0.00023351	-0.0229004	0.000785117	-0.000387131	0.00151816	2.12474e-05	5.46473e-05	0.000214146	-0.00128029
biochem-APOA1	13.1621	0.0242722		0	8.60834e-11	2.25819e-10	-0.0017959	-0.00509541	-0.00237695	-0.00239563	-0.00141515	-0.00286726	-0.00544728	-0.00196913	-0.00193153	-0.00144076	-7.8139e-05	0.00530827	0.000803965	-0.00229751	0.00194021	-0.00307031	-0.000598112	-0.0465157	0.0242722	-0.0171399	-0.0613312	-0.00640325	-0.0279106	-0.00124166	-0.000826676	-0.00189428	-1.57917e-10	-0.00182507	0.000216707	2.25131e-10	0.000474867	3.4011e-10	-8.49242e-11	-3.05262e-10	-0.000135056	-4.823e-05	-0.00101821	-0.000489334	-3.90274e-10	4.75563e-10	-8.64011e-11	-1.88663e-10	-1.33518e-10
cbc-suite1-PDW	99.8174	0.0236293		0	9.41994e-05	0.0588186	3.03146e-05	-3.46649e-05	1.89705e-06	-0.000225602	-5.45382e-05	-0.000402591	-0.00344632	-0.000514178	-0.00164874	-0.0016508	0.00027107	-0.000315159	0.00114008	-0.0016544	-0.000525523	-0.0128594	-0.00346019	-0.00143674	0.0236293	0.000850996	-0.0371282	0.00106946	-0.00194705	-0.00211225	-0.000510772	0.00199189	-0.00179365	0.00178667	-0.0974123	-0.0990597	-0.00327838	-0.00286962	-0.00031466	0.00178258	0.00023774	0.0107173	-0.00233491	0.00019863	0.00207729	-0.0201739	-0.00388063	0.00152001	0.000244678
cbc-suite1-HCT	99.8174	0.0226045		0	-0.000302739	6.89088e-05	1.64265e-05	0.00029018	-8.44258e-05	-0.000621478	0.000361455	-4.6036e-05	0.000898816	-0.00174931	-0.00251115	-0.000591708	-0.000419184	-0.000391668	-0.0247324	-0.000417017	-0.000764793	-0.000143041	-0.0110938	-0.0020718	0.0226045	-0.00182259	-0.0436757	-0.000661503	0.000330542	-0.00433541	0.00037897	-0.000431896	-0.00785081	-0.00263936	0.000150606	0.000556929	-0.00206624	-0.000381103	-0.00107389	8.64979e-05	0.000782215	-0.000219981	0.000532443	-8.88222e-05	-0.00292034	0.00134053	-9.70317e-05	-7.49981e-05	-0.000537828
ab-suite1-IgM	13.0822	0.02192		0	8.60834e-11	2.25819e-10	3.04452e-10	7.99806e-11	4.08898e-10	3.63018e-10	3.14075e-10	-3.11011e-10	-2.81646e-10	-9.71223e-05	-0.0004712	-0.00126213	0.00354898	0.00500785	0.00324869	-0.0173255	0.00342822	0.0147526	0.00229006	0.00235566	0.02192	-0.0025966	0.00388292	0.00424028	3.27652e-06	-6.91997e-05	0.000555182	-0.0163963	0.000665975	0.000122599	0.00326266	0.00141994	-0.000270838	8.83859e-05	6.78388e-05	-6.10204e-06	7.18835e-05	-1.73826e-11	2.92589e-05	-0.00112841	-8.74732e-05	-9.25388e-05	-0.000322569	-1.70192e-05	-1.33518e-10
biochem-APOB	13.1621	0.0180295		0	8.60834e-11	2.25819e-10	3.04452e-10	0.00197151	0.0021159	0.000390692	0.00139612	0.00201082	0.00133763	0.000390272	-0.0008772	-0.0014974	-0.000478497	-0.000124863	-0.0276555	-0.00244245	0.00074278	-0.0530047	-0.00269662	-0.0463258	0.0180295	-0.021274	-0.0551992	-0.00574106	-0.0294962	-0.00136821	-0.00100242	-0.00218975	-1.57917e-10	0.00140133	0.00170225	2.25131e-10	-2.23483e-10	3.4011e-10	-8.49242e-11	-3.05262e-10	-9.16895e-05	-2.36826e-05	-0.00059336	-0.000425336	-3.90274e-10	4.75563e-10	-5.96805e-05	-1.88663e-10	-1.33518e-10
fc-suite1-CD3+CD8+-%-in-lymph	12.4658	0.013407		0	8.60834e-11	2.25819e-10	3.04452e-10	7.99806e-11	4.08898e-10	3.63018e-10	3.14075e-10	-3.11011e-10	-2.81646e-10	3.62171e-10	4.78903e-05	5.66224e-05	-0.000439998	-0.00126185	-0.00149921	-0.0341258	0.0043051	0.013407	-0.000820587	-0.0386363	-0.00963585	0.0071766	-0.000571346	-0.00152883	-0.000201876	-0.000109312	0.000316793	0.000709769	-6.00083e-05	-2.71745e-06	0.00126498	0.00121235	0.00314581	0.0332646	0.000126179	5.33384e-05	8.40076e-05	-0.00036116	0.00041305	3.18237e-10	3.06427e-05	4.75563e-10	-8.64011e-11	-4.77973e-05	-0.000210188
vital-temp	97.1861	0.012591		0	0.000589591	0.0851482	0.00998947	-0.00149692	0.000949363	0.000927845	0.000312532	0.00228337	0.00315377	0.000711721	-0.000474592	-0.000344174	0.000481325	-0.000308859	-0.0219872	-0.0198111	0.0041068	0.000371764	0.00406632	-0.000919056	-0.00181703	0.00205475	0.012591	-0.00183666	-0.0674336	-0.00133805	-0.00346173	0.00024466	0.0010049	0.00246046	0.000817891	0.00146979	0.00489078	-8.49124e-05	0.00163157	0.000792509	0.0033036	-8.5086e-05	0.000241067	-2.47752e-05	0.00156153	0.00525796	-3.59337e-05	-0.000110113	-6.46246e-05
fc-suite1-CD14+monocytes-%-in-nucleated	12.4658	0.0125312		0	8.60834e-11	2.25819e-10	3.04452e-10	7.99806e-11	4.08898e-10	3.63018e-10	3.14075e-10	-3.11011e-10	-2.81646e-10	3.62171e-10	-6.30556e-05	-2.12882e-05	0.000814238	-0.000939165	-0.0248298	-0.0237328	0.00350243	0.0125312	-0.00469043	0.003773	-0.00662309	0.00105804	-0.0428611	-0.00166564	-0.000164562	8.85664e-07	0.000843389	0.000836297	0.000105654	-6.77992e-06	-0.0973861	-0.000414654	-0.00050495	0.0279744	8.32052e-05	0.000312864	-2.66687e-05	0.00101856	0.00041305	3.18237e-10	1.99499e-05	-1.72666e-05	-4.07536e-05	-4.52591e-05	-0.000259708
biochem-CK-MB	67.5171	0.0124693		0	-0.00149265	-0.000308411	-0.0175251	0.00129665	0.00141399	0.000236113	0.000395786	0.000461478	0.00170897	0.00136215	0.0005486	0.00078768	0.000110359	-0.00014063	-0.00199161	-0.0192813	0.0032795	0.0124693	-0.00216784	-0.0020075	0.00180948	-0.00450351	-0.043422	-0.00977406	-0.00475976	1.74145e-05	0.00147508	0.000725108	-6.34556e-05	-6.11127e-05	0.000100309	6.18439e-05	-0.000397214	-0.0998883	0.000237557	0.000102507	-0.00336929	0.000474628	0.00209872	0.00439754	0.00328908	0.000826698	0.00203124	9.85479e-05	0.000297887
vital-HR	32.6313	0.0107022		0	-0.000485224	-4.19268e-05	-0.000196471	-0.000318393	-0.000172033	0.00092738	0.00179842	0.00144842	0.00077308	0.0107022	0.00228277	-0.000401714	-0.000491629	-0.000310257	0.000583375	0.000600102	-0.000206503	0.00074734	0.00170627	-0.00134765	-9.09594e-05	-6.70671e-05	-0.00212042	-0.000643886	-0.000380007	-0.000479144	-0.00040192	0.00013273	6.25154e-05	0.000231709	-0.000274105	-0.000268364	-0.000327457	3.4011e-10	-8.49242e-11	-3.05262e-10	1.36073e-05	-0.000339295	0.000135523	-0.000420758	-0.00112707	-0.00133058	-4.07536e-05	-1.93397e-05	-0.000119553
biochem-A/G	89.9829	0.010417		0	-0.000191678	0.0587488	-0.000317648	-0.000130904	-0.000958008	-0.000499983	0.00031171	-0.000342496	-0.000228601	-0.000358874	-0.00118694	-0.000548411	0.00158487	0.000978315	0.000960803	0.00197665	0.010417	0.00130357	0.000696282	-0.000181865	-0.000252545	-0.000461675	0.00102793	-0.00334372	-0.0290716	-0.000154238	0.000257124	0.000291198	0.000227441	4.19045e-05	5.27653e-05	0.000110428	-0.00425466	-0.000798139	-0.000298009	-0.000301368	0.000301628	-0.00049683	0.000650513	-0.00338786	0.000467614	0.00324886	4.38904e-05	0.00065145	-0.000288017
biochem-AST/ALT	90.1427	0.0103016		0	0.000154006	-7.28885e-05	0.00962649	0.000339362	0.0001056	-0.00126085	-0.000357562	-0.000753395	-5.49503e-05	-0.00116701	-0.00581733	-0.000289906	0.000595021	-0.00322441	-0.00408602	-0.0118118	-0.00286599	-0.00201104	-0.0134298	-0.00215226	-0.00460154	-0.00292575	0.0103016	0.00134309	0.00112995	0.00116353	-0.000799132	0.00150389	0.000654424	-0.00180748	0.00387164	0.00291758	0.00410807	-0.00142481	0.000108619	-0.000121775	0.00114468	-0.0235828	-0.00074612	-0.00229846	0.000250782	0.00333187	0.00103637	0.00110981	0.000859417
cbc-suite1-P-LCR%	99.8174	0.0090161		0	-0.000231801	2.25819e-10	0.000147587	0.000162453	9.87519e-06	0.000624082	0.000838697	0.000120876	0.000330602	5.75174e-05	-0.00109356	5.8142e-05	-0.00046906	0.00423137	0.000721837	0.00253577	-0.000299595	-0.0110652	-0.00191772	-0.00216078	-0.00411451	-0.000411135	-0.0369456	0.000594419	-8.04298e-05	-0.00173677	-0.00059263	0.0090161	-0.0018245	0.000881016	0.00176976	-0.0989698	-0.00527473	-0.00190669	-0.000937793	0.000581002	-2.22205e-05	0.00955546	-0.00464073	-0.00409263	-0.00418192	0.000252253	0.00125691	-0.0017497	-4.54672e-05
cbc-suite1-EO#	99.8174	0.00886254		0	8.60834e-11	2.25819e-10	3.04452e-10	7.99806e-11	4.08898e-10	3.63018e-10	3.14075e-10	-3.11011e-10	-2.81646e-10	3.62171e-10	-0.000678289	-4.64052e-05	-0.000157407	-7.34629e-05	-0.0247415	-0.000174985	-0.000628873	0.000173354	-0.000361561	-5.35634e-05	-0.00298637	-0.0002054	0.00572821	-0.000994283	-0.0379868	0.001312	0.00886254	-0.0514878	0.000943166	-0.0182606	0.00153661	0.00124208	-0.00428394	-0.0989253	-0.000400722	0.000679909	0.000984773	-0.0235867	0.000194593	0.00029135	6.69538e-05	4.75563e-10	-2.05129e-05	0.000593948	0.000104403
cbc-suite1-IRF	79.4349	0.00883464		0	7.65086e-05	2.25819e-10	3.04452e-10	0.000182675	4.08898e-10	0.000203084	3.14075e-10	3.36749e-05	-0.000440156	-0.0011141	-0.000426296	-0.000340312	-7.46818e-05	-0.000126095	-0.00320563	-0.00218548	-0.000477241	-0.0120586	0.00097125	-0.00176018	-0.0067481	0.00112306	0.00883464	-0.000540453	1.68873e-05	0.000398453	0.000379521	0.00106156	-0.000529455	2.38053e-05	-0.000270035	-0.000445568	-2.39295e-05	-0.00138783	0.00844209	-0.000309155	-0.000345912	-0.0233697	-2.65165e-05	-0.00182855	-0.000610076	-0.00134054	-8.09948e-05	-0.000123066	0.000465799
cbc-suite1-LYMPH%	99.8174	0.00859707		0	0.000150409	2.25819e-10	-2.87616e-05	7.99806e-11	7.16726e-06	-8.61983e-05	-0.000817696	-0.000205521	0.000979939	-0.000901108	0.00086764	0.000654618	0.00115908	0.00700659	0.00223518	-0.0239372	0.00183989	0.00859707	0.00153245	0.00130643	-0.00116153	0.00137826	-0.0102223	-0.00624125	-0.0394777	1.26395e-05	0.000170671	-0.0599895	-0.00694683	-0.00163258	0.000112609	0.000311088	0.000633157	-0.000958586	0.000718057	0.000137933	-0.000241845	-9.01726e-05	2.92589e-05	-0.000397529	0.000387323	-0.000482835	5.63027e-05	7.68776e-06	-0.0001855
ab-suite1-C3	14.7888	0.00836368		0	8.60834e-11	2.25819e-10	3.04452e-10	7.99806e-11	4.08898e-10	3.63018e-10	3.14075e-10	-3.11011e-10	-2.81646e-10	0.000103564	-4.40558e-06	0.000777694	0.00459025	-0.000681873	-0.0272579	-0.00214487	0.00836368	-0.000883621	0.00131537	0.000770399	-0.000935043	-0.000984019	-0.00618239	-0.000348802	3.81952e-06	-0.000169525	-0.000735301	-0.0161428	-0.000174432	-0.000258653	-0.0029019	-0.00234691	-0.00180044	-0.00263865	-8.49242e-11	-3.05262e-10	7.18835e-05	-1.76911e-05	2.92589e-05	0.0018469	0.000224524	-0.0067298	7.72167e-06	-8.77565e-05	-8.30364e-05
cbc-suite1-MCV	99.8174	0.00836222		0	-0.000153932	0.000188168	-4.33216e-05	-0.000616622	-0.000528646	-0.00039923	0.00130154	-0.00256559	0.000685009	-0.00016178	-0.00035647	0.00152549	0.00104397	0.000424478	-0.00203491	-0.026587	9.11384e-05	-0.00273376	-0.000155173	-0.000592715	0.000238167	0.000515386	0.00836222	-0.00640185	-0.00126093	-0.000342109	-0.000694887	-0.0136106	-0.00687624	0.000531408	1.23859e-05	0.000169779	-0.00232779	-0.00379992	4.52115e-05	-0.000587654	-0.000182776	-0.000497965	0.000845424	-0.000811522	-0.00165397	0.00324781	0.000627118	4.52587e-05	0.000428223
fc-suite1-lin-/HLA-DR+/CD123+-%-in-nucleated	12.4658	0.00827205		0	8.60834e-11	2.25819e-10	3.04452e-10	7.99806e-11	4.08898e-10	3.63018e-10	3.14075e-10	-3.11011e-10	-2.81646e-10	3.62171e-10	-0.000506634	0.000103832	-0.000260738	0.00827205	0.000900323	-0.0127473	-0.00187673	-0.00832656	-0.0136764	-0.000508873	-0.00549866	-0.000133844	-0.0453472	2.50636e-05	-0.000284705	-7.00724e-05	-5.53042e-05	-0.00219523	-3.59115e-05	-9.67663e-06	-0.0991839	0.00157002	0.0026405	0.000424597	7.04146e-05	0.000372571	0.000906061	-0.000248274	-4.50591e-05	-0.000310583	1.99499e-05	-1.72666e-05	-4.67873e-05	-5.31205e-05	0.000353943
cbc-suite1-LFR%	79.4349	0.00818986		0	7.65086e-05	2.25819e-10	3.04452e-10	0.000182675	4.08898e-10	0.000203084	3.14075e-10	2.31784e-05	-0.000440156	-0.00139728	4.00242e-05	-0.000101254	-0.000100487	-0.00044089	-0.00220314	-0.000776885	-0.0012525	-0.0128077	0.0015675	-0.00154243	0.00042042	0.000597062	0.00818986	-0.000304658	-0.0288213	0.000373364	0.000731801	0.00124734	-0.000509583	-0.000260974	0.000684768	-0.000834282	-0.00202032	-0.0013757	0.0091508	0.000670653	0.000150214	-0.023158	0.000363293	-0.0017979	0.0005071	-0.000289918	-1.51813e-05	-0.0011225	-0.00110946
cbc-suite1-EO%	99.8174	0.0072517		0	8.60834e-11	2.25819e-10	3.04452e-10	7.99806e-11	4.08898e-10	3.63018e-10	3.14075e-10	-3.11011e-10	-2.81646e-10	3.62171e-10	-0.000576357	-0.000320554	0.00052809	-0.000225664	-0.0223837	0.000934238	0.00017134	-0.000260655	0.0072517	-0.0435314	-0.00564276	4.28571e-05	-0.036531	-0.00119772	-0.0379848	-0.000992285	0.00716111	-0.0516684	0.000597374	-0.0184264	0.00162306	0.000779041	-0.00275653	-0.100129	0.000997141	0.000353176	0.000429213	7.35589e-05	-9.73178e-05	7.99392e-05	0.000557719	-0.000483413	1.79965e-05	-0.000227868	0.000151282
cbc-suite1-MCH	99.8174	0.00721933		0	-2.97683e-05	-8.46334e-05	-0.0174043	-0.000185596	0.000714075	-0.000358051	-0.000937086	0.00190483	-0.000738765	-3.76943e-05	0.00279672	-0.00155605	0.000916065	0.00342657	0.00141906	0.0023071	0.000223607	-0.000758276	9.55705e-05	0.000257376	-0.00200353	-0.00123913	-0.0446918	-0.0106427	0.00721932	-3.25629e-05	0.000181948	-0.0190107	-0.015257	0.00108416	0.0187092	-0.000309963	0.00131751	0.000587967	0.00990173	0.00577202	-2.28571e-05	6.3532e-05	0.00118873	0.000875296	-0.000430974	-0.00160829	-8.42406e-05	-0.000103425	-0.000177832
cbc-suite1-IG#	99.8174	0.00721138		0	8.60834e-11	2.25819e-10	3.04452e-10	7.99806e-11	4.08898e-10	3.63018e-10	3.14075e-10	2.08499e-05	-3.77776e-05	3.56117e-05	-0.000256617	-0.000196741	0.000124953	-6.07389e-05	-0.000878827	-0.00010643	-0.000402817	9.24466e-06	-0.000196385	-0.000384376	-0.0014621	-0.0002707	0.00721138	-0.000238607	-1.02755e-05	-0.000362744	0.000711902	-0.0687934	-0.00209132	-0.0168347	0.00296339	-0.0995467	-0.000641229	0.000159792	-0.000697231	-0.000158871	0.00127509	0.000915643	0.000151465	-0.000457411	-0.000807703	-0.00113313	-0.00012299	-4.24421e-05	-0.000177832
biochem-LDH	74.6747	0.00720724		0	-0.000764996	5.44509e-05	-0.0172714	-0.000773059	0.00180364	-0.000221666	0.00389442	-1.09358e-05	0.00018324	0.00165178	-0.00359765	-0.000976374	-0.000682493	-0.000704013	-0.000788652	-0.00893508	-0.000541275	0.000364514	5.60257e-05	-0.000989233	-0.0058165	-0.00149952	0.00720724	-0.000354459	-0.0278019	0.000321899	0.000446883	-0.0159507	-0.000342877	0.000121736	0.00049313	0.000779981	0.000518135	-0.0990636	-0.000585112	-0.000177977	9.62158e-05	-0.00027383	-0.000507958	-0.00160166	-0.00104962	-0.00169432	-3.08469e-05	0.000567832	-0.000115508
fc-suite1-CD3+T-%-in-lymph	12.4658	0.00707061		0	8.60834e-11	2.25819e-10	3.04452e-10	7.99806e-11	4.08898e-10	3.63018e-10	3.14075e-10	-3.11011e-10	-2.81646e-10	3.62171e-10	4.78903e-05	3.25058e-05	5.79236e-05	0.00241665	-8.48979e-05	-0.0351048	-0.0313913	-0.0175395	0.00707061	0.0032273	-0.0258	0.00678382	0.00218624	-0.00142393	-0.000194167	-0.000261097	0.000918049	0.000758542	-3.59115e-05	-0.000198772	-0.0963127	-0.00144966	-0.00138893	0.02741	-0.000780653	0.00152551	0.00141394	0.00084379	0.00041305	2.21275e-05	0.00024227	5.18421e-05	-5.96805e-05	-4.77973e-05	0.000196014
cbc-suite1-NRBC#	99.8174	0.0065899		0	8.60834e-11	2.25819e-10	3.04452e-10	7.99806e-11	4.08898e-10	3.63018e-10	4.46968e-05	3.18714e-05	3.19031e-05	5.02131e-05	-0.000176129	0.000166618	-0.000370185	-0.0021664	-0.00142791	-0.000150215	0.0065899	0.00376472	-0.00400677	-0.0464599	0.00056063	-0.00275245	-0.00567888	-0.00881022	-0.00844271	3.27513e-06	0.000944939	-0.00698506	-0.00418098	1.40402e-05	-0.00271924	0.000166054	-0.000287006	-0.00142985	-0.000354509	-0.00206003	-0.00103553	-0.000381544	0.000801492	-0.00157826	-0.00040883	0.000118148	-0.00160462	-0.000188963	-0.000485663
fc-suite1-CD19+B-%-in-lymph	12.4658	0.0062761		0	8.60834e-11	2.25819e-10	3.04452e-10	7.99806e-11	4.08898e-10	3.63018e-10	3.14075e-10	-3.11011e-10	-2.81646e-10	3.62171e-10	-0.000584105	-1.53904e-05	-7.97011e-05	-0.000632381	-0.00253056	-0.0261341	-0.00465487	-0.00516832	0.0062761	0.00339441	-0.0129081	0.00616611	-0.00518822	0.0021904	-0.000151638	3.38486e-05	0.000135977	0.000860133	1.34845e-05	1.14647e-10	0.0010421	-0.0020203	-0.00145995	-0.00410497	3.32491e-05	5.33384e-05	-0.000115093	0.000384422	0.00041305	3.18237e-10	-3.90274e-10	4.75563e-10	1.47187e-05	-1.88663e-10	-1.33518e-10
vital-BR	97.1861	0.00481119		0	-0.000426969	0.0589214	-0.0173438	-0.00052044	2.76086e-05	-0.000785119	-0.000787367	7.73254e-05	0.000498135	-0.00471572	0.000266539	-0.00166471	-0.00186772	0.00135925	0.00235301	-0.000666924	0.00481119	-0.00103337	-0.010769	-0.00297202	0.000851369	0.000318002	-0.00417286	-0.00413037	-0.0269042	0.00107555	0.000458318	-0.00135477	0.0012929	0.000857426	-0.000775314	-0.000100449	0.000110052	-0.000242443	-0.000144391	0.00470333	0.00167238	-0.000352963	-0.000178617	0.000909702	-0.000275184	-0.000159886	-8.64011e-11	-0.000371477	0.000125982
cbc-suite1-MCHC	99.8174	0.0046339		0	-0.000232404	-0.000238537	-0.000291759	-2.36699e-05	-0.000145448	-0.000767701	-0.000539234	-0.00135551	0.00248335	-0.000348846	-0.000256144	-0.000684594	-0.000347458	0.00315321	-0.000524931	0.000524639	0.0032753	0.0046339	-0.000725339	-0.0424354	-0.00054601	0.000396963	0.00061672	0.00034006	0.00123721	0.000149419	-0.00368877	-0.0178592	-0.00074667	-0.000386798	-0.000432317	-3.90963e-05	-0.00259519	-0.00261135	0.00720773	-0.0010026	-0.00135904	-0.000831646	0.000187214	-0.000687131	-0.000208884	-0.00155367	6.62635e-06	0.000448582	-0.000898852
i/o-sweat-volume	84.4178	0.00457584		0	1.38027e-05	2.98665e-05	1.57448e-05	-5.79584e-05	4.08898e-10	3.63018e-10	3.14075e-10	-0.000463572	-1.69306e-05	-0.000459824	-1.85865e-05	-0.000132248	-0.0002845	-0.000311364	0.000432976	-0.0249381	0.00457584	-0.000289987	0.00023585	-0.00123049	-0.000791826	-0.000113527	0.00120829	-8.65826e-05	-0.0276484	0.0039032	0.000588297	-0.00111351	-0.000754304	8.19116e-05	-5.14553e-05	-0.0982641	0.000437741	-0.000239351	0.00126903	-0.000619875	0.00108639	-4.50552e-05	0.000219096	0.000606347	-1.70732e-05	-9.24659e-05	-1.45398e-05	-0.000846836	-0.000724441
fc-suite1-CD3–/CD16+56+NK-%-in-lymph	12.4658	0.0045016		0	8.60834e-11	2.25819e-10	3.04452e-10	7.99806e-11	4.08898e-10	3.63018e-10	3.14075e-10	-3.11011e-10	-2.81646e-10	3.62171e-10	6.78883e-06	4.36747e-05	-0.000920017	0.0045016	0.00199961	-0.00922733	0.00194478	0.000924935	0.00111388	-0.00248319	-0.00286278	-0.00502994	-0.0453423	-0.000104338	-0.000131743	-0.000327841	-0.0014808	0.00142104	5.98228e-05	9.32204e-05	-0.0992113	8.91235e-05	-0.000502596	0.00145292	0.000139552	0.00166286	0.00112948	0.000543257	0.000367991	3.18237e-10	0.000102587	4.75563e-10	-8.64011e-11	-1.88663e-10	-1.33518e-10
fc-suite1-CD3+CD4+/CD3+CD8+	12.4658	0.00435415		0	8.60834e-11	2.25819e-10	3.04452e-10	7.99806e-11	4.08898e-10	3.63018e-10	3.14075e-10	-3.11011e-10	-2.81646e-10	3.62171e-10	-2.25871e-05	0.000109636	0.000307218	-0.00125509	-0.0266697	-0.0248182	-0.000952202	9.87798e-05	0.00219021	0.00187695	0.00435415	0.000968861	-0.0419851	-0.000402027	0.00261272	-1.12971e-05	-0.000396729	0.000518821	0.000144246	9.6889e-05	0.0010919	-0.00148957	-0.00138085	-0.00348715	0.000134176	0.000530282	0.00149482	0.00137126	0.00041305	2.21275e-05	-5.19945e-05	1.7868e-05	-6.15061e-05	-0.000100918	-0.000235488
cbc-suite1-BASO%	99.8174	0.0041916		0	8.60834e-11	2.25819e-10	3.04452e-10	7.99806e-11	4.08898e-10	3.63018e-10	3.14075e-10	-3.11011e-10	-4.82479e-06	-0.000470076	-3.10405e-05	-0.0011483	-0.000668058	-0.00129166	-0.00148249	-0.0133845	0.0041916	0.000371628	-0.00198622	-0.0436055	0.00355968	-0.00381629	-0.0390171	-0.00172785	-0.0287103	0.00075398	0.000460541	-0.000762973	0.00016312	-3.76776e-05	0.00205603	-0.00079495	-0.00339046	-0.00209592	0.000209385	-0.00083661	0.000295761	0.000501859	0.000230167	-8.9527e-05	0.000313547	0.000106706	-0.00159064	-0.000203866	-0.000259708
fc-suite1-CD4+/CD25+-%-in-lymph	12.4658	0.00411716		0	8.60834e-11	2.25819e-10	3.04452e-10	7.99806e-11	4.08898e-10	3.63018e-10	3.14075e-10	-3.11011e-10	-2.81646e-10	3.62171e-10	-3.62622e-05	3.98628e-12	0.000706321	0.00411716	0.00173076	-0.0240479	0.000646152	-0.00892738	-0.0212852	-0.00845921	0.0022491	0.0021895	-0.00235166	-0.00222952	0.00119809	0.001767	-0.000567025	0.00077112	4.74688e-05	1.14647e-10	-0.000278202	-0.000401962	-0.00123411	0.000136889	0.000204901	-5.54929e-05	0.0007583	-0.000432015	2.13052e-05	-0.000366221	3.06427e-05	4.75563e-10	1.47187e-05	-4.77973e-05	-0.000210188
biochem-GGT	90.1941	0.00387955		0	-0.000644655	-5.96229e-05	-0.0172638	-0.000974136	-0.000238875	0.00077622	0.00109709	0.000579827	-0.00230475	-0.000579	-0.00408584	-0.00160262	-0.000466924	0.00387956	-0.00223463	-0.0016486	0.000479933	0.00051719	0.0012154	-0.000864307	0.00112887	-0.00372841	-0.00629966	-0.00456774	-0.0312217	-0.00063971	0.000861016	-0.00345739	-0.0013493	-0.000602495	-0.000234105	0.000303873	-0.000590489	-0.100355	-0.0014903	0.000625753	0.000759431	-0.0244569	-0.000690117	-0.0025052	-0.000874979	-0.000257631	-0.00197374	0.000528973	-0.000441897
fc-suite1-normal-myeloid-blasts-(CD34+CD117+HLA-DR+CD38+CD13+CD33+)-%-in-nucleated	6.37557	0.00374647		0	0.000200244	0.000188168	-0.0173626	0.000526245	0.000219184	-0.000146094	0.0020915	0.000407777	5.70538e-05	-0.00153191	-0.00373788	-0.00907096	-0.00155508	0.00123237	0.000600611	0.000419235	-0.00173794	-0.00027368	0.00374647	0.00172555	-0.000701595	0.000684403	-7.61885e-05	0.000241125	0.000142509	6.92514e-05	-0.000296759	-2.60966e-05	-4.37617e-05	-2.01438e-05	0.000330817	0.00012422	-0.000869887	0.000686788	1.51638e-05	0.000108195	0.00122981	0.000124525	-3.0003e-05	3.18237e-10	5.03043e-05	0.000117949	1.47187e-05	-1.88663e-10	4.87855e-05
cbc-suite1-WBC	99.8174	0.00374474		0	8.60834e-11	2.25819e-10	3.04452e-10	7.99806e-11	4.08898e-10	3.63018e-10	3.14075e-10	-9.58069e-05	-2.81646e-10	-0.000477896	-0.000698021	-0.00042054	0.000588391	0.000204061	-0.000126981	-0.0254345	-0.000788738	-0.000195241	5.73984e-05	-0.000553176	-0.000430014	-9.53446e-05	0.00374474	-0.000505761	-0.0305104	-0.00119853	-0.000154165	-0.0160271	-0.00243678	-0.0184927	0.000106145	-0.0990544	-0.00308252	-0.000388318	-0.000598516	-0.00033857	0.000340401	0.000239145	-0.000155911	-0.000253128	-0.000562224	0.00348246	-0.000110719	-0.000231529	-0.00125104
electr-P	91.1701	0.00372639		0	-0.000478773	0.0590623	0.00014393	5.4319e-05	-7.73627e-05	-7.79e-05	-0.000105439	-0.00228564	0.0012334	-0.000456475	-0.000180596	-0.000129993	0.00146573	-0.000851115	-0.000551403	-0.0245889	0.002414	-0.0132486	0.000643933	0.000844894	0.000190117	-0.000302602	0.0037264	-0.00725303	8.96363e-05	-0.000581222	-0.000565062	-0.0148192	-0.00242421	-0.000149011	-0.000102119	-0.0987211	-0.00224438	-0.00115338	-0.000198654	-0.00016084	-0.00054814	0.000362142	0.000245636	0.00146131	8.88806e-05	0.000518847	0.000249959	0.000110359	5.99007e-05
biochem-PCT	20.7135	0.00351361		0	-0.0024748	0.000144207	-0.0566227	-0.00240699	-0.000254562	-4.27419e-05	-0.000225745	9.08787e-05	0.00129694	0.000333379	0.00209529	0.000333789	0.000489051	0.000959136	0.00011764	0.000325228	0.00250487	0.00197585	0.00320049	-0.00286505	-0.000474257	-0.000497578	-0.0427555	0.00351361	0.000703939	-0.00950696	-0.0113332	-0.0190558	-0.0158035	-2.3284e-05	0.000147344	-0.0014442	-0.00246205	-0.00697757	0.000223088	-0.000421682	-0.00145203	-1.17361e-05	-6.07802e-05	4.20267e-05	-0.000318649	0.00367373	0.00126571	-0.000646705	-0.00225122
cbc-suite1-LYMPH#	99.8174	0.00337521		0	8.60834e-11	2.25819e-10	3.04452e-10	7.99806e-11	4.08898e-10	-6.63639e-05	-4.61735e-05	-0.00028015	-0.000926589	-0.00149584	-0.000157906	0.0002435	-0.000965369	0.00337521	-0.000877549	-0.0188189	0.000747873	0.000874625	0.00172511	0.000894397	-0.00315901	-0.00212619	-0.00796527	-0.00276951	-0.000114378	0.0001649	0.000280548	-0.000155299	0.00298172	-0.00224093	-0.000465111	-0.00108671	-0.00168498	-0.00322079	0.00955687	0.00153392	0.00171332	0.0116247	0.00200517	0.00101097	0.000466073	0.000234708	0.00167514	0.000921127	-0.000143487
cbc-suite1-MFR%	79.4349	0.00320885		0	0.000150409	2.25819e-10	3.04452e-10	0.000352141	4.08898e-10	3.63018e-10	2.5833e-05	-7.4262e-05	-0.000363468	-0.0010839	0.000170739	7.68933e-07	-0.000153768	-0.000772917	-0.00199818	-0.0113052	-0.000921901	-0.00167567	0.0015023	-0.00123713	-0.00555459	0.000426522	0.00320885	0.00183633	0.00224508	0.000328073	0.000900105	-0.00763813	-0.0063567	-0.000684346	-0.000531903	-0.000623089	0.000951239	-0.00185186	0.00842411	0.000151942	-8.99525e-05	-0.0242775	3.98478e-05	-0.000332175	2.21987e-05	-0.0004267	-3.08469e-05	-0.000176636	-0.000555695
biochem-ALP	90.0742	0.00315471		0	-0.000312718	0.0849495	0.0239448	0.000523749	-0.0026853	-0.000534183	0.00138012	0.00120672	-0.00409296	0.000126427	-0.0017516	0.00123627	0.000924392	0.000261575	-0.000441122	-0.00197852	-0.00224568	-0.000277584	-0.000349922	-0.00159865	-0.00286421	-0.00192269	0.00315471	0.000545161	-0.0013326	-0.000359739	-0.00300805	-0.0188586	-0.00415492	-0.00158872	-0.000454209	-0.000619239	-0.00618515	-0.00270889	-0.000578407	0.00483434	-0.00165572	0.00956912	-0.00108016	-0.00107222	-0.000738433	-0.0217094	-0.00407237	0.0013158	-0.000162032
i/o-urination-volume	84.4178	0.0031012		0	0.00036975	0.0589355	-1.86047e-05	0.000292604	6.79311e-05	-0.000333528	0.000156954	-0.000436918	-3.43095e-05	-0.000724349	-0.000739502	-0.000153654	-0.000221082	-0.000726085	-0.000502254	-0.000200234	-0.000661945	0.000737231	-0.0114283	3.50496e-05	-0.004411	0.000298049	-0.0429881	-0.00659446	6.33285e-05	0.0031012	0.000703067	0.000783283	0.000159836	-0.0172024	-0.000383169	-0.100642	-0.00715214	-0.00148177	0.00811701	-0.000301953	-0.00151457	-0.0243968	1.92391e-05	-0.00287379	-0.000714568	0.0063329	2.85408e-05	0.000567367	0.000482142
i/o-total-fluid-loss	84.4178	0.00307359		0	0.000252859	0.0589355	-7.9028e-05	0.00010993	2.30796e-05	-0.000474039	-3.6472e-05	-0.000957025	-0.000310218	-0.000616942	-0.000503026	-0.000226132	0.000293671	-0.00092017	-0.00050097	-0.000561186	-0.000914567	0.00129492	0.000243625	-6.74365e-06	-0.000827565	0.000249385	-0.0434	-0.00659533	0.00030745	0.00307359	0.000799374	0.000860825	-0.000491195	-0.017086	-0.000377062	-0.100034	-0.00491515	-0.000489181	0.0080284	-0.000427549	-0.000711253	-0.0238402	0.000391373	-0.00230362	-0.000699277	0.00607459	5.90715e-05	0.000612626	0.000476077
fc-suite1-monocytes-%-in-nucleated	9.18379	0.00267307		0	-0.000270935	-0.000184933	-0.000996555	-0.00010568	-9.30373e-05	0.000777347	0.000100563	-0.00146093	-0.00262753	0.00016161	0.000277087	0.000887484	0.00100967	0.000241553	-9.47061e-05	-9.07228e-05	0.00267307	9.69791e-05	-0.000143254	-0.00102843	-7.35192e-05	0.000200709	9.35547e-05	0.000213024	0.00142359	7.17068e-05	-0.000303822	-5.38972e-05	-0.000104026	-7.64508e-05	-9.73796e-05	0.000113188	0.00189348	0.000499683	0.000680326	0.00107663	0.0012353	-1.17361e-05	3.82615e-10	3.18237e-10	-3.90274e-10	0.000117949	1.47187e-05	7.68422e-07	-1.33518e-10
vital-blood-oxygen	64.5263	0.00261125		0	0.000363464	-0.000787114	-0.000440297	0.000115316	0.000332435	-0.000762796	0.00261125	-0.00138174	-0.00268151	-0.00136577	-0.000433354	-0.000610016	0.000100986	2.59952e-05	-0.000529557	-0.00033095	0.000406217	-0.000483318	3.39186e-05	-5.49339e-05	0.000703543	-0.000560163	0.00013984	-6.5227e-05	0.00204486	-8.50527e-05	-0.00131718	-0.000179556	0.000123606	0.000185804	-4.94631e-05	-0.000690657	0.000261441	0.000312975	-0.000589149	-4.76052e-05	0.000328544	-0.000408083	0.000246278	4.49185e-05	-0.000905969	0.00295969	-3.59337e-05	-0.000157148	-0.000254562
cbc-suite1-NEUT%	99.8174	0.00248615		0	0.000786317	2.25819e-10	0.00991417	-0.00210906	0.000375251	-0.0023774	3.14075e-10	-0.000215689	0.0014797	0.000908061	-0.00311395	2.17685e-05	0.00028147	-0.00030769	0.00237219	-0.0237982	0.00248615	-0.00047565	-2.51198e-05	-5.25397e-05	0.000536882	-4.78664e-05	-0.00125796	-0.00389196	-0.0292268	-0.000123214	0.000530884	-0.000797634	-0.000138762	-0.00178007	-0.000119288	-0.000246305	0.00180026	-0.0988457	-0.00147521	-0.000348845	0.000597848	-0.023751	0.000516517	-0.00145848	6.09908e-06	0.00558572	0.00224382	-0.000202216	-0.000167459
biochem-CRP	43.008	0.00243376		0	0.000103828	6.31438e-05	0.000148036	-0.00126407	-0.000384567	-0.000438226	0.00145187	-0.000256769	0.00134912	-0.0020738	-0.00137826	-0.00046705	8.99818e-05	0.00150794	-0.00342231	-0.0229328	0.000420372	-0.000657242	-0.00843701	-0.000931576	-0.00458008	-0.00541726	-0.0439285	0.000929431	0.00243376	-0.000322128	0.000483883	-0.000789373	0.000218638	-0.0176628	-0.000420004	-0.00126188	-0.000871448	-0.000630879	0.0001304	-0.000106452	4.0198e-10	-1.17361e-05	3.82615e-10	-6.93798e-05	-0.000368689	-0.000239963	-4.07536e-05	-1.88663e-10	-4.47322e-05
electr-Na	98.1678	0.00235729		0	-3.01324e-05	0.000193969	0.0002145	-0.000340883	0.000170951	-0.000809541	0.000591836	-0.00161825	-0.00233912	-0.000156365	0.000811835	-0.000507733	3.30585e-05	1.11672e-05	-0.000932215	0.000354327	0.00143258	-0.0017898	-0.00281091	-0.000266046	0.000870359	-0.00114315	0.00181329	-0.000172442	-0.0289209	0.00235728	-0.0028959	-0.0108031	-0.000436875	0.00101604	0.00544409	0.00199184	0.00286371	-0.0999769	-0.00032456	0.00163679	0.00307241	0.000455135	0.00106265	0.000470116	-0.000428113	-0.00143609	-0.000100859	-0.000256601	-5.98207e-05
biochem-GLu	94.5034	0.0022719		0	-2.28689e-05	4.11689e-05	2.66073e-05	4.7346e-05	1.31801e-05	-0.00057401	-3.88266e-05	-0.000134632	-0.000430869	-0.00025566	-0.000557457	-0.000513657	0.000155544	-0.00085767	-0.00234501	0.000342713	0.000429315	-7.03511e-05	-0.000590134	-0.00174826	-0.00110934	-0.000802409	0.00114513	0.00042776	-0.0288172	0.0022719	0.000366994	-0.000608575	-0.000115022	0.00119758	0.00388275	-0.100954	-0.00113992	-0.102342	-0.00179861	-0.000899663	-0.000642186	-0.000103825	0.000537549	-0.0014176	-0.00265939	-0.00759509	-0.00364293	-0.0008341	-0.000292355
ab-suite1-IgG	13.0822	0.00226494		0	8.60834e-11	2.25819e-10	3.04452e-10	7.99806e-11	4.08898e-10	3.63018e-10	3.14075e-10	-3.11011e-10	-2.81646e-10	-5.34865e-05	-3.76988e-06	6.36278e-05	0.00226494	-0.00168315	-0.00110584	0.000266563	0.00020076	-5.15551e-05	0.000370384	-0.00190558	0.00192797	-0.00125109	1.79358e-05	-0.000328679	-2.03644e-05	-0.000249429	0.000548144	1.34694e-05	0.000136953	0.000171983	-0.00383194	-0.00190982	-0.00115404	-0.00402825	-8.49242e-11	-3.05262e-10	4.0198e-10	-1.73826e-11	3.82615e-10	3.18237e-10	0.000129674	-0.000272458	1.79965e-05	6.19294e-05	-1.33518e-10
cbc-suite1-MPV	99.8174	0.00218474		0	-0.000167051	2.25819e-10	0.000166712	0.000735733	2.27265e-05	-0.000239491	6.64204e-05	6.56095e-05	-0.000473876	-0.000294045	-5.33176e-05	-0.000137594	-0.000313707	0.000467391	0.000508371	-0.00164882	-0.000531091	-0.0130039	-0.00350252	-0.00136652	-0.00624966	-0.00161586	-0.0444546	0.000453445	0.000519972	-0.00172334	-0.000685985	0.00218474	-0.00492543	0.000907723	-0.0972315	-0.100911	-0.0053682	-0.00168692	-0.000873712	0.00110129	4.94294e-05	0.0094288	-0.00384913	-0.00406567	-0.00259944	0.000255527	0.00127117	-0.000677769	0.00056875
biochem-ADA	14.9886	0.0021556		0	8.60834e-11	2.25819e-10	0.00134856	0.00153162	-0.000988616	-0.000627111	-0.00561927	-0.00599833	0.00015294	0.000811907	0.00134168	-0.000199775	-0.000454604	0.000314085	-0.00210907	-0.0251186	-1.07977e-05	-0.000925842	-0.000548163	-0.0439514	-0.000906446	0.0021556	-0.0352436	-0.00401424	-0.0289572	0.000311571	-0.000473164	-0.0157751	5.74257e-05	0.0012404	0.00212949	0.000108584	0.00103572	-0.000321374	-8.49242e-11	0.00024912	0.000613146	0.000871572	0.00115005	0.000361393	0.000471445	9.57053e-05	-8.64011e-11	-1.88663e-10	-1.33518e-10
biochem-TG	28.6986	0.00199219		0	-2.28689e-05	4.11689e-05	1.27699e-05	0.000562654	-0.00211622	-0.00129638	-0.00071752	-0.00109831	-0.00120597	-0.000703785	-0.000397217	-0.000609653	0.00199219	0.000858747	-0.000390917	-0.0254611	0.000193799	-0.000371576	8.72942e-05	-0.000334463	-0.000169281	-0.000166117	-0.016417	-0.00389511	-0.0280005	-0.000495591	0.000312018	0.000262382	-0.000149446	-0.0017676	-3.54498e-05	2.25131e-10	0.000268485	-0.00204616	-8.49242e-11	-0.000544797	-0.00134251	0.000746214	0.00104898	0.00392925	0.0051634	0.00111336	0.000559646	-6.0174e-05	-1.33518e-10
i/o-defecation#	84.4178	0.0017925		0	-0.000541256	0.0588915	-0.000324877	-0.0019081	-5.50389e-05	-0.00130786	-0.00290375	-0.00118099	-0.00108359	-0.000769939	-4.84941e-05	0.000287246	-0.000504232	-0.000497659	0.00111602	0.000748056	-0.000839455	0.000598361	-0.000106468	-1.17764e-06	-0.000739683	4.87083e-05	0.000871073	-0.00673564	-0.000175093	-7.04599e-05	0.00156857	0.0017925	0.000170774	-0.0162899	1.79187e-05	0.000497511	-0.00360669	0.000240682	0.0089711	0.00166643	0.00265995	-0.000242987	-0.000944036	-0.0022696	-0.000950818	0.000907023	0.000205389	-0.00095583	-0.000541978
biochem-HDL	28.5902	0.00165831		0	8.60834e-11	-1.15202e-05	1.2487e-05	7.39292e-05	7.47185e-05	-2.4445e-05	0.000270666	-1.0836e-05	0.000966038	-7.53776e-05	0.000269781	-0.000487969	0.000471567	-0.001576	-0.0248183	-0.000887684	8.21855e-05	-0.00271029	-0.00201433	-0.000547787	-0.000791462	-0.0123111	0.00165831	-0.00245104	-0.0286143	0.000236284	0.000245023	-0.0020207	0.0002941	-0.00157723	-7.98722e-05	2.25131e-10	0.000168842	-0.000394903	-8.49242e-11	0.00134369	0.000617166	0.000231122	0.000590965	-0.0007338	-0.000281176	-0.00062109	-0.000433482	1.66705e-05	-4.47322e-05
cytokines-suite1-IL-6	13.1963	0.00157279		0	8.60834e-11	2.98665e-05	1.57448e-05	7.99806e-11	4.08898e-10	3.63018e-10	3.14075e-10	-3.11011e-10	-2.81646e-10	3.62171e-10	-2.13876e-10	3.98628e-12	-0.000357997	0.000120178	-0.000122451	-0.0251016	-0.000416457	0.00157279	-0.00046512	-0.0001902	0.000613263	-1.40521e-05	0.000753884	-4.77424e-05	-4.45123e-06	0.000620993	-0.000286296	0.000564705	-0.00138763	0.0010615	-0.000312593	0.00112786	0.000361263	-0.00114394	0.00125809	-0.000656026	-0.00158645	0.000304606	0.000128987	-0.000535886	-0.000793251	-0.000822007	-3.59337e-05	-1.88663e-10	7.2314e-05
cbc-suite1-RDW-SD	99.8174	0.00155489		0	0.000770747	5.92068e-05	0.0151848	-0.00138275	-0.000588657	-0.00144841	-0.000228035	-0.000711409	0.0015549	-8.76703e-06	-0.00106073	-0.000573286	-0.00115136	-0.00172123	-0.00181519	-0.000853177	-0.0300205	-0.00411337	-0.00307546	-0.00266865	0.000862914	0.000436088	-0.0446443	-0.000857612	0.00080209	-0.00230181	-0.00103843	-0.0165206	-0.0019335	-0.0172609	-0.000123325	5.07936e-05	-0.00421932	-0.00130416	-0.000876705	-0.0018798	-0.000725147	-0.0235963	-5.81652e-06	-0.00050921	-0.000833649	0.00277222	-8.28713e-05	0.000565849	-0.00114991
cbc-suite1-MONO#	99.8174	0.0014406		0	8.60834e-11	2.25819e-10	3.04452e-10	7.99806e-11	4.08898e-10	3.63018e-10	3.14075e-10	-3.11011e-10	6.3497e-05	-0.000547553	0.000197431	9.59331e-05	0.0014406	-0.000580694	-0.000841323	-0.0257127	-0.00115363	4.44743e-05	-0.000153636	-0.00130527	-0.000887514	0.00118111	-0.0357517	0.000929943	-0.00082474	-0.00149267	-0.00252429	-0.019741	-0.00127258	-0.017643	-0.0969222	-0.0994089	-0.00567022	-0.0986548	0.000874173	-0.000460111	0.00149717	-0.0224398	0.000597081	0.000347178	-0.000518315	-0.000102096	2.42092e-05	0.000677527	-0.000459845
cbc-suite1-NRBC%	99.8174	0.00122075		0	-2.28689e-05	2.25819e-10	-4.29133e-05	7.99806e-11	4.08898e-10	-0.00031207	3.14075e-10	-7.70742e-05	-0.000207746	-0.000835658	-0.000141715	-0.000186284	0.000323407	-0.000280202	-0.000124899	-0.00160089	0.000143124	0.000864692	0.000465712	-0.0441236	-0.00161104	-0.000484041	0.00122075	-0.00375647	-0.0116176	1.41095e-05	1.7913e-05	-0.00808142	-0.00219981	2.66766e-05	0.0168474	-0.000510953	0.000145065	-0.00123567	0.000460716	0.00413955	-0.00146897	-0.0005189	0.000749671	-0.00124874	0.000208732	-0.00631981	-0.00192618	-0.000214616	-0.000536608
biochem-ALT	90.1142	0.00114108		0	-0.000600239	-0.000620707	-0.000332205	-0.000376751	-0.00211032	-0.0025811	-0.00500975	-0.0056092	-0.00127684	-0.000898262	-0.00443739	6.85171e-05	-0.000640904	-0.00371019	-0.00128125	-0.00269299	-8.35477e-05	-0.000894375	2.03201e-05	0.00114108	8.45802e-05	-0.00143175	0.000681532	-0.00407973	0.000149628	0.000233987	-0.00261636	-0.0751973	-0.00515847	-0.0184977	0.000557298	0.000175158	-0.000117284	-0.0013675	0.00834006	0.000725327	-0.00060472	-4.04677e-05	-0.000158323	-0.00129236	-0.00113036	-0.000724078	-0.0015301	0.00118646	3.16873e-05
cbc-suite1-IG%	99.8174	0.0010499		0	0.00025815	2.25819e-10	3.04452e-10	0.000182675	4.08898e-10	3.63018e-10	3.14075e-10	0.000153542	0.0010499	0.00058913	0.000485435	-2.6401e-05	-0.000261342	-0.00073851	-0.00238391	-0.000468826	-0.0017966	-0.00134533	-0.000485545	-0.000395585	-0.00262775	-0.000378702	-0.0364521	-0.000518862	-0.000382071	-0.000372829	-8.6778e-05	-0.00352804	-0.00229685	-0.0156965	-0.0001054	0.000165904	0.000842759	0.000295252	0.000170209	0.000486671	0.00123228	-0.0228765	-0.000259301	-0.00059958	-0.000722747	-0.00235132	-0.000129892	-4.24421e-05	-0.000353908
cbc-suite1-HFR%	79.4349	0.000899245		0	8.60834e-11	2.25819e-10	3.04452e-10	7.99806e-11	4.08898e-10	-0.000191735	3.14075e-10	-0.00015955	-0.00065835	-0.00104446	-0.000246019	-0.00100383	-0.000366468	-0.00128309	-0.00317047	-0.00262423	0.000341005	-0.011769	0.000301456	-0.000764257	3.07115e-05	-4.04627e-05	-0.0420745	-0.00770727	2.16319e-05	0.000899245	-5.9796e-05	-0.00168149	-0.000842088	-0.000597832	-3.89292e-05	-0.00124248	-0.00174393	-0.00237978	-1.41295e-05	-0.000413864	-0.000807116	-0.0233033	0.000754667	0.000122702	0.00038848	-0.00134054	-6.37277e-05	-5.06684e-05	-0.000199362
cbc-suite1-BASO#	99.8174	0.000877876		0	8.60834e-11	2.25819e-10	3.04452e-10	7.99806e-11	4.08898e-10	3.63018e-10	3.14075e-10	-3.11011e-10	-0.000174184	3.64624e-05	-8.03368e-05	-0.000527698	-0.000518104	0.000354745	4.75893e-05	-0.0227441	0.000102487	-0.000214826	0.000877876	-0.000820706	-0.00162003	-0.00444972	-0.0433612	-1.37619e-05	-0.0294914	0.000593348	-9.54738e-06	-0.000981138	-0.000722042	6.70773e-05	-0.00017975	-0.000179719	0.000432498	-8.5104e-05	-0.000915161	-0.00139495	0.000835587	4.1902e-05	0.000535007	0.000182675	0.00119655	6.18689e-05	0.000248122	-0.00011081	0.000151282
i/o-diarrhea-volume	84.4178	0.000822548		0	9.03112e-05	2.25819e-10	1.2487e-05	-7.50258e-05	2.06232e-05	1.94012e-05	-0.000141999	-0.000320793	1.97903e-05	-0.000262036	-3.83776e-05	-4.93837e-05	-4.73266e-10	0.00061431	-0.0242731	0.000440077	9.46393e-05	-6.63285e-11	-0.000110734	0.00045812	-0.000725234	-0.00546856	0.000822548	0.000296946	-0.0292557	-0.000525472	-9.92796e-07	-0.00096279	0.000206004	-0.0177038	-0.000167188	0.000319501	-0.00531271	-0.00133795	0.00889841	0.00118426	0.00193575	-0.0237379	-0.000738644	-0.00198452	-0.000770694	0.000530891	0.000366587	-0.000830819	-0.00063698
ab-suite1-RF	13.887	0.000807335		0	8.60834e-11	2.25819e-10	3.04452e-10	7.99806e-11	4.08898e-10	3.63018e-10	3.14075e-10	-3.11011e-10	-2.81646e-10	3.62171e-10	-2.04928e-05	-5.8251e-05	0.000807335	-0.000978261	-0.00179445	0.000142826	-3.42059e-05	-5.25988e-06	1.89758e-05	-0.000336464	1.18642e-10	0.000132542	0.000227406	3.74736e-05	1.22505e-05	-2.32736e-05	2.03073e-11	0.00031524	2.44691e-05	6.24505e-05	0.000441591	4.7871e-05	1.60846e-05	3.4011e-10	-8.49242e-11	-3.05262e-10	4.0198e-10	-1.73826e-11	3.82615e-10	3.18237e-10	0.000129674	4.75563e-10	-0.000379928	-0.00011848	-1.33518e-10
i/o-vomit-volume	84.4178	0.00030396		0	-9.33547e-05	-6.13681e-05	-1.60215e-05	0.000735733	-8.83906e-06	-0.000554444	0.00030396	-0.000570655	-2.81646e-10	3.62171e-10	-0.000123649	-8.8644e-05	-5.93955e-05	-4.58458e-10	-9.24972e-05	4.39645e-10	-3.87422e-05	-1.0627e-05	-4.52811e-10	-3.6537e-10	1.18642e-10	-3.08842e-12	2.02713e-05	0.000220176	-4.38729e-10	-4.77638e-10	2.03073e-11	-2.40283e-10	-1.57917e-10	1.14647e-10	1.2474e-10	2.25131e-10	-2.23483e-10	-1.26442e-05	-8.49242e-11	-3.05262e-10	-0.00042287	-2.5936e-05	3.82615e-10	3.18237e-10	-3.90274e-10	4.75563e-10	-8.64011e-11	-1.88663e-10	-4.47322e-05
fc-suite2-B-progenitor-%-in-nucleated	5.79909	0.000227538		0	8.60834e-11	2.25819e-10	3.04452e-10	7.99806e-11	4.08898e-10	7.41814e-05	3.14075e-10	0.00015384	0.000227538	3.62171e-10	-2.26946e-05	3.98628e-12	-4.94089e-05	4.07034e-05	-4.85455e-05	-3.41574e-05	-0.000172457	-0.000172707	9.43512e-06	-5.10273e-05	-0.00363797	-9.29478e-06	-6.16861e-06	2.17405e-10	-4.38729e-10	-1.34758e-05	1.41403e-05	-2.60966e-05	5.77425e-05	0.000133554	0.000116504	0.000578562	0.000448215	0.000207297	-0.00391195	-0.00222419	3.56669e-05	-1.88014e-05	2.13052e-05	5.50435e-05	0.000102753	0.000117949	3.55502e-05	-7.78274e-05	4.87855e-05
biochem-APOA1/B	13.1621	9.7036e-05		0	8.60834e-11	2.25819e-10	-0.000832187	-0.0029187	-0.00169061	-0.00271334	-0.00170587	-0.00280964	-0.00308209	-0.000442484	-0.000832125	-0.00132151	-0.00176164	-0.0011377	-0.00409678	-0.0246034	-0.00205469	-0.000963617	-0.00114422	-0.0453704	-0.00168389	-0.0169995	-0.0486525	-0.00640325	-0.01467	-0.000777659	-0.000470025	-0.00189428	9.7036e-05	-0.00134565	1.2474e-10	0.000213584	0.000474867	3.4011e-10	-8.49242e-11	-3.05262e-10	-7.78092e-05	-2.36826e-05	-0.000460373	-0.000369697	-3.90274e-10	4.75563e-10	-8.64011e-11	-1.88663e-10	-1.33518e-10
cbc-suite2-WBC-D	16.1473	4.39645e-10		0	8.60834e-11	2.25819e-10	3.04452e-10	7.99806e-11	4.08898e-10	3.63018e-10	3.14075e-10	-3.11011e-10	-2.81646e-10	3.62171e-10	-2.13876e-10	3.98628e-12	-4.73266e-10	-4.58458e-10	-2.03919e-10	4.39645e-10	-1.61591e-10	-6.63285e-11	-4.52811e-10	-3.6537e-10	1.18642e-10	-3.08842e-12	-4.03005e-10	2.17405e-10	-4.38729e-10	-4.77638e-10	2.03073e-11	-2.40283e-10	-1.57917e-10	1.14647e-10	1.2474e-10	2.25131e-10	-2.23483e-10	3.4011e-10	-8.49242e-11	-3.05262e-10	4.0198e-10	-1.73826e-11	3.82615e-10	3.18237e-10	-3.90274e-10	4.75563e-10	-8.64011e-11	-1.88663e-10	-1.33518e-10
cbc-suite2-HFLC#	16.1473	4.39645e-10		0	8.60834e-11	2.25819e-10	3.04452e-10	7.99806e-11	4.08898e-10	3.63018e-10	3.14075e-10	-3.11011e-10	-2.81646e-10	3.62171e-10	-2.13876e-10	3.98628e-12	-4.73266e-10	-4.58458e-10	-2.03919e-10	4.39645e-10	-1.61591e-10	-6.63285e-11	-4.52811e-10	-3.6537e-10	1.18642e-10	-3.08842e-12	-4.03005e-10	2.17405e-10	-4.38729e-10	-4.77638e-10	2.03073e-11	-2.40283e-10	-1.57917e-10	1.14647e-10	1.2474e-10	2.25131e-10	-2.23483e-10	3.4011e-10	-8.49242e-11	-3.05262e-10	4.0198e-10	-1.73826e-11	3.82615e-10	3.18237e-10	-3.90274e-10	4.75563e-10	-8.64011e-11	-1.88663e-10	-1.33518e-10
cbc-suite2-HFLC%	16.1473	4.39645e-10		0	8.60834e-11	2.25819e-10	3.04452e-10	7.99806e-11	4.08898e-10	3.63018e-10	3.14075e-10	-3.11011e-10	-2.81646e-10	3.62171e-10	-2.13876e-10	3.98628e-12	-4.73266e-10	-4.58458e-10	-2.03919e-10	4.39645e-10	-1.61591e-10	-6.63285e-11	-4.52811e-10	-3.6537e-10	1.18642e-10	-3.08842e-12	-4.03005e-10	2.17405e-10	-4.38729e-10	-4.77638e-10	2.03073e-11	-2.40283e-10	-1.57917e-10	1.14647e-10	1.2474e-10	2.25131e-10	-2.23483e-10	3.4011e-10	-8.49242e-11	-3.05262e-10	4.0198e-10	-1.73826e-11	3.82615e-10	3.18237e-10	-3.90274e-10	4.75563e-10	-8.64011e-11	-1.88663e-10	-1.33518e-10
cbc-suite2-LY-WZ	16.0674	4.39645e-10		0	8.60834e-11	2.25819e-10	3.04452e-10	7.99806e-11	4.08898e-10	3.63018e-10	3.14075e-10	-3.11011e-10	-2.81646e-10	3.62171e-10	-2.13876e-10	3.98628e-12	-4.73266e-10	-4.58458e-10	-2.03919e-10	4.39645e-10	-1.61591e-10	-6.63285e-11	-4.52811e-10	-3.6537e-10	1.18642e-10	-3.08842e-12	-4.03005e-10	2.17405e-10	-4.38729e-10	-4.77638e-10	2.03073e-11	-2.40283e-10	-1.57917e-10	1.14647e-10	1.2474e-10	2.25131e-10	-2.23483e-10	3.4011e-10	-8.49242e-11	-3.05262e-10	4.0198e-10	-1.73826e-11	3.82615e-10	3.18237e-10	-3.90274e-10	4.75563e-10	-8.64011e-11	-1.88663e-10	-1.33518e-10
cbc-suite2-LY-WY	16.0674	4.39645e-10		0	8.60834e-11	2.25819e-10	3.04452e-10	7.99806e-11	4.08898e-10	3.63018e-10	3.14075e-10	-3.11011e-10	-2.81646e-10	3.62171e-10	-2.13876e-10	3.98628e-12	-4.73266e-10	-4.58458e-10	-2.03919e-10	4.39645e-10	-1.61591e-10	-6.63285e-11	-4.52811e-10	-3.6537e-10	1.18642e-10	-3.08842e-12	-4.03005e-10	2.17405e-10	-4.38729e-10	-4.77638e-10	2.03073e-11	-2.40283e-10	-1.57917e-10	1.14647e-10	1.2474e-10	2.25131e-10	-2.23483e-10	3.4011e-10	-8.49242e-11	-3.05262e-10	4.0198e-10	-1.73826e-11	3.82615e-10	3.18237e-10	-3.90274e-10	4.75563e-10	-8.64011e-11	-1.88663e-10	-1.33518e-10
cbc-suite2-MO-Y	16.0674	4.39645e-10		0	8.60834e-11	2.25819e-10	3.04452e-10	7.99806e-11	4.08898e-10	3.63018e-10	3.14075e-10	-3.11011e-10	-2.81646e-10	3.62171e-10	-2.13876e-10	3.98628e-12	-4.73266e-10	-4.58458e-10	-2.03919e-10	4.39645e-10	-1.61591e-10	-6.63285e-11	-4.52811e-10	-3.6537e-10	1.18642e-10	-3.08842e-12	-4.03005e-10	2.17405e-10	-4.38729e-10	-4.77638e-10	2.03073e-11	-2.40283e-10	-1.57917e-10	1.14647e-10	1.2474e-10	2.25131e-10	-2.23483e-10	3.4011e-10	-8.49242e-11	-3.05262e-10	4.0198e-10	-1.73826e-11	3.82615e-10	3.18237e-10	-3.90274e-10	4.75563e-10	-8.64011e-11	-1.88663e-10	-1.33518e-10
cbc-suite2-LY-WX	16.0674	4.39645e-10		0	8.60834e-11	2.25819e-10	3.04452e-10	7.99806e-11	4.08898e-10	3.63018e-10	3.14075e-10	-3.11011e-10	-2.81646e-10	3.62171e-10	-2.13876e-10	3.98628e-12	-4.73266e-10	-4.58458e-10	-2.03919e-10	4.39645e-10	-1.61591e-10	-6.63285e-11	-4.52811e-10	-3.6537e-10	1.18642e-10	-3.08842e-12	-4.03005e-10	2.17405e-10	-4.38729e-10	-4.77638e-10	2.03073e-11	-2.40283e-10	-1.57917e-10	1.14647e-10	1.2474e-10	2.25131e-10	-2.23483e-10	3.4011e-10	-8.49242e-11	-3.05262e-10	4.0198e-10	-1.73826e-11	3.82615e-10	3.18237e-10	-3.90274e-10	4.75563e-10	-8.64011e-11	-1.88663e-10	-1.33518e-10
cbc-suite2-WBC-N	16.0674	4.39645e-10		0	8.60834e-11	2.25819e-10	3.04452e-10	7.99806e-11	4.08898e-10	3.63018e-10	3.14075e-10	-3.11011e-10	-2.81646e-10	3.62171e-10	-2.13876e-10	3.98628e-12	-4.73266e-10	-4.58458e-10	-2.03919e-10	4.39645e-10	-1.61591e-10	-6.63285e-11	-4.52811e-10	-3.6537e-10	1.18642e-10	-3.08842e-12	-4.03005e-10	2.17405e-10	-4.38729e-10	-4.77638e-10	2.03073e-11	-2.40283e-10	-1.57917e-10	1.14647e-10	1.2474e-10	2.25131e-10	-2.23483e-10	3.4011e-10	-8.49242e-11	-3.05262e-10	4.0198e-10	-1.73826e-11	3.82615e-10	3.18237e-10	-3.90274e-10	4.75563e-10	-8.64011e-11	-1.88663e-10	-1.33518e-10
cbc-suite2-MO-X	16.0674	4.39645e-10		0	8.60834e-11	2.25819e-10	3.04452e-10	7.99806e-11	4.08898e-10	3.63018e-10	3.14075e-10	-3.11011e-10	-2.81646e-10	3.62171e-10	-2.13876e-10	3.98628e-12	-4.73266e-10	-4.58458e-10	-2.03919e-10	4.39645e-10	-1.61591e-10	-6.63285e-11	-4.52811e-10	-3.6537e-10	1.18642e-10	-3.08842e-12	-4.03005e-10	2.17405e-10	-4.38729e-10	-4.77638e-10	2.03073e-11	-2.40283e-10	-1.57917e-10	1.14647e-10	1.2474e-10	2.25131e-10	-2.23483e-10	3.4011e-10	-8.49242e-11	-3.05262e-10	4.0198e-10	-1.73826e-11	3.82615e-10	3.18237e-10	-3.90274e-10	4.75563e-10	-8.64011e-11	-1.88663e-10	-1.33518e-10
cbc-suite2-LY-Z	16.0674	4.39645e-10		0	8.60834e-11	2.25819e-10	3.04452e-10	7.99806e-11	4.08898e-10	3.63018e-10	3.14075e-10	-3.11011e-10	-2.81646e-10	3.62171e-10	-2.13876e-10	3.98628e-12	-4.73266e-10	-4.58458e-10	-2.03919e-10	4.39645e-10	-1.61591e-10	-6.63285e-11	-4.52811e-10	-3.6537e-10	1.18642e-10	-3.08842e-12	-4.03005e-10	2.17405e-10	-4.38729e-10	-4.77638e-10	2.03073e-11	-2.40283e-10	-1.57917e-10	1.14647e-10	1.2474e-10	2.25131e-10	-2.23483e-10	3.4011e-10	-8.49242e-11	-3.05262e-10	4.0198e-10	-1.73826e-11	3.82615e-10	3.18237e-10	-3.90274e-10	4.75563e-10	-8.64011e-11	-1.88663e-10	-1.33518e-10
cbc-suite2-NE-WZ	16.0674	4.39645e-10		0	8.60834e-11	2.25819e-10	3.04452e-10	7.99806e-11	4.08898e-10	3.63018e-10	3.14075e-10	-3.11011e-10	-2.81646e-10	3.62171e-10	-2.13876e-10	3.98628e-12	-4.73266e-10	-4.58458e-10	-2.03919e-10	4.39645e-10	-1.61591e-10	-6.63285e-11	-4.52811e-10	-3.6537e-10	1.18642e-10	-3.08842e-12	-4.03005e-10	2.17405e-10	-4.38729e-10	-4.77638e-10	2.03073e-11	-2.40283e-10	-1.57917e-10	1.14647e-10	1.2474e-10	2.25131e-10	-2.23483e-10	3.4011e-10	-8.49242e-11	-3.05262e-10	4.0198e-10	-1.73826e-11	3.82615e-10	3.18237e-10	-3.90274e-10	4.75563e-10	-8.64011e-11	-1.88663e-10	-1.33518e-10
cbc-suite2-LY-Y	16.0674	4.39645e-10		0	8.60834e-11	2.25819e-10	3.04452e-10	7.99806e-11	4.08898e-10	3.63018e-10	3.14075e-10	-3.11011e-10	-2.81646e-10	3.62171e-10	-2.13876e-10	3.98628e-12	-4.73266e-10	-4.58458e-10	-2.03919e-10	4.39645e-10	-1.61591e-10	-6.63285e-11	-4.52811e-10	-3.6537e-10	1.18642e-10	-3.08842e-12	-4.03005e-10	2.17405e-10	-4.38729e-10	-4.77638e-10	2.03073e-11	-2.40283e-10	-1.57917e-10	1.14647e-10	1.2474e-10	2.25131e-10	-2.23483e-10	3.4011e-10	-8.49242e-11	-3.05262e-10	4.0198e-10	-1.73826e-11	3.82615e-10	3.18237e-10	-3.90274e-10	4.75563e-10	-8.64011e-11	-1.88663e-10	-1.33518e-10
cbc-suite2-NE-WY	16.0674	4.39645e-10		0	8.60834e-11	2.25819e-10	3.04452e-10	7.99806e-11	4.08898e-10	3.63018e-10	3.14075e-10	-3.11011e-10	-2.81646e-10	3.62171e-10	-2.13876e-10	3.98628e-12	-4.73266e-10	-4.58458e-10	-2.03919e-10	4.39645e-10	-1.61591e-10	-6.63285e-11	-4.52811e-10	-3.6537e-10	1.18642e-10	-3.08842e-12	-4.03005e-10	2.17405e-10	-4.38729e-10	-4.77638e-10	2.03073e-11	-2.40283e-10	-1.57917e-10	1.14647e-10	1.2474e-10	2.25131e-10	-2.23483e-10	3.4011e-10	-8.49242e-11	-3.05262e-10	4.0198e-10	-1.73826e-11	3.82615e-10	3.18237e-10	-3.90274e-10	4.75563e-10	-8.64011e-11	-1.88663e-10	-1.33518e-10
cbc-suite2-NE-WX	16.0674	4.39645e-10		0	8.60834e-11	2.25819e-10	3.04452e-10	7.99806e-11	4.08898e-10	3.63018e-10	3.14075e-10	-3.11011e-10	-2.81646e-10	3.62171e-10	-2.13876e-10	3.98628e-12	-4.73266e-10	-4.58458e-10	-2.03919e-10	4.39645e-10	-1.61591e-10	-6.63285e-11	-4.52811e-10	-3.6537e-10	1.18642e-10	-3.08842e-12	-4.03005e-10	2.17405e-10	-4.38729e-10	-4.77638e-10	2.03073e-11	-2.40283e-10	-1.57917e-10	1.14647e-10	1.2474e-10	2.25131e-10	-2.23483e-10	3.4011e-10	-8.49242e-11	-3.05262e-10	4.0198e-10	-1.73826e-11	3.82615e-10	3.18237e-10	-3.90274e-10	4.75563e-10	-8.64011e-11	-1.88663e-10	-1.33518e-10
cbc-suite2-NE-SSC	16.0674	4.39645e-10		0	8.60834e-11	2.25819e-10	3.04452e-10	7.99806e-11	4.08898e-10	3.63018e-10	3.14075e-10	-3.11011e-10	-2.81646e-10	3.62171e-10	-2.13876e-10	3.98628e-12	-4.73266e-10	-4.58458e-10	-2.03919e-10	4.39645e-10	-1.61591e-10	-6.63285e-11	-4.52811e-10	-3.6537e-10	1.18642e-10	-3.08842e-12	-4.03005e-10	2.17405e-10	-4.38729e-10	-4.77638e-10	2.03073e-11	-2.40283e-10	-1.57917e-10	1.14647e-10	1.2474e-10	2.25131e-10	-2.23483e-10	3.4011e-10	-8.49242e-11	-3.05262e-10	4.0198e-10	-1.73826e-11	3.82615e-10	3.18237e-10	-3.90274e-10	4.75563e-10	-8.64011e-11	-1.88663e-10	-1.33518e-10
cbc-suite2-LY-X	16.0674	4.39645e-10		0	8.60834e-11	2.25819e-10	3.04452e-10	7.99806e-11	4.08898e-10	3.63018e-10	3.14075e-10	-3.11011e-10	-2.81646e-10	3.62171e-10	-2.13876e-10	3.98628e-12	-4.73266e-10	-4.58458e-10	-2.03919e-10	4.39645e-10	-1.61591e-10	-6.63285e-11	-4.52811e-10	-3.6537e-10	1.18642e-10	-3.08842e-12	-4.03005e-10	2.17405e-10	-4.38729e-10	-4.77638e-10	2.03073e-11	-2.40283e-10	-1.57917e-10	1.14647e-10	1.2474e-10	2.25131e-10	-2.23483e-10	3.4011e-10	-8.49242e-11	-3.05262e-10	4.0198e-10	-1.73826e-11	3.82615e-10	3.18237e-10	-3.90274e-10	4.75563e-10	-8.64011e-11	-1.88663e-10	-1.33518e-10
cbc-suite2-NE-SFL	16.0674	4.39645e-10		0	8.60834e-11	2.25819e-10	3.04452e-10	7.99806e-11	4.08898e-10	3.63018e-10	3.14075e-10	-3.11011e-10	-2.81646e-10	3.62171e-10	-2.13876e-10	3.98628e-12	-4.73266e-10	-4.58458e-10	-2.03919e-10	4.39645e-10	-1.61591e-10	-6.63285e-11	-4.52811e-10	-3.6537e-10	1.18642e-10	-3.08842e-12	-4.03005e-10	2.17405e-10	-4.38729e-10	-4.77638e-10	2.03073e-11	-2.40283e-10	-1.57917e-10	1.14647e-10	1.2474e-10	2.25131e-10	-2.23483e-10	3.4011e-10	-8.49242e-11	-3.05262e-10	4.0198e-10	-1.73826e-11	3.82615e-10	3.18237e-10	-3.90274e-10	4.75563e-10	-8.64011e-11	-1.88663e-10	-1.33518e-10
cbc-suite2-NE-FSC	16.0674	4.39645e-10		0	8.60834e-11	2.25819e-10	3.04452e-10	7.99806e-11	4.08898e-10	3.63018e-10	3.14075e-10	-3.11011e-10	-2.81646e-10	3.62171e-10	-2.13876e-10	3.98628e-12	-4.73266e-10	-4.58458e-10	-2.03919e-10	4.39645e-10	-1.61591e-10	-6.63285e-11	-4.52811e-10	-3.6537e-10	1.18642e-10	-3.08842e-12	-4.03005e-10	2.17405e-10	-4.38729e-10	-4.77638e-10	2.03073e-11	-2.40283e-10	-1.57917e-10	1.14647e-10	1.2474e-10	2.25131e-10	-2.23483e-10	3.4011e-10	-8.49242e-11	-3.05262e-10	4.0198e-10	-1.73826e-11	3.82615e-10	3.18237e-10	-3.90274e-10	4.75563e-10	-8.64011e-11	-1.88663e-10	-1.33518e-10
cbc-suite2-MO-Z	16.0674	4.39645e-10		0	8.60834e-11	2.25819e-10	3.04452e-10	7.99806e-11	4.08898e-10	3.63018e-10	3.14075e-10	-3.11011e-10	-2.81646e-10	3.62171e-10	-2.13876e-10	3.98628e-12	-4.73266e-10	-4.58458e-10	-2.03919e-10	4.39645e-10	-1.61591e-10	-6.63285e-11	-4.52811e-10	-3.6537e-10	1.18642e-10	-3.08842e-12	-4.03005e-10	2.17405e-10	-4.38729e-10	-4.77638e-10	2.03073e-11	-2.40283e-10	-1.57917e-10	1.14647e-10	1.2474e-10	2.25131e-10	-2.23483e-10	3.4011e-10	-8.49242e-11	-3.05262e-10	4.0198e-10	-1.73826e-11	3.82615e-10	3.18237e-10	-3.90274e-10	4.75563e-10	-8.64011e-11	-1.88663e-10	-1.33518e-10
cbc-suite2-RBC-O	13.1792	4.39645e-10		0	8.60834e-11	2.25819e-10	3.04452e-10	7.99806e-11	4.08898e-10	3.63018e-10	3.14075e-10	-3.11011e-10	-2.81646e-10	3.62171e-10	-2.13876e-10	3.98628e-12	-4.73266e-10	-4.58458e-10	-2.03919e-10	4.39645e-10	-1.61591e-10	-6.63285e-11	-4.52811e-10	-3.6537e-10	1.18642e-10	-3.08842e-12	-4.03005e-10	2.17405e-10	-4.38729e-10	-4.77638e-10	2.03073e-11	-2.40283e-10	-1.57917e-10	1.14647e-10	1.2474e-10	2.25131e-10	-2.23483e-10	3.4011e-10	-8.49242e-11	-3.05262e-10	4.0198e-10	-1.73826e-11	3.82615e-10	3.18237e-10	-3.90274e-10	4.75563e-10	-8.64011e-11	-1.88663e-10	-1.33518e-10
cbc-suite2-FRC%	13.1792	4.39645e-10		0	8.60834e-11	2.25819e-10	3.04452e-10	7.99806e-11	4.08898e-10	3.63018e-10	3.14075e-10	-3.11011e-10	-2.81646e-10	3.62171e-10	-2.13876e-10	3.98628e-12	-4.73266e-10	-4.58458e-10	-2.03919e-10	4.39645e-10	-1.61591e-10	-6.63285e-11	-4.52811e-10	-3.6537e-10	1.18642e-10	-3.08842e-12	-4.03005e-10	2.17405e-10	-4.38729e-10	-4.77638e-10	2.03073e-11	-2.40283e-10	-1.57917e-10	1.14647e-10	1.2474e-10	2.25131e-10	-2.23483e-10	3.4011e-10	-8.49242e-11	-3.05262e-10	4.0198e-10	-1.73826e-11	3.82615e-10	3.18237e-10	-3.90274e-10	4.75563e-10	-8.64011e-11	-1.88663e-10	-1.33518e-10
cbc-suite2-RBC-He	13.1792	4.39645e-10		0	8.60834e-11	2.25819e-10	3.04452e-10	7.99806e-11	4.08898e-10	3.63018e-10	3.14075e-10	-3.11011e-10	-2.81646e-10	3.62171e-10	-2.13876e-10	3.98628e-12	-4.73266e-10	-4.58458e-10	-2.03919e-10	4.39645e-10	-1.61591e-10	-6.63285e-11	-4.52811e-10	-3.6537e-10	1.18642e-10	-3.08842e-12	-4.03005e-10	2.17405e-10	-4.38729e-10	-4.77638e-10	2.03073e-11	-2.40283e-10	-1.57917e-10	1.14647e-10	1.2474e-10	2.25131e-10	-2.23483e-10	3.4011e-10	-8.49242e-11	-3.05262e-10	4.0198e-10	-1.73826e-11	3.82615e-10	3.18237e-10	-3.90274e-10	4.75563e-10	-8.64011e-11	-1.88663e-10	-1.33518e-10
cbc-suite2-FRC#	13.1792	4.39645e-10		0	8.60834e-11	2.25819e-10	3.04452e-10	7.99806e-11	4.08898e-10	3.63018e-10	3.14075e-10	-3.11011e-10	-2.81646e-10	3.62171e-10	-2.13876e-10	3.98628e-12	-4.73266e-10	-4.58458e-10	-2.03919e-10	4.39645e-10	-1.61591e-10	-6.63285e-11	-4.52811e-10	-3.6537e-10	1.18642e-10	-3.08842e-12	-4.03005e-10	2.17405e-10	-4.38729e-10	-4.77638e-10	2.03073e-11	-2.40283e-10	-1.57917e-10	1.14647e-10	1.2474e-10	2.25131e-10	-2.23483e-10	3.4011e-10	-8.49242e-11	-3.05262e-10	4.0198e-10	-1.73826e-11	3.82615e-10	3.18237e-10	-3.90274e-10	4.75563e-10	-8.64011e-11	-1.88663e-10	-1.33518e-10
fc-suite2-CD3+CD8+%	5.47945	4.39645e-10		0	8.60834e-11	2.25819e-10	3.04452e-10	7.99806e-11	4.08898e-10	3.63018e-10	3.14075e-10	-3.11011e-10	-2.81646e-10	3.62171e-10	-2.13876e-10	3.98628e-12	-4.73266e-10	-4.58458e-10	-2.03919e-10	4.39645e-10	-1.61591e-10	-6.63285e-11	-4.52811e-10	-3.6537e-10	1.18642e-10	-3.08842e-12	-4.03005e-10	2.17405e-10	-4.38729e-10	-4.77638e-10	2.03073e-11	-2.40283e-10	-1.57917e-10	1.14647e-10	1.2474e-10	2.25131e-10	-2.23483e-10	3.4011e-10	-8.49242e-11	-3.05262e-10	4.0198e-10	-1.73826e-11	3.82615e-10	3.18237e-10	-3.90274e-10	4.75563e-10	-8.64011e-11	-1.88663e-10	-1.33518e-10
fc-suite2-CD3+T%	5.47374	4.39645e-10		0	8.60834e-11	2.25819e-10	3.04452e-10	7.99806e-11	4.08898e-10	3.63018e-10	3.14075e-10	-3.11011e-10	-2.81646e-10	3.62171e-10	-2.13876e-10	3.98628e-12	-4.73266e-10	-4.58458e-10	-2.03919e-10	4.39645e-10	-1.61591e-10	-6.63285e-11	-4.52811e-10	-3.6537e-10	1.18642e-10	-3.08842e-12	-4.03005e-10	2.17405e-10	-4.38729e-10	-4.77638e-10	2.03073e-11	-2.40283e-10	-1.57917e-10	1.14647e-10	1.2474e-10	2.25131e-10	-2.23483e-10	3.4011e-10	-8.49242e-11	-3.05262e-10	4.0198e-10	-1.73826e-11	3.82615e-10	3.18237e-10	-3.90274e-10	4.75563e-10	-8.64011e-11	-1.88663e-10	-1.33518e-10
fc-suite2-CD3–CD56+/CD16+NK%	5.49658	4.39645e-10		0	8.60834e-11	2.25819e-10	3.04452e-10	7.99806e-11	4.08898e-10	3.63018e-10	3.14075e-10	-3.11011e-10	-2.81646e-10	3.62171e-10	-2.13876e-10	3.98628e-12	-4.73266e-10	-4.58458e-10	-2.03919e-10	4.39645e-10	-1.61591e-10	-6.63285e-11	-4.52811e-10	-3.6537e-10	1.18642e-10	-3.08842e-12	-4.03005e-10	2.17405e-10	-4.38729e-10	-4.77638e-10	2.03073e-11	-2.40283e-10	-1.57917e-10	1.14647e-10	1.2474e-10	2.25131e-10	-2.23483e-10	3.4011e-10	-8.49242e-11	-3.05262e-10	4.0198e-10	-1.73826e-11	3.82615e-10	3.18237e-10	-3.90274e-10	4.75563e-10	-8.64011e-11	-1.88663e-10	-1.33518e-10
fc-suite2-CD19+B%	5.49087	4.39645e-10		0	8.60834e-11	2.25819e-10	3.04452e-10	7.99806e-11	4.08898e-10	3.63018e-10	3.14075e-10	-3.11011e-10	-2.81646e-10	3.62171e-10	-2.13876e-10	3.98628e-12	-4.73266e-10	-4.58458e-10	-2.03919e-10	4.39645e-10	-1.61591e-10	-6.63285e-11	-4.52811e-10	-3.6537e-10	1.18642e-10	-3.08842e-12	-4.03005e-10	2.17405e-10	-4.38729e-10	-4.77638e-10	2.03073e-11	-2.40283e-10	-1.57917e-10	1.14647e-10	1.2474e-10	2.25131e-10	-2.23483e-10	3.4011e-10	-8.49242e-11	-3.05262e-10	4.0198e-10	-1.73826e-11	3.82615e-10	3.18237e-10	-3.90274e-10	4.75563e-10	-8.64011e-11	-1.88663e-10	-1.33518e-10
fc-suite2-CD3+CD8+-count	5.47945	4.39645e-10		0	8.60834e-11	2.25819e-10	3.04452e-10	7.99806e-11	4.08898e-10	3.63018e-10	3.14075e-10	-3.11011e-10	-2.81646e-10	3.62171e-10	-2.13876e-10	3.98628e-12	-4.73266e-10	-4.58458e-10	-2.03919e-10	4.39645e-10	-1.61591e-10	-6.63285e-11	-4.52811e-10	-3.6537e-10	1.18642e-10	-3.08842e-12	-4.03005e-10	2.17405e-10	-4.38729e-10	-4.77638e-10	2.03073e-11	-2.40283e-10	-1.57917e-10	1.14647e-10	1.2474e-10	2.25131e-10	-2.23483e-10	3.4011e-10	-8.49242e-11	-3.05262e-10	4.0198e-10	-1.73826e-11	3.82615e-10	3.18237e-10	-3.90274e-10	4.75563e-10	-8.64011e-11	-1.88663e-10	-1.33518e-10
fc-suite2-CD3+-count	5.47945	4.39645e-10		0	8.60834e-11	2.25819e-10	3.04452e-10	7.99806e-11	4.08898e-10	3.63018e-10	3.14075e-10	-3.11011e-10	-2.81646e-10	3.62171e-10	-2.13876e-10	3.98628e-12	-4.73266e-10	-4.58458e-10	-2.03919e-10	4.39645e-10	-1.61591e-10	-6.63285e-11	-4.52811e-10	-3.6537e-10	1.18642e-10	-3.08842e-12	-4.03005e-10	2.17405e-10	-4.38729e-10	-4.77638e-10	2.03073e-11	-2.40283e-10	-1.57917e-10	1.14647e-10	1.2474e-10	2.25131e-10	-2.23483e-10	3.4011e-10	-8.49242e-11	-3.05262e-10	4.0198e-10	-1.73826e-11	3.82615e-10	3.18237e-10	-3.90274e-10	4.75563e-10	-8.64011e-11	-1.88663e-10	-1.33518e-10
fc-suite2-CD3+CD4+-count	5.47945	4.39645e-10		0	8.60834e-11	2.25819e-10	3.04452e-10	7.99806e-11	4.08898e-10	3.63018e-10	3.14075e-10	-3.11011e-10	-2.81646e-10	3.62171e-10	-2.13876e-10	3.98628e-12	-4.73266e-10	-4.58458e-10	-2.03919e-10	4.39645e-10	-1.61591e-10	-6.63285e-11	-4.52811e-10	-3.6537e-10	1.18642e-10	-3.08842e-12	-4.03005e-10	2.17405e-10	-4.38729e-10	-4.77638e-10	2.03073e-11	-2.40283e-10	-1.57917e-10	1.14647e-10	1.2474e-10	2.25131e-10	-2.23483e-10	3.4011e-10	-8.49242e-11	-3.05262e-10	4.0198e-10	-1.73826e-11	3.82615e-10	3.18237e-10	-3.90274e-10	4.75563e-10	-8.64011e-11	-1.88663e-10	-1.33518e-10
fc-suite2-CD3–CD56+/CD16+-count	5.47374	4.39645e-10		0	8.60834e-11	2.25819e-10	3.04452e-10	7.99806e-11	4.08898e-10	3.63018e-10	3.14075e-10	-3.11011e-10	-2.81646e-10	3.62171e-10	-2.13876e-10	3.98628e-12	-4.73266e-10	-4.58458e-10	-2.03919e-10	4.39645e-10	-1.61591e-10	-6.63285e-11	-4.52811e-10	-3.6537e-10	1.18642e-10	-3.08842e-12	-4.03005e-10	2.17405e-10	-4.38729e-10	-4.77638e-10	2.03073e-11	-2.40283e-10	-1.57917e-10	1.14647e-10	1.2474e-10	2.25131e-10	-2.23483e-10	3.4011e-10	-8.49242e-11	-3.05262e-10	4.0198e-10	-1.73826e-11	3.82615e-10	3.18237e-10	-3.90274e-10	4.75563e-10	-8.64011e-11	-1.88663e-10	-1.33518e-10
fc-suite2-CD3+CD4+T%	5.47374	4.39645e-10		0	8.60834e-11	2.25819e-10	3.04452e-10	7.99806e-11	4.08898e-10	3.63018e-10	3.14075e-10	-3.11011e-10	-2.81646e-10	3.62171e-10	-2.13876e-10	3.98628e-12	-4.73266e-10	-4.58458e-10	-2.03919e-10	4.39645e-10	-1.61591e-10	-6.63285e-11	-4.52811e-10	-3.6537e-10	1.18642e-10	-3.08842e-12	-4.03005e-10	2.17405e-10	-4.38729e-10	-4.77638e-10	2.03073e-11	-2.40283e-10	-1.57917e-10	1.14647e-10	1.2474e-10	2.25131e-10	-2.23483e-10	3.4011e-10	-8.49242e-11	-3.05262e-10	4.0198e-10	-1.73826e-11	3.82615e-10	3.18237e-10	-3.90274e-10	4.75563e-10	-8.64011e-11	-1.88663e-10	-1.33518e-10
fc-suite2-CD19+-count	5.47374	4.39645e-10		0	8.60834e-11	2.25819e-10	3.04452e-10	7.99806e-11	4.08898e-10	3.63018e-10	3.14075e-10	-3.11011e-10	-2.81646e-10	3.62171e-10	-2.13876e-10	3.98628e-12	-4.73266e-10	-4.58458e-10	-2.03919e-10	4.39645e-10	-1.61591e-10	-6.63285e-11	-4.52811e-10	-3.6537e-10	1.18642e-10	-3.08842e-12	-4.03005e-10	2.17405e-10	-4.38729e-10	-4.77638e-10	2.03073e-11	-2.40283e-10	-1.57917e-10	1.14647e-10	1.2474e-10	2.25131e-10	-2.23483e-10	3.4011e-10	-8.49242e-11	-3.05262e-10	4.0198e-10	-1.73826e-11	3.82615e-10	3.18237e-10	-3.90274e-10	4.75563e-10	-8.64011e-11	-1.88663e-10	-1.33518e-10
fc-suite3-memory-Treg-%-in-T	2.85388	4.39645e-10		0	8.60834e-11	2.25819e-10	3.04452e-10	7.99806e-11	4.08898e-10	3.63018e-10	3.14075e-10	-3.11011e-10	-2.81646e-10	3.62171e-10	-2.13876e-10	3.98628e-12	-4.73266e-10	-4.58458e-10	-2.03919e-10	4.39645e-10	-1.61591e-10	-6.63285e-11	-4.52811e-10	-3.6537e-10	1.18642e-10	-3.08842e-12	-4.03005e-10	2.17405e-10	-4.38729e-10	-4.77638e-10	2.03073e-11	-2.40283e-10	-1.57917e-10	1.14647e-10	1.2474e-10	2.25131e-10	-2.23483e-10	3.4011e-10	-8.49242e-11	-3.05262e-10	4.0198e-10	-1.73826e-11	3.82615e-10	3.18237e-10	-3.90274e-10	4.75563e-10	-8.64011e-11	-1.88663e-10	-1.33518e-10
fc-suite3-activated-Treg-%-in-T	2.85388	4.39645e-10		0	8.60834e-11	2.25819e-10	3.04452e-10	7.99806e-11	4.08898e-10	3.63018e-10	3.14075e-10	-3.11011e-10	-2.81646e-10	3.62171e-10	-2.13876e-10	3.98628e-12	-4.73266e-10	-4.58458e-10	-2.03919e-10	4.39645e-10	-1.61591e-10	-6.63285e-11	-4.52811e-10	-3.6537e-10	1.18642e-10	-3.08842e-12	-4.03005e-10	2.17405e-10	-4.38729e-10	-4.77638e-10	2.03073e-11	-2.40283e-10	-1.57917e-10	1.14647e-10	1.2474e-10	2.25131e-10	-2.23483e-10	3.4011e-10	-8.49242e-11	-3.05262e-10	4.0198e-10	-1.73826e-11	3.82615e-10	3.18237e-10	-3.90274e-10	4.75563e-10	-8.64011e-11	-1.88663e-10	-1.33518e-10
fc-suite3-Treg-%-in-T	2.85388	4.39645e-10		0	8.60834e-11	2.25819e-10	3.04452e-10	7.99806e-11	4.08898e-10	3.63018e-10	3.14075e-10	-3.11011e-10	-2.81646e-10	3.62171e-10	-2.13876e-10	3.98628e-12	-4.73266e-10	-4.58458e-10	-2.03919e-10	4.39645e-10	-1.61591e-10	-6.63285e-11	-4.52811e-10	-3.6537e-10	1.18642e-10	-3.08842e-12	-4.03005e-10	2.17405e-10	-4.38729e-10	-4.77638e-10	2.03073e-11	-2.40283e-10	-1.57917e-10	1.14647e-10	1.2474e-10	2.25131e-10	-2.23483e-10	3.4011e-10	-8.49242e-11	-3.05262e-10	4.0198e-10	-1.73826e-11	3.82615e-10	3.18237e-10	-3.90274e-10	4.75563e-10	-8.64011e-11	-1.88663e-10	-1.33518e-10
fc-suite3-naive-Treg-%-in-T	2.85388	4.39645e-10		0	8.60834e-11	2.25819e-10	3.04452e-10	7.99806e-11	4.08898e-10	3.63018e-10	3.14075e-10	-3.11011e-10	-2.81646e-10	3.62171e-10	-2.13876e-10	3.98628e-12	-4.73266e-10	-4.58458e-10	-2.03919e-10	4.39645e-10	-1.61591e-10	-6.63285e-11	-4.52811e-10	-3.6537e-10	1.18642e-10	-3.08842e-12	-4.03005e-10	2.17405e-10	-4.38729e-10	-4.77638e-10	2.03073e-11	-2.40283e-10	-1.57917e-10	1.14647e-10	1.2474e-10	2.25131e-10	-2.23483e-10	3.4011e-10	-8.49242e-11	-3.05262e-10	4.0198e-10	-1.73826e-11	3.82615e-10	3.18237e-10	-3.90274e-10	4.75563e-10	-8.64011e-11	-1.88663e-10	-1.33518e-10
fc-suite3-CD19+-%-in-nucleated	3.17352	4.39645e-10		0	8.60834e-11	2.25819e-10	3.04452e-10	7.99806e-11	4.08898e-10	3.63018e-10	3.14075e-10	-3.11011e-10	-2.81646e-10	3.62171e-10	-2.13876e-10	3.98628e-12	-4.73266e-10	-4.58458e-10	-2.03919e-10	4.39645e-10	-1.61591e-10	-6.63285e-11	-4.52811e-10	-3.6537e-10	1.18642e-10	-3.08842e-12	-4.03005e-10	2.17405e-10	-4.38729e-10	-4.77638e-10	2.03073e-11	-2.40283e-10	-1.57917e-10	1.14647e-10	1.2474e-10	2.25131e-10	-2.23483e-10	3.4011e-10	-8.49242e-11	-3.05262e-10	4.0198e-10	-1.73826e-11	3.82615e-10	3.18237e-10	-3.90274e-10	4.75563e-10	-8.64011e-11	-1.88663e-10	-1.33518e-10
fc-suite3-CD19+CD20+matureB-%-in-nucleated	2.23744	4.39645e-10		0	8.60834e-11	2.25819e-10	3.04452e-10	7.99806e-11	4.08898e-10	3.63018e-10	3.14075e-10	-3.11011e-10	-2.81646e-10	3.62171e-10	-2.13876e-10	3.98628e-12	-4.73266e-10	-4.58458e-10	-2.03919e-10	4.39645e-10	-1.61591e-10	-6.63285e-11	-4.52811e-10	-3.6537e-10	1.18642e-10	-3.08842e-12	-4.03005e-10	2.17405e-10	-4.38729e-10	-4.77638e-10	2.03073e-11	-2.40283e-10	-1.57917e-10	1.14647e-10	1.2474e-10	2.25131e-10	-2.23483e-10	3.4011e-10	-8.49242e-11	-3.05262e-10	4.0198e-10	-1.73826e-11	3.82615e-10	3.18237e-10	-3.90274e-10	4.75563e-10	-8.64011e-11	-1.88663e-10	-1.33518e-10
fc-suite3-effector-CD8+T-%-in-T	1.82648	4.39645e-10		0	8.60834e-11	2.25819e-10	3.04452e-10	7.99806e-11	4.08898e-10	3.63018e-10	3.14075e-10	-3.11011e-10	-2.81646e-10	3.62171e-10	-2.13876e-10	3.98628e-12	-4.73266e-10	-4.58458e-10	-2.03919e-10	4.39645e-10	-1.61591e-10	-6.63285e-11	-4.52811e-10	-3.6537e-10	1.18642e-10	-3.08842e-12	-4.03005e-10	2.17405e-10	-4.38729e-10	-4.77638e-10	2.03073e-11	-2.40283e-10	-1.57917e-10	1.14647e-10	1.2474e-10	2.25131e-10	-2.23483e-10	3.4011e-10	-8.49242e-11	-3.05262e-10	4.0198e-10	-1.73826e-11	3.82615e-10	3.18237e-10	-3.90274e-10	4.75563e-10	-8.64011e-11	-1.88663e-10	-1.33518e-10
fc-suite3-effector-memory-CD8+T-%-in-T	1.82648	4.39645e-10		0	8.60834e-11	2.25819e-10	3.04452e-10	7.99806e-11	4.08898e-10	3.63018e-10	3.14075e-10	-3.11011e-10	-2.81646e-10	3.62171e-10	-2.13876e-10	3.98628e-12	-4.73266e-10	-4.58458e-10	-2.03919e-10	4.39645e-10	-1.61591e-10	-6.63285e-11	-4.52811e-10	-3.6537e-10	1.18642e-10	-3.08842e-12	-4.03005e-10	2.17405e-10	-4.38729e-10	-4.77638e-10	2.03073e-11	-2.40283e-10	-1.57917e-10	1.14647e-10	1.2474e-10	2.25131e-10	-2.23483e-10	3.4011e-10	-8.49242e-11	-3.05262e-10	4.0198e-10	-1.73826e-11	3.82615e-10	3.18237e-10	-3.90274e-10	4.75563e-10	-8.64011e-11	-1.88663e-10	-1.33518e-10
fc-suite3-activated-CD8+T-%-in-T	1.82648	4.39645e-10		0	8.60834e-11	2.25819e-10	3.04452e-10	7.99806e-11	4.08898e-10	3.63018e-10	3.14075e-10	-3.11011e-10	-2.81646e-10	3.62171e-10	-2.13876e-10	3.98628e-12	-4.73266e-10	-4.58458e-10	-2.03919e-10	4.39645e-10	-1.61591e-10	-6.63285e-11	-4.52811e-10	-3.6537e-10	1.18642e-10	-3.08842e-12	-4.03005e-10	2.17405e-10	-4.38729e-10	-4.77638e-10	2.03073e-11	-2.40283e-10	-1.57917e-10	1.14647e-10	1.2474e-10	2.25131e-10	-2.23483e-10	3.4011e-10	-8.49242e-11	-3.05262e-10	4.0198e-10	-1.73826e-11	3.82615e-10	3.18237e-10	-3.90274e-10	4.75563e-10	-8.64011e-11	-1.88663e-10	-1.33518e-10
fc-suite3-naive-CD8+T-%-in-T	1.82648	4.39645e-10		0	8.60834e-11	2.25819e-10	3.04452e-10	7.99806e-11	4.08898e-10	3.63018e-10	3.14075e-10	-3.11011e-10	-2.81646e-10	3.62171e-10	-2.13876e-10	3.98628e-12	-4.73266e-10	-4.58458e-10	-2.03919e-10	4.39645e-10	-1.61591e-10	-6.63285e-11	-4.52811e-10	-3.6537e-10	1.18642e-10	-3.08842e-12	-4.03005e-10	2.17405e-10	-4.38729e-10	-4.77638e-10	2.03073e-11	-2.40283e-10	-1.57917e-10	1.14647e-10	1.2474e-10	2.25131e-10	-2.23483e-10	3.4011e-10	-8.49242e-11	-3.05262e-10	4.0198e-10	-1.73826e-11	3.82615e-10	3.18237e-10	-3.90274e-10	4.75563e-10	-8.64011e-11	-1.88663e-10	-1.33518e-10
fc-suite3-central-memory-CD4+T-%-in-T	1.82648	4.39645e-10		0	8.60834e-11	2.25819e-10	3.04452e-10	7.99806e-11	4.08898e-10	3.63018e-10	3.14075e-10	-3.11011e-10	-2.81646e-10	3.62171e-10	-2.13876e-10	3.98628e-12	-4.73266e-10	-4.58458e-10	-2.03919e-10	4.39645e-10	-1.61591e-10	-6.63285e-11	-4.52811e-10	-3.6537e-10	1.18642e-10	-3.08842e-12	-4.03005e-10	2.17405e-10	-4.38729e-10	-4.77638e-10	2.03073e-11	-2.40283e-10	-1.57917e-10	1.14647e-10	1.2474e-10	2.25131e-10	-2.23483e-10	3.4011e-10	-8.49242e-11	-3.05262e-10	4.0198e-10	-1.73826e-11	3.82615e-10	3.18237e-10	-3.90274e-10	4.75563e-10	-8.64011e-11	-1.88663e-10	-1.33518e-10
fc-suite3-effector-memory-CD4+T-%-in-T	1.82648	4.39645e-10		0	8.60834e-11	2.25819e-10	3.04452e-10	7.99806e-11	4.08898e-10	3.63018e-10	3.14075e-10	-3.11011e-10	-2.81646e-10	3.62171e-10	-2.13876e-10	3.98628e-12	-4.73266e-10	-4.58458e-10	-2.03919e-10	4.39645e-10	-1.61591e-10	-6.63285e-11	-4.52811e-10	-3.6537e-10	1.18642e-10	-3.08842e-12	-4.03005e-10	2.17405e-10	-4.38729e-10	-4.77638e-10	2.03073e-11	-2.40283e-10	-1.57917e-10	1.14647e-10	1.2474e-10	2.25131e-10	-2.23483e-10	3.4011e-10	-8.49242e-11	-3.05262e-10	4.0198e-10	-1.73826e-11	3.82615e-10	3.18237e-10	-3.90274e-10	4.75563e-10	-8.64011e-11	-1.88663e-10	-1.33518e-10
fc-suite3-naive-CD4+T-%-in-T	1.82648	4.39645e-10		0	8.60834e-11	2.25819e-10	3.04452e-10	7.99806e-11	4.08898e-10	3.63018e-10	3.14075e-10	-3.11011e-10	-2.81646e-10	3.62171e-10	-2.13876e-10	3.98628e-12	-4.73266e-10	-4.58458e-10	-2.03919e-10	4.39645e-10	-1.61591e-10	-6.63285e-11	-4.52811e-10	-3.6537e-10	1.18642e-10	-3.08842e-12	-4.03005e-10	2.17405e-10	-4.38729e-10	-4.77638e-10	2.03073e-11	-2.40283e-10	-1.57917e-10	1.14647e-10	1.2474e-10	2.25131e-10	-2.23483e-10	3.4011e-10	-8.49242e-11	-3.05262e-10	4.0198e-10	-1.73826e-11	3.82615e-10	3.18237e-10	-3.90274e-10	4.75563e-10	-8.64011e-11	-1.88663e-10	-1.33518e-10
fc-suite3-activated-CD4+T-%-in-T	1.82648	4.39645e-10		0	8.60834e-11	2.25819e-10	3.04452e-10	7.99806e-11	4.08898e-10	3.63018e-10	3.14075e-10	-3.11011e-10	-2.81646e-10	3.62171e-10	-2.13876e-10	3.98628e-12	-4.73266e-10	-4.58458e-10	-2.03919e-10	4.39645e-10	-1.61591e-10	-6.63285e-11	-4.52811e-10	-3.6537e-10	1.18642e-10	-3.08842e-12	-4.03005e-10	2.17405e-10	-4.38729e-10	-4.77638e-10	2.03073e-11	-2.40283e-10	-1.57917e-10	1.14647e-10	1.2474e-10	2.25131e-10	-2.23483e-10	3.4011e-10	-8.49242e-11	-3.05262e-10	4.0198e-10	-1.73826e-11	3.82615e-10	3.18237e-10	-3.90274e-10	4.75563e-10	-8.64011e-11	-1.88663e-10	-1.33518e-10
fc-suite3-central-memory-CD8+T-%-in-T	1.82648	4.39645e-10		0	8.60834e-11	2.25819e-10	3.04452e-10	7.99806e-11	4.08898e-10	3.63018e-10	3.14075e-10	-3.11011e-10	-2.81646e-10	3.62171e-10	-2.13876e-10	3.98628e-12	-4.73266e-10	-4.58458e-10	-2.03919e-10	4.39645e-10	-1.61591e-10	-6.63285e-11	-4.52811e-10	-3.6537e-10	1.18642e-10	-3.08842e-12	-4.03005e-10	2.17405e-10	-4.38729e-10	-4.77638e-10	2.03073e-11	-2.40283e-10	-1.57917e-10	1.14647e-10	1.2474e-10	2.25131e-10	-2.23483e-10	3.4011e-10	-8.49242e-11	-3.05262e-10	4.0198e-10	-1.73826e-11	3.82615e-10	3.18237e-10	-3.90274e-10	4.75563e-10	-8.64011e-11	-1.88663e-10	-1.33518e-10
fc-suite3-effector-CD4+T-%-in-T	1.82648	4.39645e-10		0	8.60834e-11	2.25819e-10	3.04452e-10	7.99806e-11	4.08898e-10	3.63018e-10	3.14075e-10	-3.11011e-10	-2.81646e-10	3.62171e-10	-2.13876e-10	3.98628e-12	-4.73266e-10	-4.58458e-10	-2.03919e-10	4.39645e-10	-1.61591e-10	-6.63285e-11	-4.52811e-10	-3.6537e-10	1.18642e-10	-3.08842e-12	-4.03005e-10	2.17405e-10	-4.38729e-10	-4.77638e-10	2.03073e-11	-2.40283e-10	-1.57917e-10	1.14647e-10	1.2474e-10	2.25131e-10	-2.23483e-10	3.4011e-10	-8.49242e-11	-3.05262e-10	4.0198e-10	-1.73826e-11	3.82615e-10	3.18237e-10	-3.90274e-10	4.75563e-10	-8.64011e-11	-1.88663e-10	-1.33518e-10
fc-suite3-lymph-count	1.92352	4.39645e-10		0	8.60834e-11	2.25819e-10	3.04452e-10	7.99806e-11	4.08898e-10	3.63018e-10	3.14075e-10	-3.11011e-10	-2.81646e-10	3.62171e-10	-2.13876e-10	3.98628e-12	-4.73266e-10	-4.58458e-10	-2.03919e-10	4.39645e-10	-1.61591e-10	-6.63285e-11	-4.52811e-10	-3.6537e-10	1.18642e-10	-3.08842e-12	-4.03005e-10	2.17405e-10	-4.38729e-10	-4.77638e-10	2.03073e-11	-2.40283e-10	-1.57917e-10	1.14647e-10	1.2474e-10	2.25131e-10	-2.23483e-10	3.4011e-10	-8.49242e-11	-3.05262e-10	4.0198e-10	-1.73826e-11	3.82615e-10	3.18237e-10	-3.90274e-10	4.75563e-10	-8.64011e-11	-1.88663e-10	-1.33518e-10
fc-suite3-normal-plasma-cells-%-in-nucleated	1.89498	4.39645e-10		0	8.60834e-11	2.25819e-10	3.04452e-10	7.99806e-11	4.08898e-10	3.63018e-10	3.14075e-10	-3.11011e-10	-2.81646e-10	3.62171e-10	-2.13876e-10	3.98628e-12	-4.73266e-10	-4.58458e-10	-2.03919e-10	4.39645e-10	-1.61591e-10	-6.63285e-11	-4.52811e-10	-3.6537e-10	1.18642e-10	-3.08842e-12	-4.03005e-10	2.17405e-10	-4.38729e-10	-4.77638e-10	2.03073e-11	-2.40283e-10	-1.57917e-10	1.14647e-10	1.2474e-10	2.25131e-10	-2.23483e-10	3.4011e-10	-8.49242e-11	-3.05262e-10	4.0198e-10	-1.73826e-11	3.82615e-10	3.18237e-10	-3.90274e-10	4.75563e-10	-8.64011e-11	-1.88663e-10	-1.33518e-10
ab-suite2-IgG	1.70662	4.39645e-10		0	8.60834e-11	2.25819e-10	3.04452e-10	7.99806e-11	4.08898e-10	3.63018e-10	3.14075e-10	-3.11011e-10	-2.81646e-10	3.62171e-10	-2.13876e-10	3.98628e-12	-4.73266e-10	-4.58458e-10	-2.03919e-10	4.39645e-10	-1.61591e-10	-6.63285e-11	-4.52811e-10	-3.6537e-10	1.18642e-10	-3.08842e-12	-4.03005e-10	2.17405e-10	-4.38729e-10	-4.77638e-10	2.03073e-11	-2.40283e-10	-1.57917e-10	1.14647e-10	1.2474e-10	2.25131e-10	-2.23483e-10	3.4011e-10	-8.49242e-11	-3.05262e-10	4.0198e-10	-1.73826e-11	3.82615e-10	3.18237e-10	-3.90274e-10	4.75563e-10	-8.64011e-11	-1.88663e-10	-1.33518e-10
ab-suite2-IgA	1.70662	4.39645e-10		0	8.60834e-11	2.25819e-10	3.04452e-10	7.99806e-11	4.08898e-10	3.63018e-10	3.14075e-10	-3.11011e-10	-2.81646e-10	3.62171e-10	-2.13876e-10	3.98628e-12	-4.73266e-10	-4.58458e-10	-2.03919e-10	4.39645e-10	-1.61591e-10	-6.63285e-11	-4.52811e-10	-3.6537e-10	1.18642e-10	-3.08842e-12	-4.03005e-10	2.17405e-10	-4.38729e-10	-4.77638e-10	2.03073e-11	-2.40283e-10	-1.57917e-10	1.14647e-10	1.2474e-10	2.25131e-10	-2.23483e-10	3.4011e-10	-8.49242e-11	-3.05262e-10	4.0198e-10	-1.73826e-11	3.82615e-10	3.18237e-10	-3.90274e-10	4.75563e-10	-8.64011e-11	-1.88663e-10	-1.33518e-10
ab-suite2-IgM	1.70662	4.39645e-10		0	8.60834e-11	2.25819e-10	3.04452e-10	7.99806e-11	4.08898e-10	3.63018e-10	3.14075e-10	-3.11011e-10	-2.81646e-10	3.62171e-10	-2.13876e-10	3.98628e-12	-4.73266e-10	-4.58458e-10	-2.03919e-10	4.39645e-10	-1.61591e-10	-6.63285e-11	-4.52811e-10	-3.6537e-10	1.18642e-10	-3.08842e-12	-4.03005e-10	2.17405e-10	-4.38729e-10	-4.77638e-10	2.03073e-11	-2.40283e-10	-1.57917e-10	1.14647e-10	1.2474e-10	2.25131e-10	-2.23483e-10	3.4011e-10	-8.49242e-11	-3.05262e-10	4.0198e-10	-1.73826e-11	3.82615e-10	3.18237e-10	-3.90274e-10	4.75563e-10	-8.64011e-11	-1.88663e-10	-1.33518e-10
biochem-MYO	2.3516	4.39645e-10		0	8.60834e-11	2.25819e-10	3.04452e-10	7.99806e-11	4.08898e-10	3.63018e-10	3.14075e-10	-3.11011e-10	-2.81646e-10	3.62171e-10	-2.13876e-10	3.98628e-12	-4.73266e-10	-4.58458e-10	-2.03919e-10	4.39645e-10	-1.61591e-10	-6.63285e-11	-4.52811e-10	-3.6537e-10	1.18642e-10	-3.08842e-12	-4.03005e-10	2.17405e-10	-4.38729e-10	-4.77638e-10	2.03073e-11	-2.40283e-10	-1.57917e-10	1.14647e-10	1.2474e-10	2.25131e-10	-2.23483e-10	3.4011e-10	-8.49242e-11	-3.05262e-10	4.0198e-10	-1.73826e-11	3.82615e-10	3.18237e-10	-3.90274e-10	4.75563e-10	-8.64011e-11	-1.88663e-10	-1.33518e-10
biochem-cTNI	2.39726	4.39645e-10		0	8.60834e-11	2.25819e-10	3.04452e-10	7.99806e-11	4.08898e-10	3.63018e-10	3.14075e-10	-3.11011e-10	-2.81646e-10	3.62171e-10	-2.13876e-10	3.98628e-12	-4.73266e-10	-4.58458e-10	-2.03919e-10	4.39645e-10	-1.61591e-10	-6.63285e-11	-4.52811e-10	-3.6537e-10	1.18642e-10	-3.08842e-12	-4.03005e-10	2.17405e-10	-4.38729e-10	-4.77638e-10	2.03073e-11	-2.40283e-10	-1.57917e-10	1.14647e-10	1.2474e-10	2.25131e-10	-2.23483e-10	3.4011e-10	-8.49242e-11	-3.05262e-10	4.0198e-10	-1.73826e-11	3.82615e-10	3.18237e-10	-3.90274e-10	4.75563e-10	-8.64011e-11	-1.88663e-10	-1.33518e-10
biochem-CKMB	2.3516	4.39645e-10		0	8.60834e-11	2.25819e-10	3.04452e-10	7.99806e-11	4.08898e-10	3.63018e-10	3.14075e-10	-3.11011e-10	-2.81646e-10	3.62171e-10	-2.13876e-10	3.98628e-12	-4.73266e-10	-4.58458e-10	-2.03919e-10	4.39645e-10	-1.61591e-10	-6.63285e-11	-4.52811e-10	-3.6537e-10	1.18642e-10	-3.08842e-12	-4.03005e-10	2.17405e-10	-4.38729e-10	-4.77638e-10	2.03073e-11	-2.40283e-10	-1.57917e-10	1.14647e-10	1.2474e-10	2.25131e-10	-2.23483e-10	3.4011e-10	-8.49242e-11	-3.05262e-10	4.0198e-10	-1.73826e-11	3.82615e-10	3.18237e-10	-3.90274e-10	4.75563e-10	-8.64011e-11	-1.88663e-10	-1.33518e-10
cytokines-suite2-IL-2	5.2226	4.39645e-10		0	8.60834e-11	2.25819e-10	3.04452e-10	7.99806e-11	4.08898e-10	3.63018e-10	3.14075e-10	-3.11011e-10	-2.81646e-10	3.62171e-10	-2.13876e-10	3.98628e-12	-4.73266e-10	-4.58458e-10	-2.03919e-10	4.39645e-10	-1.61591e-10	-6.63285e-11	-4.52811e-10	-3.6537e-10	1.18642e-10	-3.08842e-12	-4.03005e-10	2.17405e-10	-4.38729e-10	-4.77638e-10	2.03073e-11	-2.40283e-10	-1.57917e-10	1.14647e-10	1.2474e-10	2.25131e-10	-2.23483e-10	3.4011e-10	-8.49242e-11	-3.05262e-10	4.0198e-10	-1.73826e-11	3.82615e-10	3.18237e-10	-3.90274e-10	4.75563e-10	-8.64011e-11	-1.88663e-10	-1.33518e-10
cytokines-suite2-IL-1beta	4.42352	4.39645e-10		0	8.60834e-11	2.25819e-10	3.04452e-10	7.99806e-11	4.08898e-10	3.63018e-10	3.14075e-10	-3.11011e-10	-2.81646e-10	3.62171e-10	-2.13876e-10	3.98628e-12	-4.73266e-10	-4.58458e-10	-2.03919e-10	4.39645e-10	-1.61591e-10	-6.63285e-11	-4.52811e-10	-3.6537e-10	1.18642e-10	-3.08842e-12	-4.03005e-10	2.17405e-10	-4.38729e-10	-4.77638e-10	2.03073e-11	-2.40283e-10	-1.57917e-10	1.14647e-10	1.2474e-10	2.25131e-10	-2.23483e-10	3.4011e-10	-8.49242e-11	-3.05262e-10	4.0198e-10	-1.73826e-11	3.82615e-10	3.18237e-10	-3.90274e-10	4.75563e-10	-8.64011e-11	-1.88663e-10	-1.33518e-10
cytokines-suite2-TNF-alpha	4.82306	4.39645e-10		0	8.60834e-11	2.25819e-10	3.04452e-10	7.99806e-11	4.08898e-10	3.63018e-10	3.14075e-10	-3.11011e-10	-2.81646e-10	3.62171e-10	-2.13876e-10	3.98628e-12	-4.73266e-10	-4.58458e-10	-2.03919e-10	4.39645e-10	-1.61591e-10	-6.63285e-11	-4.52811e-10	-3.6537e-10	1.18642e-10	-3.08842e-12	-4.03005e-10	2.17405e-10	-4.38729e-10	-4.77638e-10	2.03073e-11	-2.40283e-10	-1.57917e-10	1.14647e-10	1.2474e-10	2.25131e-10	-2.23483e-10	3.4011e-10	-8.49242e-11	-3.05262e-10	4.0198e-10	-1.73826e-11	3.82615e-10	3.18237e-10	-3.90274e-10	4.75563e-10	-8.64011e-11	-1.88663e-10	-1.33518e-10
cytokines-suite2-IL-10	5.70205	4.39645e-10		0	8.60834e-11	2.25819e-10	3.04452e-10	7.99806e-11	4.08898e-10	3.63018e-10	3.14075e-10	-3.11011e-10	-2.81646e-10	3.62171e-10	-2.13876e-10	3.98628e-12	-4.73266e-10	-4.58458e-10	-2.03919e-10	4.39645e-10	-1.61591e-10	-6.63285e-11	-4.52811e-10	-3.6537e-10	1.18642e-10	-3.08842e-12	-4.03005e-10	2.17405e-10	-4.38729e-10	-4.77638e-10	2.03073e-11	-2.40283e-10	-1.57917e-10	1.14647e-10	1.2474e-10	2.25131e-10	-2.23483e-10	3.4011e-10	-8.49242e-11	-3.05262e-10	4.0198e-10	-1.73826e-11	3.82615e-10	3.18237e-10	-3.90274e-10	4.75563e-10	-8.64011e-11	-1.88663e-10	-1.33518e-10
cytokines-suite2-IL-8	5.83904	4.39645e-10		0	8.60834e-11	2.25819e-10	3.04452e-10	7.99806e-11	4.08898e-10	3.63018e-10	3.14075e-10	-3.11011e-10	-2.81646e-10	3.62171e-10	-2.13876e-10	3.98628e-12	-4.73266e-10	-4.58458e-10	-2.03919e-10	4.39645e-10	-1.61591e-10	-6.63285e-11	-4.52811e-10	-3.6537e-10	1.18642e-10	-3.08842e-12	-4.03005e-10	2.17405e-10	-4.38729e-10	-4.77638e-10	2.03073e-11	-2.40283e-10	-1.57917e-10	1.14647e-10	1.2474e-10	2.25131e-10	-2.23483e-10	3.4011e-10	-8.49242e-11	-3.05262e-10	4.0198e-10	-1.73826e-11	3.82615e-10	3.18237e-10	-3.90274e-10	4.75563e-10	-8.64011e-11	-1.88663e-10	-1.33518e-10
cytokines-suite2-IFN-alpha	5.47945	4.39645e-10		0	8.60834e-11	2.25819e-10	3.04452e-10	7.99806e-11	4.08898e-10	3.63018e-10	3.14075e-10	-3.11011e-10	-2.81646e-10	3.62171e-10	-2.13876e-10	3.98628e-12	-4.73266e-10	-4.58458e-10	-2.03919e-10	4.39645e-10	-1.61591e-10	-6.63285e-11	-4.52811e-10	-3.6537e-10	1.18642e-10	-3.08842e-12	-4.03005e-10	2.17405e-10	-4.38729e-10	-4.77638e-10	2.03073e-11	-2.40283e-10	-1.57917e-10	1.14647e-10	1.2474e-10	2.25131e-10	-2.23483e-10	3.4011e-10	-8.49242e-11	-3.05262e-10	4.0198e-10	-1.73826e-11	3.82615e-10	3.18237e-10	-3.90274e-10	4.75563e-10	-8.64011e-11	-1.88663e-10	-1.33518e-10
cytokines-suite2-IL-6	5.81621	4.39645e-10		0	8.60834e-11	2.25819e-10	3.04452e-10	7.99806e-11	4.08898e-10	3.63018e-10	3.14075e-10	-3.11011e-10	-2.81646e-10	3.62171e-10	-2.13876e-10	3.98628e-12	-4.73266e-10	-4.58458e-10	-2.03919e-10	4.39645e-10	-1.61591e-10	-6.63285e-11	-4.52811e-10	-3.6537e-10	1.18642e-10	-3.08842e-12	-4.03005e-10	2.17405e-10	-4.38729e-10	-4.77638e-10	2.03073e-11	-2.40283e-10	-1.57917e-10	1.14647e-10	1.2474e-10	2.25131e-10	-2.23483e-10	3.4011e-10	-8.49242e-11	-3.05262e-10	4.0198e-10	-1.73826e-11	3.82615e-10	3.18237e-10	-3.90274e-10	4.75563e-10	-8.64011e-11	-1.88663e-10	-1.33518e-10
cytokines-suite2-IL-5	4.17237	4.39645e-10		0	8.60834e-11	2.25819e-10	3.04452e-10	7.99806e-11	4.08898e-10	3.63018e-10	3.14075e-10	-3.11011e-10	-2.81646e-10	3.62171e-10	-2.13876e-10	3.98628e-12	-4.73266e-10	-4.58458e-10	-2.03919e-10	4.39645e-10	-1.61591e-10	-6.63285e-11	-4.52811e-10	-3.6537e-10	1.18642e-10	-3.08842e-12	-4.03005e-10	2.17405e-10	-4.38729e-10	-4.77638e-10	2.03073e-11	-2.40283e-10	-1.57917e-10	1.14647e-10	1.2474e-10	2.25131e-10	-2.23483e-10	3.4011e-10	-8.49242e-11	-3.05262e-10	4.0198e-10	-1.73826e-11	3.82615e-10	3.18237e-10	-3.90274e-10	4.75563e-10	-8.64011e-11	-1.88663e-10	-1.33518e-10
cytokines-suite2-IL-12P70	5.13699	4.39645e-10		0	8.60834e-11	2.25819e-10	3.04452e-10	7.99806e-11	4.08898e-10	3.63018e-10	3.14075e-10	-3.11011e-10	-2.81646e-10	3.62171e-10	-2.13876e-10	3.98628e-12	-4.73266e-10	-4.58458e-10	-2.03919e-10	4.39645e-10	-1.61591e-10	-6.63285e-11	-4.52811e-10	-3.6537e-10	1.18642e-10	-3.08842e-12	-4.03005e-10	2.17405e-10	-4.38729e-10	-4.77638e-10	2.03073e-11	-2.40283e-10	-1.57917e-10	1.14647e-10	1.2474e-10	2.25131e-10	-2.23483e-10	3.4011e-10	-8.49242e-11	-3.05262e-10	4.0198e-10	-1.73826e-11	3.82615e-10	3.18237e-10	-3.90274e-10	4.75563e-10	-8.64011e-11	-1.88663e-10	-1.33518e-10
cytokines-suite2-IL-17	5.43379	4.39645e-10		0	8.60834e-11	2.25819e-10	3.04452e-10	7.99806e-11	4.08898e-10	3.63018e-10	3.14075e-10	-3.11011e-10	-2.81646e-10	3.62171e-10	-2.13876e-10	3.98628e-12	-4.73266e-10	-4.58458e-10	-2.03919e-10	4.39645e-10	-1.61591e-10	-6.63285e-11	-4.52811e-10	-3.6537e-10	1.18642e-10	-3.08842e-12	-4.03005e-10	2.17405e-10	-4.38729e-10	-4.77638e-10	2.03073e-11	-2.40283e-10	-1.57917e-10	1.14647e-10	1.2474e-10	2.25131e-10	-2.23483e-10	3.4011e-10	-8.49242e-11	-3.05262e-10	4.0198e-10	-1.73826e-11	3.82615e-10	3.18237e-10	-3.90274e-10	4.75563e-10	-8.64011e-11	-1.88663e-10	-1.33518e-10
cytokines-suite2-IFN-gamma	5.49658	4.39645e-10		0	8.60834e-11	2.25819e-10	3.04452e-10	7.99806e-11	4.08898e-10	3.63018e-10	3.14075e-10	-3.11011e-10	-2.81646e-10	3.62171e-10	-2.13876e-10	3.98628e-12	-4.73266e-10	-4.58458e-10	-2.03919e-10	4.39645e-10	-1.61591e-10	-6.63285e-11	-4.52811e-10	-3.6537e-10	1.18642e-10	-3.08842e-12	-4.03005e-10	2.17405e-10	-4.38729e-10	-4.77638e-10	2.03073e-11	-2.40283e-10	-1.57917e-10	1.14647e-10	1.2474e-10	2.25131e-10	-2.23483e-10	3.4011e-10	-8.49242e-11	-3.05262e-10	4.0198e-10	-1.73826e-11	3.82615e-10	3.18237e-10	-3.90274e-10	4.75563e-10	-8.64011e-11	-1.88663e-10	-1.33518e-10
cytokines-suite2-IL-4	5.45662	4.39645e-10		0	8.60834e-11	2.25819e-10	3.04452e-10	7.99806e-11	4.08898e-10	3.63018e-10	3.14075e-10	-3.11011e-10	-2.81646e-10	3.62171e-10	-2.13876e-10	3.98628e-12	-4.73266e-10	-4.58458e-10	-2.03919e-10	4.39645e-10	-1.61591e-10	-6.63285e-11	-4.52811e-10	-3.6537e-10	1.18642e-10	-3.08842e-12	-4.03005e-10	2.17405e-10	-4.38729e-10	-4.77638e-10	2.03073e-11	-2.40283e-10	-1.57917e-10	1.14647e-10	1.2474e-10	2.25131e-10	-2.23483e-10	3.4011e-10	-8.49242e-11	-3.05262e-10	4.0198e-10	-1.73826e-11	3.82615e-10	3.18237e-10	-3.90274e-10	4.75563e-10	-8.64011e-11	-1.88663e-10	-1.33518e-10
[truncated: 54 more columns]

## Sheet: Fig. 2b
Dynamic variable	Average data density (%) during days 1–30	Maximum importance score during days 8-30		Importance score
				Day 1	Day 2	Day 3	Day 4	Day 5	Day 6	Day 7	Day 8	Day 9	Day 10	Day 11	Day 12	Day 13	Day 14	Day 15	Day 16	Day 17	Day 18	Day 19	Day 20	Day 21	Day 22	Day 23	Day 24	Day 25	Day 26	Day 27	Day 28	Day 29	Day 30	Day 31	Day 32	Day 33	Day 34	Day 35	Day 36	Day 37	Day 38	Day 39	Day 40	Day 41	Day 42	Day 43	Day 44	Day 45	Day 46
biochem-GGT	76.2963	0.167464		1.35205e-10	4.51781e-10	0.0168871	0.00507249	0.00338166	0.0156778	-4.25212e-10	-0.0034556	-0.0341197	3.57174e-10	-0.115525	-0.00240998	-0.00494394	0.00325344	-0.00731897	0.167464	-2.52275e-10	2.56975e-10	-0.00313925	-8.04665e-11	-0.00741069	-1.82677e-10	-0.00191613	-0.0132963	2.79122e-10	6.29603e-11	0	0	0	0	0	0	0	0	0	0	0	0	0	0	0	0	0	0	0	0
biochem-Cr	82.0741	0.0997135		1.35205e-10	4.51781e-10	0.0322693	0.00876656	-0.00460746	0.0191028	0.00844356	-0.00222661	-0.0419586	0.0110871	-0.0225481	-0.0111926	-0.0251028	-0.00360399	-1.72464e-10	0.00103413	0.0151252	0.0223459	-3.7239e-10	0.0997135	8.24366e-11	-1.82677e-10	6.29603e-11	-3.64504e-11	2.79122e-10	6.29603e-11	0	0	0	0	0	0	0	0	0	0	0	0	0	0	0	0	0	0	0	0
biochem-UA	81.4074	0.085708		1.35205e-10	4.51781e-10	0.0168871	9.99666e-11	5.38707e-11	0.0796071	0.120364	-0.00202445	-0.00783888	0.0177829	4.48903e-11	-0.231049	0.008686	-4.58439e-10	-1.72464e-10	0.00103413	-2.52275e-10	0.0223459	0.00124828	0.085708	0.00538771	0.00409375	0.00169909	-3.64504e-11	2.79122e-10	6.29603e-11	0	0	0	0	0	0	0	0	0	0	0	0	0	0	0	0	0	0	0	0
biochem-IBIL	78.0741	0.0849495		1.35205e-10	4.51781e-10	-2.31543e-10	9.99666e-11	5.38707e-11	1.48405e-11	0.104835	9.3988e-11	0.00425452	3.57174e-10	-0.115525	-2.49869e-10	-0.023885	-0.0446936	-1.72464e-10	-0.00115204	0.0142756	2.56975e-10	-0.014764	0.0849495	8.24366e-11	0.00217762	6.29603e-11	-3.64504e-11	2.79122e-10	6.29603e-11	0	0	0	0	0	0	0	0	0	0	0	0	0	0	0	0	0	0	0	0
cbc-suite1-MONO%	83.4815	0.0849495		1.35205e-10	4.51781e-10	-2.31543e-10	9.99666e-11	5.38707e-11	1.48405e-11	-4.25212e-10	-0.0034556	-2.21608e-10	3.57174e-10	0.0283165	-2.49869e-10	-0.0196305	-0.000768024	-1.72464e-10	0.00103413	0.000758474	2.56975e-10	-3.7239e-10	0.0849495	8.24366e-11	-1.82677e-10	6.29603e-11	-0.0323299	-0.00361522	6.29603e-11	0	0	0	0	0	0	0	0	0	0	0	0	0	0	0	0	0	0	0	0
cbc-suite1-RET-He	97.7037	0.0849495		1.35205e-10	4.51781e-10	-2.31543e-10	9.99666e-11	5.38707e-11	-0.00433792	-0.0192817	-0.00771012	0.00924248	3.57174e-10	-0.109721	-2.49869e-10	-1.81307e-11	-4.58439e-10	-0.00343683	-4.6177e-10	-0.000849543	2.56975e-10	-0.00144557	0.0849495	0.00289115	-1.82677e-10	6.29603e-11	-3.64504e-11	2.79122e-10	6.29603e-11	0	0	0	0	0	0	0	0	0	0	0	0	0	0	0	0	0	0	0	0
electr-K	92.2222	0.0849495		1.35205e-10	4.51781e-10	-2.31543e-10	9.99666e-11	5.38707e-11	1.48405e-11	-4.25212e-10	9.3988e-11	0.00425452	0.0337888	-0.129683	-2.49869e-10	-0.0296882	-0.0457977	-0.00388215	0.00103413	-2.52275e-10	0.0149639	-0.014764	0.0849495	8.24366e-11	0.00409375	6.29603e-11	-3.64504e-11	0.00151695	6.29603e-11	0	0	0	0	0	0	0	0	0	0	0	0	0	0	0	0	0	0	0	0
biochem-AST	78	0.0849495		-0.0588915	4.51781e-10	0.0219596	0.00507249	0.00801453	1.48405e-11	0.0082414	0.00325344	-2.21608e-10	3.57174e-10	4.48903e-11	-2.49869e-10	0.008686	-4.58439e-10	-1.72464e-10	-4.6177e-10	0.0103668	2.56975e-10	-3.7239e-10	0.0849495	-0.00338735	-1.82677e-10	6.29603e-11	-0.0132963	0.00151695	6.29603e-11	0	0	0	0	0	0	0	0	0	0	0	0	0	0	0	0	0	0	0	0
biochem-LDH	64.6667	0.0849495		1.35205e-10	4.51781e-10	-2.31543e-10	9.99666e-11	-0.00460746	1.48405e-11	-0.0106898	-0.00222661	-0.0419586	0.0045658	4.48903e-11	-2.49869e-10	-1.81307e-11	-4.58439e-10	-1.72464e-10	-4.6177e-10	-2.52275e-10	2.56975e-10	-3.7239e-10	0.0849495	8.24366e-11	0.00217762	6.29603e-11	-3.64504e-11	2.79122e-10	6.29603e-11	0	0	0	0	0	0	0	0	0	0	0	0	0	0	0	0	0	0	0	0
biochem-Urea	81.4815	0.05965		1.35205e-10	4.51781e-10	0.00997593	0.0156778	0.00338166	0.0407138	0.115525	9.3988e-11	-2.21608e-10	0.0045658	-0.115525	-2.49869e-10	-0.00329	-0.00162891	-1.72464e-10	-0.00582322	-0.00289642	0.0223459	-3.7239e-10	0.05965	0.00756533	0.00409375	6.29603e-11	-3.64504e-11	-0.00361522	6.29603e-11	0	0	0	0	0	0	0	0	0	0	0	0	0	0	0	0	0	0	0	0
electr-Cl	91.5556	0.05965		1.35205e-10	-0.0424748	-0.0156778	-0.0608814	-0.00619814	-0.0100106	-0.0376749	-0.00771012	-0.0045658	0.0337888	0.02115	-2.49869e-10	0.008686	-4.58439e-10	-1.72464e-10	-4.6177e-10	-0.0231954	2.56975e-10	-0.040822	0.05965	8.24366e-11	-1.82677e-10	6.29603e-11	-3.64504e-11	0.00151695	6.29603e-11	0	0	0	0	0	0	0	0	0	0	0	0	0	0	0	0	0	0	0	0
biochem-TBA	76.2963	0.0588915		1.35205e-10	4.51781e-10	0.0168871	9.99666e-11	5.38707e-11	1.48405e-11	0.135155	0.00578968	-2.21608e-10	3.57174e-10	4.48903e-11	-2.49869e-10	-0.0203199	-0.000768024	-1.72464e-10	-4.6177e-10	0.0103668	2.56975e-10	-3.7239e-10	0.0588915	-0.00338735	0.00409375	6.29603e-11	-3.64504e-11	2.79122e-10	6.29603e-11	0	0	0	0	0	0	0	0	0	0	0	0	0	0	0	0	0	0	0	0
biochem-TP	76.3704	0.0588915		1.35205e-10	-0.0424748	0.0322693	-0.0069112	-0.00738056	-0.00433792	0.111921	9.3988e-11	-0.0045658	0.0132171	-0.115525	-0.0132171	-0.00882032	0.00325344	-0.00388215	-0.00582322	-2.52275e-10	2.56975e-10	-3.7239e-10	0.0588915	-0.00338735	-1.82677e-10	6.29603e-11	-3.64504e-11	-0.00169909	6.29603e-11	0	0	0	0	0	0	0	0	0	0	0	0	0	0	0	0	0	0	0	0
electr-CO2CP	88.1481	0.0588915		1.35205e-10	-0.0424748	-0.0156778	-0.0998468	0.00596976	0.0607294	0.107686	-0.00844356	0.000422164	3.57174e-10	-0.183102	-2.49869e-10	-1.81307e-11	-4.58439e-10	-1.72464e-10	-0.00582322	-2.52275e-10	0.0149639	-3.7239e-10	0.0588915	-0.00338735	-1.82677e-10	6.29603e-11	-0.0132963	0.00151695	6.29603e-11	0	0	0	0	0	0	0	0	0	0	0	0	0	0	0	0	0	0	0	0
vital-BR	100	0.0588915		1.35205e-10	-0.0424748	0.0283165	0.0156778	5.38707e-11	0.0607294	-4.25212e-10	9.3988e-11	-2.21608e-10	0.0132171	0.0199267	-0.0832046	0.0141583	-0.00360399	-0.00388215	-0.00332407	-0.00823154	2.56975e-10	-0.00144557	0.0588915	8.24366e-11	0.00217762	6.29603e-11	-0.0323299	-0.00169909	6.29603e-11	0	0	0	0	0	0	0	0	0	0	0	0	0	0	0	0	0	0	0	0
cbc-suite1-EO%	83.4815	0.0588915		1.35205e-10	4.51781e-10	-2.31543e-10	9.99666e-11	5.38707e-11	1.48405e-11	-4.25212e-10	9.3988e-11	-2.21608e-10	3.57174e-10	4.48903e-11	-2.49869e-10	-1.81307e-11	0.000689422	-1.72464e-10	-4.6177e-10	0.00855918	0.0149639	-0.00144557	0.0588915	-0.00338735	-1.82677e-10	6.29603e-11	-0.0323299	2.79122e-10	6.29603e-11	0	0	0	0	0	0	0	0	0	0	0	0	0	0	0	0	0	0	0	0
cbc-suite1-EO#	83.6296	0.0588915		1.35205e-10	4.51781e-10	-2.31543e-10	9.99666e-11	5.38707e-11	1.48405e-11	-4.25212e-10	9.3988e-11	-2.21608e-10	3.57174e-10	4.48903e-11	-2.49869e-10	-1.81307e-11	0.000689422	-1.72464e-10	-4.6177e-10	0.00855918	0.0149639	-0.00144557	0.0588915	-0.00338735	-1.82677e-10	6.29603e-11	-0.0323299	2.79122e-10	6.29603e-11	0	0	0	0	0	0	0	0	0	0	0	0	0	0	0	0	0	0	0	0
cbc-suite1-HFR%	99.4815	0.0588915		1.35205e-10	4.51781e-10	-2.31543e-10	9.99666e-11	5.38707e-11	1.48405e-11	-4.25212e-10	9.3988e-11	-2.21608e-10	3.57174e-10	-0.115525	-0.244266	-0.000689423	-0.0232345	-0.00895464	-4.6177e-10	0.0151252	0.0149639	0.00124828	0.0588915	8.24366e-11	-1.82677e-10	6.29603e-11	-3.64504e-11	2.79122e-10	6.29603e-11	0	0	0	0	0	0	0	0	0	0	0	0	0	0	0	0	0	0	0	0
electr-Na	91.5556	0.0588915		1.35205e-10	-0.0424748	0.0283165	-0.0168871	-0.0151435	-0.0177482	-0.00783888	-0.00973456	-0.0045658	0.0337888	0.0178966	-0.00240998	0.0221548	-0.000768024	-1.72464e-10	0.00103413	-2.52275e-10	0.0223459	0.00124828	0.0588915	8.24366e-11	-1.82677e-10	-0.00191613	-0.0132963	-0.00169909	6.29603e-11	0	0	0	0	0	0	0	0	0	0	0	0	0	0	0	0	0	0	0	0
biochem-DBIL	78.0741	0.0588915		1.35205e-10	4.51781e-10	-0.0156778	-0.115525	-0.00460746	-0.0283165	-4.25212e-10	9.3988e-11	-0.00783888	3.57174e-10	4.48903e-11	-0.244266	-0.00425452	-0.000768024	-1.72464e-10	-4.6177e-10	-0.00180761	2.56975e-10	-3.7239e-10	0.0588915	-0.00338735	-1.82677e-10	6.29603e-11	-0.0132963	-0.00169909	6.29603e-11	0	0	0	0	0	0	0	0	0	0	0	0	0	0	0	0	0	0	0	0
biochem-AST/ALT	78	0.0588915		1.35205e-10	4.51781e-10	0.00997593	9.99666e-11	-0.00281647	1.48405e-11	-4.25212e-10	-0.00844356	-0.00783888	0.0045658	4.48903e-11	-2.49869e-10	0.00799658	-4.58439e-10	-1.72464e-10	-4.6177e-10	-2.52275e-10	2.56975e-10	-3.7239e-10	0.0588915	0.00289115	0.00579283	0.00169909	-0.0323299	-0.00361522	6.29603e-11	0	0	0	0	0	0	0	0	0	0	0	0	0	0	0	0	0	0	0	0
biochem-A/G	76.3704	0.0588915		1.35205e-10	-0.0424748	-0.0156778	-0.176406	5.38707e-11	1.48405e-11	0.00291735	-0.0126981	-0.00783888	-0.0194077	0.00580317	-2.49869e-10	-1.81307e-11	-4.58439e-10	-1.72464e-10	-0.00582322	-2.52275e-10	2.56975e-10	-3.7239e-10	0.0588915	-0.00338735	-1.82677e-10	6.29603e-11	-3.64504e-11	0.00151695	6.29603e-11	0	0	0	0	0	0	0	0	0	0	0	0	0	0	0	0	0	0	0	0
biochem-GLB	76.3704	0.0588915		1.35205e-10	4.51781e-10	0.00997593	9.99666e-11	5.38707e-11	1.48405e-11	-4.25212e-10	-0.013029	-0.00783888	0.0045658	4.48903e-11	0.00202445	-1.81307e-11	0.00325344	-0.00731897	-0.00478909	0.000758474	2.56975e-10	-0.00313925	0.0588915	-0.00338735	-1.82677e-10	6.29603e-11	-3.64504e-11	2.79122e-10	6.29603e-11	0	0	0	0	0	0	0	0	0	0	0	0	0	0	0	0	0	0	0	0
vital-systolic-BP	98.963	0.0588915		1.35205e-10	4.51781e-10	-2.31543e-10	0.0156778	5.38707e-11	0.0191028	-0.00743635	-0.0034556	-0.0233285	3.57174e-10	0.00580317	-2.49869e-10	0.008686	-0.0196305	-1.72464e-10	-4.6177e-10	-2.52275e-10	0.0223459	-3.7239e-10	0.0588915	8.24366e-11	0.00409375	6.29603e-11	-3.64504e-11	0.00151695	6.29603e-11	0	0	0	0	0	0	0	0	0	0	0	0	0	0	0	0	0	0	0	0
i/o-total-fluid-loss	100	0.0588915		1.35205e-10	-0.0424748	-0.0156778	-0.0325649	5.38707e-11	0.0156778	-4.25212e-10	0.00578968	-0.0220318	-0.0194077	-0.0141583	0.00202445	-0.000689423	-0.0203985	-1.72464e-10	-4.6177e-10	-0.000849543	2.56975e-10	-3.7239e-10	0.0588915	-0.00338735	-1.82677e-10	6.29603e-11	-3.64504e-11	-0.00361522	6.29603e-11	0	0	0	0	0	0	0	0	0	0	0	0	0	0	0	0	0	0	0	0
i/o-vomit-volume	48.963	0.0337888		1.35205e-10	4.51781e-10	0.0168871	9.99666e-11	0.00596976	0.0450517	0.00325344	0.00325344	-0.00783888	0.0337888	-0.00835508	-2.49869e-10	-1.81307e-11	-4.58439e-10	-1.72464e-10	-4.6177e-10	-2.52275e-10	2.56975e-10	-3.7239e-10	-8.04665e-11	8.24366e-11	-1.82677e-10	6.29603e-11	-3.64504e-11	2.79122e-10	6.29603e-11	0	0	0	0	0	0	0	0	0	0	0	0	0	0	0	0	0	0	0	0
cbc-suite1-NEUT%	83.4815	0.0283165		1.35205e-10	4.51781e-10	0.0168871	9.99666e-11	0.00338166	0.0450517	0.00325344	0.00325344	0.00498796	0.0283165	-0.0141583	-0.0675775	-0.0196305	-4.58439e-10	-1.72464e-10	-4.6177e-10	-2.52275e-10	2.56975e-10	-3.7239e-10	-8.04665e-11	8.24366e-11	-1.82677e-10	6.29603e-11	-0.0132963	2.79122e-10	6.29603e-11	0	0	0	0	0	0	0	0	0	0	0	0	0	0	0	0	0	0	0	0
cbc-suite1-PDW	86.8148	0.0283165		1.35205e-10	4.51781e-10	-0.0156778	-0.0069112	-0.00460746	0.00342504	0.123766	-0.0034556	-0.00783888	3.57174e-10	0.0283165	-2.49869e-10	-0.00425452	-0.0203985	-1.72464e-10	-4.6177e-10	-2.52275e-10	2.56975e-10	0.00124828	0.000758474	0.00289115	0.00409375	6.29603e-11	-0.0132963	2.79122e-10	6.29603e-11	0	0	0	0	0	0	0	0	0	0	0	0	0	0	0	0	0	0	0	0
electr-Mg	84.5926	0.0253307		1.35205e-10	4.51781e-10	-2.31543e-10	0.0156778	0.00319667	0.0350411	-0.0156778	-0.0104602	-0.096413	-0.0239735	-0.0083898	-0.0371906	-1.81307e-11	-4.58439e-10	-0.00388215	0.00103413	0.0103668	0.0253307	-0.0162096	-8.04665e-11	0.00289115	0.00217762	0.00169909	-3.64504e-11	0.00151695	6.29603e-11	0	0	0	0	0	0	0	0	0	0	0	0	0	0	0	0	0	0	0	0
biochem-ALP	76.2963	0.0240362		1.35205e-10	4.51781e-10	-2.31543e-10	9.99666e-11	5.38707e-11	0.0646822	0.148724	0.0240362	0.00425452	0.0132171	-0.115525	-2.49869e-10	-0.0196305	0.000689422	-1.72464e-10	-4.6177e-10	-2.52275e-10	2.56975e-10	-3.7239e-10	-8.04665e-11	8.24366e-11	0.00217762	6.29603e-11	-3.64504e-11	2.79122e-10	6.29603e-11	0	0	0	0	0	0	0	0	0	0	0	0	0	0	0	0	0	0	0	0
cbc-suite1-HCT	99.7037	0.0223459		1.35205e-10	4.51781e-10	-0.0156778	0.00876656	-0.00460746	0.0156778	-4.25212e-10	0.00376524	-0.0220318	3.57174e-10	4.48903e-11	-0.0111926	-0.000689423	-0.000768024	-1.72464e-10	-4.6177e-10	0.0133176	0.0223459	-3.7239e-10	-8.04665e-11	8.24366e-11	0.00409375	0.00169909	-0.0132963	-0.00169909	6.29603e-11	0	0	0	0	0	0	0	0	0	0	0	0	0	0	0	0	0	0	0	0
cbc-suite1-MONO#	83.6296	0.0173602		1.35205e-10	4.51781e-10	-2.31543e-10	9.99666e-11	5.38707e-11	1.48405e-11	-4.25212e-10	9.3988e-11	0.00498796	3.57174e-10	4.48903e-11	-2.49869e-10	-1.81307e-11	-4.58439e-10	-1.72464e-10	0.00103413	-2.52275e-10	2.56975e-10	-0.00144557	-8.04665e-11	0.00289115	0.00409375	6.29603e-11	0.0173602	0.00151695	6.29603e-11	0	0	0	0	0	0	0	0	0	0	0	0	0	0	0	0	0	0	0	0
cbc-suite1-MCH	99.7037	0.0158837		1.35205e-10	4.51781e-10	-2.31543e-10	-0.115525	-0.00460746	-0.00433792	-0.0156778	-0.00771012	-0.024062	3.57174e-10	4.48903e-11	-2.49869e-10	-0.000689423	-0.047947	-1.72464e-10	-4.6177e-10	0.0158837	2.56975e-10	-3.7239e-10	-8.04665e-11	0.00289115	0.00217762	6.29603e-11	-3.64504e-11	2.79122e-10	6.29603e-11	0	0	0	0	0	0	0	0	0	0	0	0	0	0	0	0	0	0	0	0
vital-blood-oxygen	97.7778	0.0149639		1.35205e-10	4.51781e-10	0.0283165	-0.0998468	5.38707e-11	0.0156778	0.120512	9.3988e-11	-0.00783888	0.0045658	4.48903e-11	-2.49869e-10	-0.000689423	-4.58439e-10	-1.72464e-10	-4.6177e-10	-2.52275e-10	0.0149639	-0.014764	0.000758474	8.24366e-11	-1.82677e-10	6.29603e-11	-3.64504e-11	0.00151695	6.29603e-11	0	0	0	0	0	0	0	0	0	0	0	0	0	0	0	0	0	0	0	0
cbc-suite1-P-LCR%	86.8148	0.0149639		1.35205e-10	4.51781e-10	-2.31543e-10	9.99666e-11	5.38707e-11	0.0450517	-0.0156778	9.3988e-11	-0.00783888	3.57174e-10	4.48903e-11	0.00202445	0.00410056	-0.0167132	-1.72464e-10	-4.6177e-10	-2.52275e-10	0.0149639	0.00124828	0.000758474	0.00538771	0.00409375	0.00169909	-0.0132963	2.79122e-10	6.29603e-11	0	0	0	0	0	0	0	0	0	0	0	0	0	0	0	0	0	0	0	0
cbc-suite1-HGB	99.7037	0.0149639		1.35205e-10	4.51781e-10	-2.31543e-10	0.0156778	-0.00460746	1.48405e-11	-0.0156778	9.3988e-11	-0.00783888	3.57174e-10	4.48903e-11	0.00202445	-0.000689423	-0.000768024	-1.72464e-10	-4.6177e-10	0.00855918	0.0149639	-3.7239e-10	-8.04665e-11	8.24366e-11	0.00409375	6.29603e-11	-0.0132963	2.79122e-10	6.29603e-11	0	0	0	0	0	0	0	0	0	0	0	0	0	0	0	0	0	0	0	0
cbc-suite1-NRBC%	99.7037	0.0149639		1.35205e-10	4.51781e-10	-2.31543e-10	9.99666e-11	5.38707e-11	1.48405e-11	-0.0156778	-0.0034556	-2.21608e-10	-0.0239735	-0.115525	-2.49869e-10	-1.81307e-11	-4.58439e-10	-1.72464e-10	-4.6177e-10	-2.52275e-10	0.0149639	-3.7239e-10	-8.04665e-11	8.24366e-11	0.00579283	6.29603e-11	-3.64504e-11	2.79122e-10	6.29603e-11	0	0	0	0	0	0	0	0	0	0	0	0	0	0	0	0	0	0	0	0
electr-Ca	88.3704	0.0149639		1.35205e-10	4.51781e-10	-2.31543e-10	9.99666e-11	-0.00738056	1.48405e-11	-0.00360399	9.3988e-11	-0.0419586	-0.0239735	4.48903e-11	-2.49869e-10	-0.000689423	-4.58439e-10	-0.00388215	-4.6177e-10	0.00951725	0.0149639	-3.7239e-10	-8.04665e-11	8.24366e-11	-1.82677e-10	6.29603e-11	-3.64504e-11	0.00151695	6.29603e-11	0	0	0	0	0	0	0	0	0	0	0	0	0	0	0	0	0	0	0	0
biochem-ALB	81.8519	0.0149639		1.35205e-10	4.51781e-10	-2.31543e-10	-0.0998468	5.38707e-11	1.48405e-11	-0.00360399	-0.0034556	-0.013642	3.57174e-10	-0.129683	-2.49869e-10	-1.81307e-11	-0.0160237	-1.72464e-10	-4.6177e-10	-0.000849543	0.0149639	-3.7239e-10	-8.04665e-11	-0.00338735	-1.82677e-10	6.29603e-11	-3.64504e-11	-0.00361522	6.29603e-11	0	0	0	0	0	0	0	0	0	0	0	0	0	0	0	0	0	0	0	0
vital-pulse	95.8519	0.0141583		1.35205e-10	4.51781e-10	-2.31543e-10	-0.0069112	5.38707e-11	1.48405e-11	-4.25212e-10	-0.0034556	-2.21608e-10	3.57174e-10	4.48903e-11	-2.49869e-10	0.0141583	-0.00360399	-0.00388215	-0.00332407	-0.0362244	2.56975e-10	-0.014764	-8.04665e-11	8.24366e-11	-1.82677e-10	6.29603e-11	-0.0323299	2.79122e-10	6.29603e-11	0	0	0	0	0	0	0	0	0	0	0	0	0	0	0	0	0	0	0	0
vital-temp	100	0.00924248		0.026058	4.51781e-10	-2.31543e-10	-0.0069112	5.38707e-11	1.48405e-11	-4.25212e-10	9.3988e-11	0.00924248	3.57174e-10	-0.0083898	-0.0132171	-1.81307e-11	-0.00360399	-0.00388215	-0.00478909	-0.00823154	2.56975e-10	-0.0135157	0.000758474	8.24366e-11	0.00217762	0.00169909	-3.64504e-11	-0.00169909	6.29603e-11	0	0	0	0	0	0	0	0	0	0	0	0	0	0	0	0	0	0	0	0
cbc-suite1-IRF	99.4815	0.00924248		1.35205e-10	4.51781e-10	-0.0156778	-0.0069112	5.38707e-11	1.48405e-11	-4.25212e-10	9.3988e-11	0.00924248	3.57174e-10	4.48903e-11	-2.49869e-10	-1.81307e-11	0.000689422	-0.00388215	-4.6177e-10	-2.52275e-10	2.56975e-10	0.00124828	0.000758474	8.24366e-11	-1.82677e-10	6.29603e-11	-3.64504e-11	2.79122e-10	6.29603e-11	0	0	0	0	0	0	0	0	0	0	0	0	0	0	0	0	0	0	0	0
cbc-suite1-LFR%	99.4815	0.00924248		1.35205e-10	4.51781e-10	-2.31543e-10	9.99666e-11	5.38707e-11	1.48405e-11	-4.25212e-10	9.3988e-11	0.00924248	3.57174e-10	-0.0141583	-2.49869e-10	-1.81307e-11	-4.58439e-10	-1.72464e-10	-4.6177e-10	-2.52275e-10	2.56975e-10	0.00124828	0.000758474	8.24366e-11	-1.82677e-10	6.29603e-11	-3.64504e-11	2.79122e-10	6.29603e-11	0	0	0	0	0	0	0	0	0	0	0	0	0	0	0	0	0	0	0	0
vital-diastolic-BP	98.963	0.008686		0.0659914	4.51781e-10	0.0502761	0.0156778	0.00801453	0.0607294	-4.25212e-10	9.3988e-11	-0.0283165	0.0045658	4.48903e-11	-0.231049	0.008686	-0.0189411	-0.00343683	-4.6177e-10	0.0029848	2.56975e-10	0.00124828	0.000758474	-0.00338735	-1.82677e-10	6.29603e-11	-3.64504e-11	-0.00361522	6.29603e-11	0	0	0	0	0	0	0	0	0	0	0	0	0	0	0	0	0	0	0	0
biochem-ALT	80.963	0.00816979		1.35205e-10	-0.0424748	-0.0156778	-0.0069112	5.38707e-11	1.48405e-11	-4.25212e-10	-0.00844356	-0.0220318	0.00816979	4.48903e-11	-2.49869e-10	0.00799658	-4.58439e-10	-0.00343683	-4.6177e-10	-0.0597411	2.56975e-10	-0.014764	-8.04665e-11	8.24366e-11	0.00217762	0.00169909	-3.64504e-11	-0.00361522	6.29603e-11	0	0	0	0	0	0	0	0	0	0	0	0	0	0	0	0	0	0	0	0
cbc-suite1-PLT	99.7037	0.00579283		1.35205e-10	4.51781e-10	0.0382924	-0.115525	5.38707e-11	0.00342504	0.115525	0.00325344	0.00498796	3.57174e-10	4.48903e-11	0.00202445	-1.81307e-11	-4.58439e-10	-0.00388215	0.00103413	-0.007382	2.56975e-10	-0.0135157	0.000758474	0.00538771	0.00579283	6.29603e-11	-3.64504e-11	0.00151695	6.29603e-11	0	0	0	0	0	0	0	0	0	0	0	0	0	0	0	0	0	0	0	0
cbc-suite1-MPV	86.8148	0.00538771		1.35205e-10	4.51781e-10	-2.31543e-10	9.99666e-11	5.38707e-11	0.0450517	-0.0156778	-0.00771012	-0.0182078	3.57174e-10	4.48903e-11	0.00202445	-0.00425452	-0.0196305	-1.72464e-10	0.00103413	-2.52275e-10	2.56975e-10	0.00124828	0.000758474	0.00538771	0.00409375	0.00169909	-0.0132963	2.79122e-10	6.29603e-11	0	0	0	0	0	0	0	0	0	0	0	0	0	0	0	0	0	0	0	0
cbc-suite1-IG#	83.4815	0.00538771		1.35205e-10	4.51781e-10	-2.31543e-10	9.99666e-11	5.38707e-11	1.48405e-11	-4.25212e-10	9.3988e-11	0.00498796	3.57174e-10	-0.0141583	-2.49869e-10	-1.81307e-11	-4.58439e-10	-1.72464e-10	-4.6177e-10	-2.52275e-10	2.56975e-10	-3.7239e-10	-8.04665e-11	0.00538771	0.00409375	6.29603e-11	-3.64504e-11	2.79122e-10	6.29603e-11	0	0	0	0	0	0	0	0	0	0	0	0	0	0	0	0	0	0	0	0
cbc-suite1-PCT	86.8148	0.00498796		-0.101366	4.51781e-10	-2.31543e-10	9.99666e-11	-0.00460746	0.00342504	0.115525	-0.00222661	0.00498796	3.57174e-10	4.48903e-11	-2.49869e-10	-1.81307e-11	-4.58439e-10	-1.72464e-10	-0.00582322	-0.00823154	2.56975e-10	-0.040822	-8.04665e-11	8.24366e-11	0.00217762	6.29603e-11	-3.64504e-11	2.79122e-10	6.29603e-11	0	0	0	0	0	0	0	0	0	0	0	0	0	0	0	0	0	0	0	0
cbc-suite1-NEUT#	83.6296	0.00498796		1.35205e-10	4.51781e-10	0.00997593	9.99666e-11	5.38707e-11	0.0450517	-4.25212e-10	9.3988e-11	0.00498796	3.57174e-10	4.48903e-11	-2.49869e-10	-0.0196305	-4.58439e-10	-1.72464e-10	0.00103413	-2.52275e-10	2.56975e-10	0.00124828	0.000758474	0.00289115	-1.82677e-10	6.29603e-11	-0.0323299	2.79122e-10	6.29603e-11	0	0	0	0	0	0	0	0	0	0	0	0	0	0	0	0	0	0	0	0
cbc-suite1-IG%	83.4815	0.00498796		1.35205e-10	4.51781e-10	0.00997593	9.99666e-11	0.00338166	0.0450517	-4.25212e-10	9.3988e-11	0.00498796	3.57174e-10	-0.0141583	-2.49869e-10	-1.81307e-11	-4.58439e-10	-1.72464e-10	-4.6177e-10	-2.52275e-10	2.56975e-10	-3.7239e-10	-8.04665e-11	8.24366e-11	0.00409375	6.29603e-11	-3.64504e-11	2.79122e-10	6.29603e-11	0	0	0	0	0	0	0	0	0	0	0	0	0	0	0	0	0	0	0	0
cbc-suite1-LYMPH%	83.4815	0.00498796		1.35205e-10	4.51781e-10	-2.31543e-10	-0.0069112	5.38707e-11	1.48405e-11	-4.25212e-10	9.3988e-11	0.00498796	3.57174e-10	-0.0141583	-2.49869e-10	-1.81307e-11	-0.000768024	-1.72464e-10	-4.6177e-10	-2.52275e-10	2.56975e-10	-3.7239e-10	-8.04665e-11	8.24366e-11	0.00409375	6.29603e-11	-3.64504e-11	2.79122e-10	6.29603e-11	0	0	0	0	0	0	0	0	0	0	0	0	0	0	0	0	0	0	0	0
cbc-suite1-MCV	99.7037	0.0045658		1.35205e-10	4.51781e-10	-2.31543e-10	9.99666e-11	5.38707e-11	1.48405e-11	0.135155	9.3988e-11	-0.00580317	0.0045658	4.48903e-11	-2.49869e-10	-1.81307e-11	-0.0196305	-0.00388215	-4.6177e-10	-2.52275e-10	2.56975e-10	-3.7239e-10	0.000758474	0.00289115	-1.82677e-10	6.29603e-11	-0.0132963	2.79122e-10	6.29603e-11	0	0	0	0	0	0	0	0	0	0	0	0	0	0	0	0	0	0	0	0
i/o-urination-volume	99.4815	0.0045658		1.35205e-10	4.51781e-10	-2.31543e-10	0.0156778	5.38707e-11	1.48405e-11	-4.25212e-10	-0.0034556	-0.00783888	0.0045658	4.48903e-11	0.00202445	-0.000689423	0.00248541	-1.72464e-10	-0.00582322	-0.000849543	2.56975e-10	-3.7239e-10	-8.04665e-11	-0.00338735	-1.82677e-10	6.29603e-11	-0.0132963	-0.00361522	6.29603e-11	0	0	0	0	0	0	0	0	0	0	0	0	0	0	0	0	0	0	0	0
biochem-TBIL	81.5556	0.00425452		1.35205e-10	4.51781e-10	-2.31543e-10	9.99666e-11	5.38707e-11	1.48405e-11	0.104835	9.3988e-11	0.00425452	3.57174e-10	4.48903e-11	-0.0675775	-0.00425452	-4.58439e-10	-1.72464e-10	-4.6177e-10	-0.00289642	2.56975e-10	-0.014764	-8.04665e-11	-0.00338735	-1.82677e-10	-0.00191613	-0.0132963	-0.00361522	6.29603e-11	0	0	0	0	0	0	0	0	0	0	0	0	0	0	0	0	0	0	0	0
cbc-suite1-MFR%	99.4815	0.00425452		1.35205e-10	4.51781e-10	-0.0156778	9.99666e-11	5.38707e-11	1.48405e-11	-4.25212e-10	-0.0034556	0.00425452	3.57174e-10	-0.129683	-2.49869e-10	-1.81307e-11	0.000689422	-1.72464e-10	-4.6177e-10	-2.52275e-10	2.56975e-10	-3.7239e-10	-8.04665e-11	8.24366e-11	-1.82677e-10	6.29603e-11	-3.64504e-11	2.79122e-10	6.29603e-11	0	0	0	0	0	0	0	0	0	0	0	0	0	0	0	0	0	0	0	0
cbc-suite1-LYMPH#	83.6296	0.00409375		1.35205e-10	4.51781e-10	-2.31543e-10	9.99666e-11	5.38707e-11	1.48405e-11	-4.25212e-10	9.3988e-11	-2.21608e-10	3.57174e-10	4.48903e-11	-2.49869e-10	-0.000689423	-0.000768024	-1.72464e-10	-4.6177e-10	-2.52275e-10	2.56975e-10	-3.7239e-10	-8.04665e-11	8.24366e-11	0.00409375	6.29603e-11	-3.64504e-11	2.79122e-10	6.29603e-11	0	0	0	0	0	0	0	0	0	0	0	0	0	0	0	0	0	0	0	0
cbc-suite1-NRBC#	99.7037	0.00409375		1.35205e-10	4.51781e-10	-2.31543e-10	9.99666e-11	5.38707e-11	1.48405e-11	-4.25212e-10	9.3988e-11	-2.21608e-10	3.57174e-10	4.48903e-11	-2.49869e-10	-1.81307e-11	-4.58439e-10	-1.72464e-10	-4.6177e-10	-2.52275e-10	2.56975e-10	-3.7239e-10	-8.04665e-11	8.24366e-11	0.00409375	6.29603e-11	-3.64504e-11	0.00151695	6.29603e-11	0	0	0	0	0	0	0	0	0	0	0	0	0	0	0	0	0	0	0	0
i/o-defecation#	100	0.00325344		1.35205e-10	4.51781e-10	-2.31543e-10	-0.0069112	-0.00460746	-0.0100106	-0.00360399	0.00325344	-2.21608e-10	3.57174e-10	4.48903e-11	0.00202445	-1.81307e-11	0.00325344	-1.72464e-10	-4.6177e-10	-2.52275e-10	2.56975e-10	-3.7239e-10	-8.04665e-11	8.24366e-11	-1.82677e-10	6.29603e-11	-3.64504e-11	2.79122e-10	6.29603e-11	0	0	0	0	0	0	0	0	0	0	0	0	0	0	0	0	0	0	0	0
cbc-suite1-MCHC	99.7037	0.0029848		1.35205e-10	4.51781e-10	-2.31543e-10	0.0156778	5.38707e-11	0.0156778	-4.25212e-10	-0.0034556	-0.013642	3.57174e-10	4.48903e-11	-2.49869e-10	-0.00494394	-4.58439e-10	-1.72464e-10	-4.6177e-10	0.0029848	2.56975e-10	-3.7239e-10	-8.04665e-11	8.24366e-11	0.00217762	6.29603e-11	-0.0132963	-0.00361522	6.29603e-11	0	0	0	0	0	0	0	0	0	0	0	0	0	0	0	0	0	0	0	0
cbc-suite1-RET%	99.4815	0.00202445		1.35205e-10	4.51781e-10	-2.31543e-10	-0.0069112	5.38707e-11	0.0450517	-4.25212e-10	-0.00844356	-0.0045658	3.57174e-10	-0.0141583	0.00202445	-1.81307e-11	-4.58439e-10	-0.00388215	-4.6177e-10	-2.52275e-10	2.56975e-10	-3.7239e-10	-8.04665e-11	-0.00338735	-1.82677e-10	6.29603e-11	-3.64504e-11	2.79122e-10	6.29603e-11	0	0	0	0	0	0	0	0	0	0	0	0	0	0	0	0	0	0	0	0
cbc-suite1-WBC	99.7037	0.00124828		1.35205e-10	4.51781e-10	-2.31543e-10	9.99666e-11	5.38707e-11	1.48405e-11	-4.25212e-10	-0.010468	-0.013642	3.57174e-10	4.48903e-11	-2.49869e-10	-1.81307e-11	-4.58439e-10	-1.72464e-10	-4.6177e-10	-2.52275e-10	2.56975e-10	0.00124828	0.000758474	8.24366e-11	-1.82677e-10	6.29603e-11	-3.64504e-11	2.79122e-10	6.29603e-11	0	0	0	0	0	0	0	0	0	0	0	0	0	0	0	0	0	0	0	0
cbc-suite1-BASO%	83.6296	0.000689422		1.35205e-10	4.51781e-10	-2.31543e-10	9.99666e-11	5.38707e-11	0.0450517	-4.25212e-10	9.3988e-11	-2.21608e-10	3.57174e-10	-0.115525	-2.49869e-10	-1.81307e-11	0.000689422	-1.72464e-10	-4.6177e-10	-2.52275e-10	2.56975e-10	-3.7239e-10	-8.04665e-11	8.24366e-11	-1.82677e-10	6.29603e-11	-3.64504e-11	-0.00169909	6.29603e-11	0	0	0	0	0	0	0	0	0	0	0	0	0	0	0	0	0	0	0	0
cbc-suite1-BASO#	83.7778	0.000689422		1.35205e-10	4.51781e-10	-2.31543e-10	9.99666e-11	5.38707e-11	0.0450517	-4.25212e-10	9.3988e-11	-2.21608e-10	3.57174e-10	4.48903e-11	-2.49869e-10	-1.81307e-11	0.000689422	-0.00388215	-0.00582322	-0.007382	2.56975e-10	-0.014764	-8.04665e-11	8.24366e-11	-1.82677e-10	6.29603e-11	-3.64504e-11	-0.00169909	6.29603e-11	0	0	0	0	0	0	0	0	0	0	0	0	0	0	0	0	0	0	0	0
cbc-suite1-RDW-SD	99.1852	3.57174e-10		-0.101366	4.51781e-10	-2.31543e-10	9.99666e-11	5.38707e-11	1.48405e-11	0.115525	9.3988e-11	-2.21608e-10	3.57174e-10	-0.115525	-2.49869e-10	-1.81307e-11	-4.58439e-10	-1.72464e-10	-4.6177e-10	-2.52275e-10	2.56975e-10	-3.7239e-10	-8.04665e-11	8.24366e-11	-1.82677e-10	6.29603e-11	-3.64504e-11	2.79122e-10	6.29603e-11	0	0	0	0	0	0	0	0	0	0	0	0	0	0	0	0	0	0	0	0
cbc-suite1-RET#	99.4815	3.57174e-10		-0.101366	4.51781e-10	0.00997593	9.99666e-11	5.38707e-11	1.48405e-11	0.0998468	9.3988e-11	-0.013642	3.57174e-10	-0.129683	-0.0111926	-1.81307e-11	-4.58439e-10	-0.00388215	-4.6177e-10	-2.52275e-10	2.56975e-10	-3.7239e-10	-8.04665e-11	-0.00338735	-1.82677e-10	6.29603e-11	-0.0132963	2.79122e-10	6.29603e-11	0	0	0	0	0	0	0	0	0	0	0	0	0	0	0	0	0	0	0	0
vital-HR	23.7778	3.57174e-10		1.35205e-10	4.51781e-10	0.0283165	-0.0283165	5.38707e-11	1.48405e-11	-4.25212e-10	9.3988e-11	-2.21608e-10	3.57174e-10	4.48903e-11	-2.49869e-10	-1.81307e-11	-4.58439e-10	-1.72464e-10	-4.6177e-10	-2.52275e-10	2.56975e-10	-3.7239e-10	-8.04665e-11	8.24366e-11	-1.82677e-10	6.29603e-11	-3.64504e-11	2.79122e-10	6.29603e-11	0	0	0	0	0	0	0	0	0	0	0	0	0	0	0	0	0	0	0	0
cbc-suite1-RBC	99.7037	3.57174e-10		1.35205e-10	4.51781e-10	-2.31543e-10	0.0156778	5.38707e-11	0.00342504	-0.0106898	9.3988e-11	-2.21608e-10	3.57174e-10	4.48903e-11	-2.49869e-10	-0.000689423	-0.000768024	-1.72464e-10	-4.6177e-10	-2.52275e-10	2.56975e-10	-3.7239e-10	-8.04665e-11	8.24366e-11	-1.82677e-10	6.29603e-11	-3.64504e-11	-0.00169909	6.29603e-11	0	0	0	0	0	0	0	0	0	0	0	0	0	0	0	0	0	0	0	0
cbc-suite1-RDW-CV	99.1852	3.57174e-10		-0.101366	4.51781e-10	-2.31543e-10	9.99666e-11	5.38707e-11	1.48405e-11	-0.0156778	9.3988e-11	-2.21608e-10	3.57174e-10	-0.115525	-2.49869e-10	-0.0196305	-4.58439e-10	-1.72464e-10	-4.6177e-10	-0.007382	2.56975e-10	-3.7239e-10	-8.04665e-11	8.24366e-11	-1.82677e-10	6.29603e-11	-3.64504e-11	2.79122e-10	6.29603e-11	0	0	0	0	0	0	0	0	0	0	0	0	0	0	0	0	0	0	0	0
electr-P	88.1481	3.57174e-10		1.35205e-10	4.51781e-10	-2.31543e-10	9.99666e-11	5.38707e-11	1.48405e-11	-4.25212e-10	-0.0034556	-0.00783888	3.57174e-10	4.48903e-11	-2.49869e-10	-0.000689423	-4.58439e-10	-0.00388215	-4.6177e-10	-0.007382	2.56975e-10	-0.014764	-0.000849543	8.24366e-11	-1.82677e-10	6.29603e-11	-3.64504e-11	-0.00169909	6.29603e-11	0	0	0	0	0	0	0	0	0	0	0	0	0	0	0	0	0	0	0	0
cbc-suite1-IPF	43.4074	3.57174e-10		1.35205e-10	4.51781e-10	-2.31543e-10	9.99666e-11	5.38707e-11	1.48405e-11	-4.25212e-10	9.3988e-11	-2.21608e-10	3.57174e-10	4.48903e-11	-2.49869e-10	-1.81307e-11	-4.58439e-10	-1.72464e-10	-4.6177e-10	-2.52275e-10	2.56975e-10	-3.7239e-10	-8.04665e-11	8.24366e-11	-1.82677e-10	6.29603e-11	-3.64504e-11	2.79122e-10	6.29603e-11	0	0	0	0	0	0	0	0	0	0	0	0	0	0	0	0	0	0	0	0
cbc-suite2-NE-SFL	5.92593	3.57174e-10		1.35205e-10	4.51781e-10	-2.31543e-10	9.99666e-11	5.38707e-11	1.48405e-11	-4.25212e-10	9.3988e-11	-2.21608e-10	3.57174e-10	4.48903e-11	-2.49869e-10	-1.81307e-11	-4.58439e-10	-1.72464e-10	-4.6177e-10	-2.52275e-10	2.56975e-10	-3.7239e-10	-8.04665e-11	8.24366e-11	-1.82677e-10	6.29603e-11	-3.64504e-11	2.79122e-10	6.29603e-11	0	0	0	0	0	0	0	0	0	0	0	0	0	0	0	0	0	0	0	0
cbc-suite2-LY-WZ	5.92593	3.57174e-10		1.35205e-10	4.51781e-10	-2.31543e-10	9.99666e-11	5.38707e-11	1.48405e-11	-4.25212e-10	9.3988e-11	-2.21608e-10	3.57174e-10	4.48903e-11	-2.49869e-10	-1.81307e-11	-4.58439e-10	-1.72464e-10	-4.6177e-10	-2.52275e-10	2.56975e-10	-3.7239e-10	-8.04665e-11	8.24366e-11	-1.82677e-10	6.29603e-11	-3.64504e-11	2.79122e-10	6.29603e-11	0	0	0	0	0	0	0	0	0	0	0	0	0	0	0	0	0	0	0	0
cbc-suite2-NE-FSC	5.92593	3.57174e-10		1.35205e-10	4.51781e-10	-2.31543e-10	9.99666e-11	5.38707e-11	1.48405e-11	-4.25212e-10	9.3988e-11	-2.21608e-10	3.57174e-10	4.48903e-11	-2.49869e-10	-1.81307e-11	-4.58439e-10	-1.72464e-10	-4.6177e-10	-2.52275e-10	2.56975e-10	-3.7239e-10	-8.04665e-11	8.24366e-11	-1.82677e-10	6.29603e-11	-3.64504e-11	2.79122e-10	6.29603e-11	0	0	0	0	0	0	0	0	0	0	0	0	0	0	0	0	0	0	0	0
cbc-suite2-LY-WY	5.92593	3.57174e-10		1.35205e-10	4.51781e-10	-2.31543e-10	9.99666e-11	5.38707e-11	1.48405e-11	-4.25212e-10	9.3988e-11	-2.21608e-10	3.57174e-10	4.48903e-11	-2.49869e-10	-1.81307e-11	-4.58439e-10	-1.72464e-10	-4.6177e-10	-2.52275e-10	2.56975e-10	-3.7239e-10	-8.04665e-11	8.24366e-11	-1.82677e-10	6.29603e-11	-3.64504e-11	2.79122e-10	6.29603e-11	0	0	0	0	0	0	0	0	0	0	0	0	0	0	0	0	0	0	0	0
cbc-suite2-MO-Z	5.92593	3.57174e-10		1.35205e-10	4.51781e-10	-2.31543e-10	9.99666e-11	5.38707e-11	1.48405e-11	-4.25212e-10	9.3988e-11	-2.21608e-10	3.57174e-10	4.48903e-11	-2.49869e-10	-1.81307e-11	-4.58439e-10	-1.72464e-10	-4.6177e-10	-2.52275e-10	2.56975e-10	-3.7239e-10	-8.04665e-11	8.24366e-11	-1.82677e-10	6.29603e-11	-3.64504e-11	2.79122e-10	6.29603e-11	0	0	0	0	0	0	0	0	0	0	0	0	0	0	0	0	0	0	0	0
cbc-suite2-HFLC#	5.92593	3.57174e-10		1.35205e-10	4.51781e-10	-2.31543e-10	9.99666e-11	5.38707e-11	1.48405e-11	-4.25212e-10	9.3988e-11	-2.21608e-10	3.57174e-10	4.48903e-11	-2.49869e-10	-1.81307e-11	-4.58439e-10	-1.72464e-10	-4.6177e-10	-2.52275e-10	2.56975e-10	-3.7239e-10	-8.04665e-11	8.24366e-11	-1.82677e-10	6.29603e-11	-3.64504e-11	2.79122e-10	6.29603e-11	0	0	0	0	0	0	0	0	0	0	0	0	0	0	0	0	0	0	0	0
cbc-suite2-MO-Y	5.92593	3.57174e-10		1.35205e-10	4.51781e-10	-2.31543e-10	9.99666e-11	5.38707e-11	1.48405e-11	-4.25212e-10	9.3988e-11	-2.21608e-10	3.57174e-10	4.48903e-11	-2.49869e-10	-1.81307e-11	-4.58439e-10	-1.72464e-10	-4.6177e-10	-2.52275e-10	2.56975e-10	-3.7239e-10	-8.04665e-11	8.24366e-11	-1.82677e-10	6.29603e-11	-3.64504e-11	2.79122e-10	6.29603e-11	0	0	0	0	0	0	0	0	0	0	0	0	0	0	0	0	0	0	0	0
cbc-suite2-WBC-N	5.92593	3.57174e-10		1.35205e-10	4.51781e-10	-2.31543e-10	9.99666e-11	5.38707e-11	1.48405e-11	-4.25212e-10	9.3988e-11	-2.21608e-10	3.57174e-10	4.48903e-11	-2.49869e-10	-1.81307e-11	-4.58439e-10	-1.72464e-10	-4.6177e-10	-2.52275e-10	2.56975e-10	-3.7239e-10	-8.04665e-11	8.24366e-11	-1.82677e-10	6.29603e-11	-3.64504e-11	2.79122e-10	6.29603e-11	0	0	0	0	0	0	0	0	0	0	0	0	0	0	0	0	0	0	0	0
cbc-suite2-LY-WX	5.92593	3.57174e-10		1.35205e-10	4.51781e-10	-2.31543e-10	9.99666e-11	5.38707e-11	1.48405e-11	-4.25212e-10	9.3988e-11	-2.21608e-10	3.57174e-10	4.48903e-11	-2.49869e-10	-1.81307e-11	-4.58439e-10	-1.72464e-10	-4.6177e-10	-2.52275e-10	2.56975e-10	-3.7239e-10	-8.04665e-11	8.24366e-11	-1.82677e-10	6.29603e-11	-3.64504e-11	2.79122e-10	6.29603e-11	0	0	0	0	0	0	0	0	0	0	0	0	0	0	0	0	0	0	0	0
cbc-suite2-MO-X	5.92593	3.57174e-10		1.35205e-10	4.51781e-10	-2.31543e-10	9.99666e-11	5.38707e-11	1.48405e-11	-4.25212e-10	9.3988e-11	-2.21608e-10	3.57174e-10	4.48903e-11	-2.49869e-10	-1.81307e-11	-4.58439e-10	-1.72464e-10	-4.6177e-10	-2.52275e-10	2.56975e-10	-3.7239e-10	-8.04665e-11	8.24366e-11	-1.82677e-10	6.29603e-11	-3.64504e-11	2.79122e-10	6.29603e-11	0	0	0	0	0	0	0	0	0	0	0	0	0	0	0	0	0	0	0	0
cbc-suite2-WBC-D	5.92593	3.57174e-10		1.35205e-10	4.51781e-10	-2.31543e-10	9.99666e-11	5.38707e-11	1.48405e-11	-4.25212e-10	9.3988e-11	-2.21608e-10	3.57174e-10	4.48903e-11	-2.49869e-10	-1.81307e-11	-4.58439e-10	-1.72464e-10	-4.6177e-10	-2.52275e-10	2.56975e-10	-3.7239e-10	-8.04665e-11	8.24366e-11	-1.82677e-10	6.29603e-11	-3.64504e-11	2.79122e-10	6.29603e-11	0	0	0	0	0	0	0	0	0	0	0	0	0	0	0	0	0	0	0	0
cbc-suite2-LY-Z	5.92593	3.57174e-10		1.35205e-10	4.51781e-10	-2.31543e-10	9.99666e-11	5.38707e-11	1.48405e-11	-4.25212e-10	9.3988e-11	-2.21608e-10	3.57174e-10	4.48903e-11	-2.49869e-10	-1.81307e-11	-4.58439e-10	-1.72464e-10	-4.6177e-10	-2.52275e-10	2.56975e-10	-3.7239e-10	-8.04665e-11	8.24366e-11	-1.82677e-10	6.29603e-11	-3.64504e-11	2.79122e-10	6.29603e-11	0	0	0	0	0	0	0	0	0	0	0	0	0	0	0	0	0	0	0	0
cbc-suite2-NE-WZ	5.92593	3.57174e-10		1.35205e-10	4.51781e-10	-2.31543e-10	9.99666e-11	5.38707e-11	1.48405e-11	-4.25212e-10	9.3988e-11	-2.21608e-10	3.57174e-10	4.48903e-11	-2.49869e-10	-1.81307e-11	-4.58439e-10	-1.72464e-10	-4.6177e-10	-2.52275e-10	2.56975e-10	-3.7239e-10	-8.04665e-11	8.24366e-11	-1.82677e-10	6.29603e-11	-3.64504e-11	2.79122e-10	6.29603e-11	0	0	0	0	0	0	0	0	0	0	0	0	0	0	0	0	0	0	0	0
cbc-suite2-LY-Y	5.92593	3.57174e-10		1.35205e-10	4.51781e-10	-2.31543e-10	9.99666e-11	5.38707e-11	1.48405e-11	-4.25212e-10	9.3988e-11	-2.21608e-10	3.57174e-10	4.48903e-11	-2.49869e-10	-1.81307e-11	-4.58439e-10	-1.72464e-10	-4.6177e-10	-2.52275e-10	2.56975e-10	-3.7239e-10	-8.04665e-11	8.24366e-11	-1.82677e-10	6.29603e-11	-3.64504e-11	2.79122e-10	6.29603e-11	0	0	0	0	0	0	0	0	0	0	0	0	0	0	0	0	0	0	0	0
cbc-suite2-NE-WY	5.92593	3.57174e-10		1.35205e-10	4.51781e-10	-2.31543e-10	9.99666e-11	5.38707e-11	1.48405e-11	-4.25212e-10	9.3988e-11	-2.21608e-10	3.57174e-10	4.48903e-11	-2.49869e-10	-1.81307e-11	-4.58439e-10	-1.72464e-10	-4.6177e-10	-2.52275e-10	2.56975e-10	-3.7239e-10	-8.04665e-11	8.24366e-11	-1.82677e-10	6.29603e-11	-3.64504e-11	2.79122e-10	6.29603e-11	0	0	0	0	0	0	0	0	0	0	0	0	0	0	0	0	0	0	0	0
cbc-suite2-HFLC%	5.92593	3.57174e-10		1.35205e-10	4.51781e-10	-2.31543e-10	9.99666e-11	5.38707e-11	1.48405e-11	-4.25212e-10	9.3988e-11	-2.21608e-10	3.57174e-10	4.48903e-11	-2.49869e-10	-1.81307e-11	-4.58439e-10	-1.72464e-10	-4.6177e-10	-2.52275e-10	2.56975e-10	-3.7239e-10	-8.04665e-11	8.24366e-11	-1.82677e-10	6.29603e-11	-3.64504e-11	2.79122e-10	6.29603e-11	0	0	0	0	0	0	0	0	0	0	0	0	0	0	0	0	0	0	0	0
cbc-suite2-LY-X	5.92593	3.57174e-10		1.35205e-10	4.51781e-10	-2.31543e-10	9.99666e-11	5.38707e-11	1.48405e-11	-4.25212e-10	9.3988e-11	-2.21608e-10	3.57174e-10	4.48903e-11	-2.49869e-10	-1.81307e-11	-4.58439e-10	-1.72464e-10	-4.6177e-10	-2.52275e-10	2.56975e-10	-3.7239e-10	-8.04665e-11	8.24366e-11	-1.82677e-10	6.29603e-11	-3.64504e-11	2.79122e-10	6.29603e-11	0	0	0	0	0	0	0	0	0	0	0	0	0	0	0	0	0	0	0	0
cbc-suite2-NE-WX	5.92593	3.57174e-10		1.35205e-10	4.51781e-10	-2.31543e-10	9.99666e-11	5.38707e-11	1.48405e-11	-4.25212e-10	9.3988e-11	-2.21608e-10	3.57174e-10	4.48903e-11	-2.49869e-10	-1.81307e-11	-4.58439e-10	-1.72464e-10	-4.6177e-10	-2.52275e-10	2.56975e-10	-3.7239e-10	-8.04665e-11	8.24366e-11	-1.82677e-10	6.29603e-11	-3.64504e-11	2.79122e-10	6.29603e-11	0	0	0	0	0	0	0	0	0	0	0	0	0	0	0	0	0	0	0	0
cbc-suite2-NE-SSC	5.92593	3.57174e-10		1.35205e-10	4.51781e-10	-2.31543e-10	9.99666e-11	5.38707e-11	1.48405e-11	-4.25212e-10	9.3988e-11	-2.21608e-10	3.57174e-10	4.48903e-11	-2.49869e-10	-1.81307e-11	-4.58439e-10	-1.72464e-10	-4.6177e-10	-2.52275e-10	2.56975e-10	-3.7239e-10	-8.04665e-11	8.24366e-11	-1.82677e-10	6.29603e-11	-3.64504e-11	2.79122e-10	6.29603e-11	0	0	0	0	0	0	0	0	0	0	0	0	0	0	0	0	0	0	0	0
cbc-suite2-FRC#	5.7037	3.57174e-10		1.35205e-10	4.51781e-10	-2.31543e-10	9.99666e-11	5.38707e-11	1.48405e-11	-4.25212e-10	9.3988e-11	-2.21608e-10	3.57174e-10	4.48903e-11	-2.49869e-10	-1.81307e-11	-4.58439e-10	-1.72464e-10	-4.6177e-10	-2.52275e-10	2.56975e-10	-3.7239e-10	-8.04665e-11	8.24366e-11	-1.82677e-10	6.29603e-11	-3.64504e-11	2.79122e-10	6.29603e-11	0	0	0	0	0	0	0	0	0	0	0	0	0	0	0	0	0	0	0	0
cbc-suite2-RBC-O	5.7037	3.57174e-10		1.35205e-10	4.51781e-10	-2.31543e-10	9.99666e-11	5.38707e-11	1.48405e-11	-4.25212e-10	9.3988e-11	-2.21608e-10	3.57174e-10	4.48903e-11	-2.49869e-10	-1.81307e-11	-4.58439e-10	-1.72464e-10	-4.6177e-10	-2.52275e-10	2.56975e-10	-3.7239e-10	-8.04665e-11	8.24366e-11	-1.82677e-10	6.29603e-11	-3.64504e-11	2.79122e-10	6.29603e-11	0	0	0	0	0	0	0	0	0	0	0	0	0	0	0	0	0	0	0	0
cbc-suite2-RBC-He	5.7037	3.57174e-10		1.35205e-10	4.51781e-10	-2.31543e-10	9.99666e-11	5.38707e-11	1.48405e-11	-4.25212e-10	9.3988e-11	-2.21608e-10	3.57174e-10	4.48903e-11	-2.49869e-10	-1.81307e-11	-4.58439e-10	-1.72464e-10	-4.6177e-10	-2.52275e-10	2.56975e-10	-3.7239e-10	-8.04665e-11	8.24366e-11	-1.82677e-10	6.29603e-11	-3.64504e-11	2.79122e-10	6.29603e-11	0	0	0	0	0	0	0	0	0	0	0	0	0	0	0	0	0	0	0	0
cbc-suite2-FRC%	5.7037	3.57174e-10		1.35205e-10	4.51781e-10	-2.31543e-10	9.99666e-11	5.38707e-11	1.48405e-11	-4.25212e-10	9.3988e-11	-2.21608e-10	3.57174e-10	4.48903e-11	-2.49869e-10	-1.81307e-11	-4.58439e-10	-1.72464e-10	-4.6177e-10	-2.52275e-10	2.56975e-10	-3.7239e-10	-8.04665e-11	8.24366e-11	-1.82677e-10	6.29603e-11	-3.64504e-11	2.79122e-10	6.29603e-11	0	0	0	0	0	0	0	0	0	0	0	0	0	0	0	0	0	0	0	0
fc-suite1-lymph-%-in-nucleated	7.85185	3.57174e-10		1.35205e-10	4.51781e-10	-2.31543e-10	9.99666e-11	5.38707e-11	1.48405e-11	-4.25212e-10	9.3988e-11	-2.21608e-10	3.57174e-10	4.48903e-11	-2.49869e-10	-1.81307e-11	-4.58439e-10	-1.72464e-10	-4.6177e-10	-2.52275e-10	2.56975e-10	-3.7239e-10	-8.04665e-11	8.24366e-11	-1.82677e-10	6.29603e-11	-3.64504e-11	2.79122e-10	6.29603e-11	0	0	0	0	0	0	0	0	0	0	0	0	0	0	0	0	0	0	0	0
fc-suite1-CD19+B-%-in-lymph	3.18519	3.57174e-10		1.35205e-10	4.51781e-10	-2.31543e-10	9.99666e-11	5.38707e-11	1.48405e-11	-4.25212e-10	9.3988e-11	-2.21608e-10	3.57174e-10	4.48903e-11	-2.49869e-10	-1.81307e-11	-4.58439e-10	-1.72464e-10	-4.6177e-10	-2.52275e-10	2.56975e-10	-3.7239e-10	-8.04665e-11	8.24366e-11	-1.82677e-10	6.29603e-11	-3.64504e-11	2.79122e-10	6.29603e-11	0	0	0	0	0	0	0	0	0	0	0	0	0	0	0	0	0	0	0	0
fc-suite1-CD3+T-%-in-lymph	3.18519	3.57174e-10		1.35205e-10	4.51781e-10	-2.31543e-10	9.99666e-11	5.38707e-11	1.48405e-11	-4.25212e-10	9.3988e-11	-2.21608e-10	3.57174e-10	4.48903e-11	-2.49869e-10	-1.81307e-11	-4.58439e-10	-1.72464e-10	-4.6177e-10	-2.52275e-10	2.56975e-10	-3.7239e-10	-8.04665e-11	8.24366e-11	-1.82677e-10	6.29603e-11	-3.64504e-11	2.79122e-10	6.29603e-11	0	0	0	0	0	0	0	0	0	0	0	0	0	0	0	0	0	0	0	0
fc-suite1-CD3+CD4+/CD3+CD8+	3.18519	3.57174e-10		1.35205e-10	4.51781e-10	-2.31543e-10	9.99666e-11	5.38707e-11	1.48405e-11	-4.25212e-10	9.3988e-11	-2.21608e-10	3.57174e-10	4.48903e-11	-2.49869e-10	-1.81307e-11	-4.58439e-10	-1.72464e-10	-4.6177e-10	-2.52275e-10	2.56975e-10	-3.7239e-10	-8.04665e-11	8.24366e-11	-1.82677e-10	6.29603e-11	-3.64504e-11	2.79122e-10	6.29603e-11	0	0	0	0	0	0	0	0	0	0	0	0	0	0	0	0	0	0	0	0
fc-suite1-lin-/HLA-DR+/CD123+-%-in-nucleated	3.18519	3.57174e-10		1.35205e-10	4.51781e-10	-2.31543e-10	9.99666e-11	5.38707e-11	1.48405e-11	-4.25212e-10	9.3988e-11	-2.21608e-10	3.57174e-10	4.48903e-11	-2.49869e-10	-1.81307e-11	-4.58439e-10	-1.72464e-10	-4.6177e-10	-2.52275e-10	2.56975e-10	-3.7239e-10	-8.04665e-11	8.24366e-11	-1.82677e-10	6.29603e-11	-3.64504e-11	2.79122e-10	6.29603e-11	0	0	0	0	0	0	0	0	0	0	0	0	0	0	0	0	0	0	0	0
fc-suite1-CD14+monocytes-%-in-nucleated	3.18519	3.57174e-10		1.35205e-10	4.51781e-10	-2.31543e-10	9.99666e-11	5.38707e-11	1.48405e-11	-4.25212e-10	9.3988e-11	-2.21608e-10	3.57174e-10	4.48903e-11	-2.49869e-10	-1.81307e-11	-4.58439e-10	-1.72464e-10	-4.6177e-10	-2.52275e-10	2.56975e-10	-3.7239e-10	-8.04665e-11	8.24366e-11	-1.82677e-10	6.29603e-11	-3.64504e-11	2.79122e-10	6.29603e-11	0	0	0	0	0	0	0	0	0	0	0	0	0	0	0	0	0	0	0	0
fc-suite1-CD3+CD8+-%-in-lymph	3.18519	3.57174e-10		1.35205e-10	4.51781e-10	-2.31543e-10	9.99666e-11	5.38707e-11	1.48405e-11	-4.25212e-10	9.3988e-11	-2.21608e-10	3.57174e-10	4.48903e-11	-2.49869e-10	-1.81307e-11	-4.58439e-10	-1.72464e-10	-4.6177e-10	-2.52275e-10	2.56975e-10	-3.7239e-10	-8.04665e-11	8.24366e-11	-1.82677e-10	6.29603e-11	-3.64504e-11	2.79122e-10	6.29603e-11	0	0	0	0	0	0	0	0	0	0	0	0	0	0	0	0	0	0	0	0
fc-suite1-CD3+CD4+-%-in-lymph	3.18519	3.57174e-10		1.35205e-10	4.51781e-10	-2.31543e-10	9.99666e-11	5.38707e-11	1.48405e-11	-4.25212e-10	9.3988e-11	-2.21608e-10	3.57174e-10	4.48903e-11	-2.49869e-10	-1.81307e-11	-4.58439e-10	-1.72464e-10	-4.6177e-10	-2.52275e-10	2.56975e-10	-3.7239e-10	-8.04665e-11	8.24366e-11	-1.82677e-10	6.29603e-11	-3.64504e-11	2.79122e-10	6.29603e-11	0	0	0	0	0	0	0	0	0	0	0	0	0	0	0	0	0	0	0	0
fc-suite1-lin-/HLA-DR+/CD11c+-%-in-nucleated	3.18519	3.57174e-10		1.35205e-10	4.51781e-10	-2.31543e-10	9.99666e-11	5.38707e-11	1.48405e-11	-4.25212e-10	9.3988e-11	-2.21608e-10	3.57174e-10	4.48903e-11	-2.49869e-10	-1.81307e-11	-4.58439e-10	-1.72464e-10	-4.6177e-10	-2.52275e-10	2.56975e-10	-3.7239e-10	-8.04665e-11	8.24366e-11	-1.82677e-10	6.29603e-11	-3.64504e-11	2.79122e-10	6.29603e-11	0	0	0	0	0	0	0	0	0	0	0	0	0	0	0	0	0	0	0	0
fc-suite1-CD3-/CD16+56+NK-%-in-lymph	3.18519	3.57174e-10		1.35205e-10	4.51781e-10	-2.31543e-10	9.99666e-11	5.38707e-11	1.48405e-11	-4.25212e-10	9.3988e-11	-2.21608e-10	3.57174e-10	4.48903e-11	-2.49869e-10	-1.81307e-11	-4.58439e-10	-1.72464e-10	-4.6177e-10	-2.52275e-10	2.56975e-10	-3.7239e-10	-8.04665e-11	8.24366e-11	-1.82677e-10	6.29603e-11	-3.64504e-11	2.79122e-10	6.29603e-11	0	0	0	0	0	0	0	0	0	0	0	0	0	0	0	0	0	0	0	0
fc-suite1-CD4+/CD25+-%-in-lymph	3.18519	3.57174e-10		1.35205e-10	4.51781e-10	-2.31543e-10	9.99666e-11	5.38707e-11	1.48405e-11	-4.25212e-10	9.3988e-11	-2.21608e-10	3.57174e-10	4.48903e-11	-2.49869e-10	-1.81307e-11	-4.58439e-10	-1.72464e-10	-4.6177e-10	-2.52275e-10	2.56975e-10	-3.7239e-10	-8.04665e-11	8.24366e-11	-1.82677e-10	6.29603e-11	-3.64504e-11	2.79122e-10	6.29603e-11	0	0	0	0	0	0	0	0	0	0	0	0	0	0	0	0	0	0	0	0
fc-suite2-CD3+CD4+T%	8	3.57174e-10		1.35205e-10	4.51781e-10	-2.31543e-10	9.99666e-11	5.38707e-11	1.48405e-11	-4.25212e-10	9.3988e-11	-2.21608e-10	3.57174e-10	4.48903e-11	-2.49869e-10	-1.81307e-11	-4.58439e-10	-1.72464e-10	-4.6177e-10	-2.52275e-10	2.56975e-10	-3.7239e-10	-8.04665e-11	8.24366e-11	-1.82677e-10	6.29603e-11	-3.64504e-11	2.79122e-10	6.29603e-11	0	0	0	0	0	0	0	0	0	0	0	0	0	0	0	0	0	0	0	0
fc-suite2-CD3+T%	8	3.57174e-10		1.35205e-10	4.51781e-10	-2.31543e-10	9.99666e-11	5.38707e-11	1.48405e-11	-4.25212e-10	9.3988e-11	-2.21608e-10	3.57174e-10	4.48903e-11	-2.49869e-10	-1.81307e-11	-4.58439e-10	-1.72464e-10	-4.6177e-10	-2.52275e-10	2.56975e-10	-3.7239e-10	-8.04665e-11	8.24366e-11	-1.82677e-10	6.29603e-11	-3.64504e-11	2.79122e-10	6.29603e-11	0	0	0	0	0	0	0	0	0	0	0	0	0	0	0	0	0	0	0	0
fc-suite2-CD3+-count	8	3.57174e-10		1.35205e-10	4.51781e-10	-2.31543e-10	9.99666e-11	5.38707e-11	1.48405e-11	-4.25212e-10	9.3988e-11	-2.21608e-10	3.57174e-10	4.48903e-11	-2.49869e-10	-1.81307e-11	-4.58439e-10	-1.72464e-10	-4.6177e-10	-2.52275e-10	2.56975e-10	-3.7239e-10	-8.04665e-11	8.24366e-11	-1.82677e-10	6.29603e-11	-3.64504e-11	2.79122e-10	6.29603e-11	0	0	0	0	0	0	0	0	0	0	0	0	0	0	0	0	0	0	0	0
fc-suite2-CD3+CD4+-count	8	3.57174e-10		1.35205e-10	4.51781e-10	-2.31543e-10	9.99666e-11	5.38707e-11	1.48405e-11	-4.25212e-10	9.3988e-11	-2.21608e-10	3.57174e-10	4.48903e-11	-2.49869e-10	-1.81307e-11	-4.58439e-10	-1.72464e-10	-4.6177e-10	-2.52275e-10	2.56975e-10	-3.7239e-10	-8.04665e-11	8.24366e-11	-1.82677e-10	6.29603e-11	-3.64504e-11	2.79122e-10	6.29603e-11	0	0	0	0	0	0	0	0	0	0	0	0	0	0	0	0	0	0	0	0
fc-suite2-CD3+CD8+%	8	3.57174e-10		1.35205e-10	4.51781e-10	-2.31543e-10	9.99666e-11	5.38707e-11	1.48405e-11	-4.25212e-10	9.3988e-11	-2.21608e-10	3.57174e-10	4.48903e-11	-2.49869e-10	-1.81307e-11	-4.58439e-10	-1.72464e-10	-4.6177e-10	-2.52275e-10	2.56975e-10	-3.7239e-10	-8.04665e-11	8.24366e-11	-1.82677e-10	6.29603e-11	-3.64504e-11	2.79122e-10	6.29603e-11	0	0	0	0	0	0	0	0	0	0	0	0	0	0	0	0	0	0	0	0
fc-suite2-CD3-CD56+/CD16+-count	8	3.57174e-10		1.35205e-10	4.51781e-10	-2.31543e-10	9.99666e-11	5.38707e-11	1.48405e-11	-4.25212e-10	9.3988e-11	-2.21608e-10	3.57174e-10	4.48903e-11	-2.49869e-10	-1.81307e-11	-4.58439e-10	-1.72464e-10	-4.6177e-10	-2.52275e-10	2.56975e-10	-3.7239e-10	-8.04665e-11	8.24366e-11	-1.82677e-10	6.29603e-11	-3.64504e-11	2.79122e-10	6.29603e-11	0	0	0	0	0	0	0	0	0	0	0	0	0	0	0	0	0	0	0	0
fc-suite2-CD3-CD56+/CD16+NK%	8	3.57174e-10		1.35205e-10	4.51781e-10	-2.31543e-10	9.99666e-11	5.38707e-11	1.48405e-11	-4.25212e-10	9.3988e-11	-2.21608e-10	3.57174e-10	4.48903e-11	-2.49869e-10	-1.81307e-11	-4.58439e-10	-1.72464e-10	-4.6177e-10	-2.52275e-10	2.56975e-10	-3.7239e-10	-8.04665e-11	8.24366e-11	-1.82677e-10	6.29603e-11	-3.64504e-11	2.79122e-10	6.29603e-11	0	0	0	0	0	0	0	0	0	0	0	0	0	0	0	0	0	0	0	0
fc-suite2-CD3+CD8+-count	8	3.57174e-10		1.35205e-10	4.51781e-10	-2.31543e-10	9.99666e-11	5.38707e-11	1.48405e-11	-4.25212e-10	9.3988e-11	-2.21608e-10	3.57174e-10	4.48903e-11	-2.49869e-10	-1.81307e-11	-4.58439e-10	-1.72464e-10	-4.6177e-10	-2.52275e-10	2.56975e-10	-3.7239e-10	-8.04665e-11	8.24366e-11	-1.82677e-10	6.29603e-11	-3.64504e-11	2.79122e-10	6.29603e-11	0	0	0	0	0	0	0	0	0	0	0	0	0	0	0	0	0	0	0	0
fc-suite2-Treg-%-in-T	8	3.57174e-10		1.35205e-10	4.51781e-10	-2.31543e-10	9.99666e-11	5.38707e-11	1.48405e-11	-4.25212e-10	9.3988e-11	-2.21608e-10	3.57174e-10	4.48903e-11	-2.49869e-10	-1.81307e-11	-4.58439e-10	-1.72464e-10	-4.6177e-10	-2.52275e-10	2.56975e-10	-3.7239e-10	-8.04665e-11	8.24366e-11	-1.82677e-10	6.29603e-11	-3.64504e-11	2.79122e-10	6.29603e-11	0	0	0	0	0	0	0	0	0	0	0	0	0	0	0	0	0	0	0	0
fc-suite2-memory-Treg-%-in-T	8	3.57174e-10		1.35205e-10	4.51781e-10	-2.31543e-10	9.99666e-11	5.38707e-11	1.48405e-11	-4.25212e-10	9.3988e-11	-2.21608e-10	3.57174e-10	4.48903e-11	-2.49869e-10	-1.81307e-11	-4.58439e-10	-1.72464e-10	-4.6177e-10	-2.52275e-10	2.56975e-10	-3.7239e-10	-8.04665e-11	8.24366e-11	-1.82677e-10	6.29603e-11	-3.64504e-11	2.79122e-10	6.29603e-11	0	0	0	0	0	0	0	0	0	0	0	0	0	0	0	0	0	0	0	0
fc-suite2-activated-Treg-%-in-T	8	3.57174e-10		1.35205e-10	4.51781e-10	-2.31543e-10	9.99666e-11	5.38707e-11	1.48405e-11	-4.25212e-10	9.3988e-11	-2.21608e-10	3.57174e-10	4.48903e-11	-2.49869e-10	-1.81307e-11	-4.58439e-10	-1.72464e-10	-4.6177e-10	-2.52275e-10	2.56975e-10	-3.7239e-10	-8.04665e-11	8.24366e-11	-1.82677e-10	6.29603e-11	-3.64504e-11	2.79122e-10	6.29603e-11	0	0	0	0	0	0	0	0	0	0	0	0	0	0	0	0	0	0	0	0
fc-suite2-CD19+B%	8	3.57174e-10		1.35205e-10	4.51781e-10	-2.31543e-10	9.99666e-11	5.38707e-11	1.48405e-11	-4.25212e-10	9.3988e-11	-2.21608e-10	3.57174e-10	4.48903e-11	-2.49869e-10	-1.81307e-11	-4.58439e-10	-1.72464e-10	-4.6177e-10	-2.52275e-10	2.56975e-10	-3.7239e-10	-8.04665e-11	8.24366e-11	-1.82677e-10	6.29603e-11	-3.64504e-11	2.79122e-10	6.29603e-11	0	0	0	0	0	0	0	0	0	0	0	0	0	0	0	0	0	0	0	0
fc-suite2-naive-Treg-%-in-T	8	3.57174e-10		1.35205e-10	4.51781e-10	-2.31543e-10	9.99666e-11	5.38707e-11	1.48405e-11	-4.25212e-10	9.3988e-11	-2.21608e-10	3.57174e-10	4.48903e-11	-2.49869e-10	-1.81307e-11	-4.58439e-10	-1.72464e-10	-4.6177e-10	-2.52275e-10	2.56975e-10	-3.7239e-10	-8.04665e-11	8.24366e-11	-1.82677e-10	6.29603e-11	-3.64504e-11	2.79122e-10	6.29603e-11	0	0	0	0	0	0	0	0	0	0	0	0	0	0	0	0	0	0	0	0
fc-suite2-CD19+-count	8	3.57174e-10		1.35205e-10	4.51781e-10	-2.31543e-10	9.99666e-11	5.38707e-11	1.48405e-11	-4.25212e-10	9.3988e-11	-2.21608e-10	3.57174e-10	4.48903e-11	-2.49869e-10	-1.81307e-11	-4.58439e-10	-1.72464e-10	-4.6177e-10	-2.52275e-10	2.56975e-10	-3.7239e-10	-8.04665e-11	8.24366e-11	-1.82677e-10	6.29603e-11	-3.64504e-11	2.79122e-10	6.29603e-11	0	0	0	0	0	0	0	0	0	0	0	0	0	0	0	0	0	0	0	0
biochem-GLu	34.5926	3.57174e-10		1.35205e-10	4.51781e-10	-2.31543e-10	9.99666e-11	5.38707e-11	1.48405e-11	-4.25212e-10	9.3988e-11	-2.21608e-10	3.57174e-10	4.48903e-11	-2.49869e-10	-1.81307e-11	-4.58439e-10	-1.72464e-10	-4.6177e-10	-2.52275e-10	2.56975e-10	-3.7239e-10	-8.04665e-11	8.24366e-11	-1.82677e-10	6.29603e-11	-3.64504e-11	2.79122e-10	6.29603e-11	0	0	0	0	0	0	0	0	0	0	0	0	0	0	0	0	0	0	0	0
biochem-CK	41.3333	3.57174e-10		1.35205e-10	4.51781e-10	-2.31543e-10	9.99666e-11	5.38707e-11	1.48405e-11	-4.25212e-10	9.3988e-11	-2.21608e-10	3.57174e-10	4.48903e-11	-2.49869e-10	-1.81307e-11	-4.58439e-10	-1.72464e-10	-4.6177e-10	-2.52275e-10	2.56975e-10	-3.7239e-10	-8.04665e-11	8.24366e-11	-1.82677e-10	6.29603e-11	-3.64504e-11	2.79122e-10	6.29603e-11	0	0	0	0	0	0	0	0	0	0	0	0	0	0	0	0	0	0	0	0
biochem-alpha-HBDH	41.3333	3.57174e-10		1.35205e-10	4.51781e-10	-2.31543e-10	9.99666e-11	5.38707e-11	1.48405e-11	-4.25212e-10	9.3988e-11	-2.21608e-10	3.57174e-10	4.48903e-11	-2.49869e-10	-1.81307e-11	-4.58439e-10	-1.72464e-10	-4.6177e-10	-2.52275e-10	2.56975e-10	-3.7239e-10	-8.04665e-11	8.24366e-11	-1.82677e-10	6.29603e-11	-3.64504e-11	2.79122e-10	6.29603e-11	0	0	0	0	0	0	0	0	0	0	0	0	0	0	0	0	0	0	0	0
biochem-CK-MB	41.3333	3.57174e-10		1.35205e-10	4.51781e-10	-2.31543e-10	9.99666e-11	5.38707e-11	1.48405e-11	-4.25212e-10	9.3988e-11	-2.21608e-10	3.57174e-10	4.48903e-11	-2.49869e-10	-1.81307e-11	-4.58439e-10	-1.72464e-10	-4.6177e-10	-2.52275e-10	2.56975e-10	-3.7239e-10	-8.04665e-11	8.24366e-11	-1.82677e-10	6.29603e-11	-3.64504e-11	2.79122e-10	6.29603e-11	0	0	0	0	0	0	0	0	0	0	0	0	0	0	0	0	0	0	0	0
biochem-PCT	23.9259	3.57174e-10		1.35205e-10	4.51781e-10	-2.31543e-10	9.99666e-11	5.38707e-11	1.48405e-11	-4.25212e-10	9.3988e-11	-2.21608e-10	3.57174e-10	4.48903e-11	-2.49869e-10	-1.81307e-11	-4.58439e-10	-1.72464e-10	-4.6177e-10	-2.52275e-10	2.56975e-10	-3.7239e-10	-8.04665e-11	8.24366e-11	-1.82677e-10	6.29603e-11	-3.64504e-11	2.79122e-10	6.29603e-11	0	0	0	0	0	0	0	0	0	0	0	0	0	0	0	0	0	0	0	0
biochem-CRP	20.963	3.57174e-10		1.35205e-10	4.51781e-10	-2.31543e-10	9.99666e-11	5.38707e-11	1.48405e-11	-4.25212e-10	9.3988e-11	-2.21608e-10	3.57174e-10	4.48903e-11	-2.49869e-10	-1.81307e-11	-4.58439e-10	-1.72464e-10	-4.6177e-10	-2.52275e-10	2.56975e-10	-3.7239e-10	-8.04665e-11	8.24366e-11	-1.82677e-10	6.29603e-11	-3.64504e-11	2.79122e-10	6.29603e-11	0	0	0	0	0	0	0	0	0	0	0	0	0	0	0	0	0	0	0	0
biochem-HDL	18.5926	3.57174e-10		1.35205e-10	4.51781e-10	-2.31543e-10	9.99666e-11	5.38707e-11	1.48405e-11	-4.25212e-10	9.3988e-11	-2.21608e-10	3.57174e-10	4.48903e-11	-2.49869e-10	-1.81307e-11	-4.58439e-10	-1.72464e-10	-4.6177e-10	-2.52275e-10	2.56975e-10	-3.7239e-10	-8.04665e-11	8.24366e-11	-1.82677e-10	6.29603e-11	-3.64504e-11	2.79122e-10	6.29603e-11	0	0	0	0	0	0	0	0	0	0	0	0	0	0	0	0	0	0	0	0
biochem-CHO	18.5926	3.57174e-10		1.35205e-10	4.51781e-10	-2.31543e-10	9.99666e-11	5.38707e-11	1.48405e-11	-4.25212e-10	9.3988e-11	-2.21608e-10	3.57174e-10	4.48903e-11	-2.49869e-10	-1.81307e-11	-4.58439e-10	-1.72464e-10	-4.6177e-10	-2.52275e-10	2.56975e-10	-3.7239e-10	-8.04665e-11	8.24366e-11	-1.82677e-10	6.29603e-11	-3.64504e-11	2.79122e-10	6.29603e-11	0	0	0	0	0	0	0	0	0	0	0	0	0	0	0	0	0	0	0	0
biochem-TG	18.5926	3.57174e-10		1.35205e-10	4.51781e-10	-2.31543e-10	9.99666e-11	5.38707e-11	1.48405e-11	-4.25212e-10	9.3988e-11	-2.21608e-10	3.57174e-10	4.48903e-11	-2.49869e-10	-1.81307e-11	-4.58439e-10	-1.72464e-10	-4.6177e-10	-2.52275e-10	2.56975e-10	-3.7239e-10	-8.04665e-11	8.24366e-11	-1.82677e-10	6.29603e-11	-3.64504e-11	2.79122e-10	6.29603e-11	0	0	0	0	0	0	0	0	0	0	0	0	0	0	0	0	0	0	0	0
biochem-LDL	18.5926	3.57174e-10		1.35205e-10	4.51781e-10	-2.31543e-10	9.99666e-11	5.38707e-11	1.48405e-11	-4.25212e-10	9.3988e-11	-2.21608e-10	3.57174e-10	4.48903e-11	-2.49869e-10	-1.81307e-11	-4.58439e-10	-1.72464e-10	-4.6177e-10	-2.52275e-10	2.56975e-10	-3.7239e-10	-8.04665e-11	8.24366e-11	-1.82677e-10	6.29603e-11	-3.64504e-11	2.79122e-10	6.29603e-11	0	0	0	0	0	0	0	0	0	0	0	0	0	0	0	0	0	0	0	0
biochem-CysC	17.037	3.57174e-10		1.35205e-10	4.51781e-10	-2.31543e-10	9.99666e-11	5.38707e-11	1.48405e-11	-4.25212e-10	9.3988e-11	-2.21608e-10	3.57174e-10	4.48903e-11	-2.49869e-10	-1.81307e-11	-4.58439e-10	-1.72464e-10	-4.6177e-10	-2.52275e-10	2.56975e-10	-3.7239e-10	-8.04665e-11	8.24366e-11	-1.82677e-10	6.29603e-11	-3.64504e-11	2.79122e-10	6.29603e-11	0	0	0	0	0	0	0	0	0	0	0	0	0	0	0	0	0	0	0	0
biochem-AMY	10.963	3.57174e-10		1.35205e-10	4.51781e-10	-2.31543e-10	9.99666e-11	5.38707e-11	1.48405e-11	-4.25212e-10	9.3988e-11	-2.21608e-10	3.57174e-10	4.48903e-11	-2.49869e-10	-1.81307e-11	-4.58439e-10	-1.72464e-10	-4.6177e-10	-2.52275e-10	2.56975e-10	-3.7239e-10	-8.04665e-11	8.24366e-11	-1.82677e-10	6.29603e-11	-3.64504e-11	2.79122e-10	6.29603e-11	0	0	0	0	0	0	0	0	0	0	0	0	0	0	0	0	0	0	0	0
biochem-BNP	6.51852	3.57174e-10		1.35205e-10	4.51781e-10	-2.31543e-10	9.99666e-11	5.38707e-11	1.48405e-11	-4.25212e-10	9.3988e-11	-2.21608e-10	3.57174e-10	4.48903e-11	-2.49869e-10	-1.81307e-11	-4.58439e-10	-1.72464e-10	-4.6177e-10	-2.52275e-10	2.56975e-10	-3.7239e-10	-8.04665e-11	8.24366e-11	-1.82677e-10	6.29603e-11	-3.64504e-11	2.79122e-10	6.29603e-11	0	0	0	0	0	0	0	0	0	0	0	0	0	0	0	0	0	0	0	0
biochem-CKMB	0.592593	3.57174e-10		1.35205e-10	4.51781e-10	-2.31543e-10	9.99666e-11	5.38707e-11	1.48405e-11	-4.25212e-10	9.3988e-11	-2.21608e-10	3.57174e-10	4.48903e-11	-2.49869e-10	-1.81307e-11	-4.58439e-10	-1.72464e-10	-4.6177e-10	-2.52275e-10	2.56975e-10	-3.7239e-10	-8.04665e-11	8.24366e-11	-1.82677e-10	6.29603e-11	-3.64504e-11	2.79122e-10	6.29603e-11	0	0	0	0	0	0	0	0	0	0	0	0	0	0	0	0	0	0	0	0
biochem-MYO	1.40741	3.57174e-10		1.35205e-10	4.51781e-10	-2.31543e-10	9.99666e-11	5.38707e-11	1.48405e-11	-4.25212e-10	9.3988e-11	-2.21608e-10	3.57174e-10	4.48903e-11	-2.49869e-10	-1.81307e-11	-4.58439e-10	-1.72464e-10	-4.6177e-10	-2.52275e-10	2.56975e-10	-3.7239e-10	-8.04665e-11	8.24366e-11	-1.82677e-10	6.29603e-11	-3.64504e-11	2.79122e-10	6.29603e-11	0	0	0	0	0	0	0	0	0	0	0	0	0	0	0	0	0	0	0	0
biochem-cTNI	0	3.57174e-10		1.35205e-10	4.51781e-10	-2.31543e-10	9.99666e-11	5.38707e-11	1.48405e-11	-4.25212e-10	9.3988e-11	-2.21608e-10	3.57174e-10	4.48903e-11	-2.49869e-10	-1.81307e-11	-4.58439e-10	-1.72464e-10	-4.6177e-10	-2.52275e-10	2.56975e-10	-3.7239e-10	-8.04665e-11	8.24366e-11	-1.82677e-10	6.29603e-11	-3.64504e-11	2.79122e-10	6.29603e-11	0	0	0	0	0	0	0	0	0	0	0	0	0	0	0	0	0	0	0	0
biochem-Lip	0.592593	3.57174e-10		1.35205e-10	4.51781e-10	-2.31543e-10	9.99666e-11	5.38707e-11	1.48405e-11	-4.25212e-10	9.3988e-11	-2.21608e-10	3.57174e-10	4.48903e-11	-2.49869e-10	-1.81307e-11	-4.58439e-10	-1.72464e-10	-4.6177e-10	-2.52275e-10	2.56975e-10	-3.7239e-10	-8.04665e-11	8.24366e-11	-1.82677e-10	6.29603e-11	-3.64504e-11	2.79122e-10	6.29603e-11	0	0	0	0	0	0	0	0	0	0	0	0	0	0	0	0	0	0	0	0
biochem-CHE	1.62963	3.57174e-10		1.35205e-10	4.51781e-10	-2.31543e-10	9.99666e-11	5.38707e-11	1.48405e-11	-4.25212e-10	9.3988e-11	-2.21608e-10	3.57174e-10	4.48903e-11	-2.49869e-10	-1.81307e-11	-4.58439e-10	-1.72464e-10	-4.6177e-10	-2.52275e-10	2.56975e-10	-3.7239e-10	-8.04665e-11	8.24366e-11	-1.82677e-10	6.29603e-11	-3.64504e-11	2.79122e-10	6.29603e-11	0	0	0	0	0	0	0	0	0	0	0	0	0	0	0	0	0	0	0	0
biochem-ADA	1.62963	3.57174e-10		1.35205e-10	4.51781e-10	-2.31543e-10	9.99666e-11	5.38707e-11	1.48405e-11	-4.25212e-10	9.3988e-11	-2.21608e-10	3.57174e-10	4.48903e-11	-2.49869e-10	-1.81307e-11	-4.58439e-10	-1.72464e-10	-4.6177e-10	-2.52275e-10	2.56975e-10	-3.7239e-10	-8.04665e-11	8.24366e-11	-1.82677e-10	6.29603e-11	-3.64504e-11	2.79122e-10	6.29603e-11	0	0	0	0	0	0	0	0	0	0	0	0	0	0	0	0	0	0	0	0
biochem-PA	1.62963	3.57174e-10		1.35205e-10	4.51781e-10	-2.31543e-10	9.99666e-11	5.38707e-11	1.48405e-11	-4.25212e-10	9.3988e-11	-2.21608e-10	3.57174e-10	4.48903e-11	-2.49869e-10	-1.81307e-11	-4.58439e-10	-1.72464e-10	-4.6177e-10	-2.52275e-10	2.56975e-10	-3.7239e-10	-8.04665e-11	8.24366e-11	-1.82677e-10	6.29603e-11	-3.64504e-11	2.79122e-10	6.29603e-11	0	0	0	0	0	0	0	0	0	0	0	0	0	0	0	0	0	0	0	0
cytokines-suite1-IL-10	4.81481	3.57174e-10		1.35205e-10	4.51781e-10	-2.31543e-10	9.99666e-11	5.38707e-11	1.48405e-11	-4.25212e-10	9.3988e-11	-2.21608e-10	3.57174e-10	4.48903e-11	-2.49869e-10	-1.81307e-11	-4.58439e-10	-1.72464e-10	-4.6177e-10	-2.52275e-10	2.56975e-10	-3.7239e-10	-8.04665e-11	8.24366e-11	-1.82677e-10	6.29603e-11	-3.64504e-11	2.79122e-10	6.29603e-11	0	0	0	0	0	0	0	0	0	0	0	0	0	0	0	0	0	0	0	0
cytokines-suite1-IL-8	9.40741	3.57174e-10		1.35205e-10	4.51781e-10	-2.31543e-10	9.99666e-11	5.38707e-11	1.48405e-11	-4.25212e-10	9.3988e-11	-2.21608e-10	3.57174e-10	4.48903e-11	-2.49869e-10	-1.81307e-11	-4.58439e-10	-1.72464e-10	-4.6177e-10	-2.52275e-10	2.56975e-10	-3.7239e-10	-8.04665e-11	8.24366e-11	-1.82677e-10	6.29603e-11	-3.64504e-11	2.79122e-10	6.29603e-11	0	0	0	0	0	0	0	0	0	0	0	0	0	0	0	0	0	0	0	0
cytokines-suite1-IL-2R	9.40741	3.57174e-10		1.35205e-10	4.51781e-10	-2.31543e-10	9.99666e-11	5.38707e-11	1.48405e-11	-4.25212e-10	9.3988e-11	-2.21608e-10	3.57174e-10	4.48903e-11	-2.49869e-10	-1.81307e-11	-4.58439e-10	-1.72464e-10	-4.6177e-10	-2.52275e-10	2.56975e-10	-3.7239e-10	-8.04665e-11	8.24366e-11	-1.82677e-10	6.29603e-11	-3.64504e-11	2.79122e-10	6.29603e-11	0	0	0	0	0	0	0	0	0	0	0	0	0	0	0	0	0	0	0	0
cytokines-suite1-IL-6	6.51852	3.57174e-10		1.35205e-10	4.51781e-10	-2.31543e-10	9.99666e-11	5.38707e-11	1.48405e-11	-4.25212e-10	9.3988e-11	-2.21608e-10	3.57174e-10	4.48903e-11	-2.49869e-10	-1.81307e-11	-4.58439e-10	-1.72464e-10	-4.6177e-10	-2.52275e-10	2.56975e-10	-3.7239e-10	-8.04665e-11	8.24366e-11	-1.82677e-10	6.29603e-11	-3.64504e-11	2.79122e-10	6.29603e-11	0	0	0	0	0	0	0	0	0	0	0	0	0	0	0	0	0	0	0	0
cytokines-suite1-TNF-alpha	8.51852	3.57174e-10		1.35205e-10	4.51781e-10	-2.31543e-10	9.99666e-11	5.38707e-11	1.48405e-11	-4.25212e-10	9.3988e-11	-2.21608e-10	3.57174e-10	4.48903e-11	-2.49869e-10	-1.81307e-11	-4.58439e-10	-1.72464e-10	-4.6177e-10	-2.52275e-10	2.56975e-10	-3.7239e-10	-8.04665e-11	8.24366e-11	-1.82677e-10	6.29603e-11	-3.64504e-11	2.79122e-10	6.29603e-11	0	0	0	0	0	0	0	0	0	0	0	0	0	0	0	0	0	0	0	0
cytokines-suite1-IL-1beta	1.48148	3.57174e-10		1.35205e-10	4.51781e-10	-2.31543e-10	9.99666e-11	5.38707e-11	1.48405e-11	-4.25212e-10	9.3988e-11	-2.21608e-10	3.57174e-10	4.48903e-11	-2.49869e-10	-1.81307e-11	-4.58439e-10	-1.72464e-10	-4.6177e-10	-2.52275e-10	2.56975e-10	-3.7239e-10	-8.04665e-11	8.24366e-11	-1.82677e-10	6.29603e-11	-3.64504e-11	2.79122e-10	6.29603e-11	0	0	0	0	0	0	0	0	0	0	0	0	0	0	0	0	0	0	0	0
cytokines-suite2-IL-2	3.03704	3.57174e-10		1.35205e-10	4.51781e-10	-2.31543e-10	9.99666e-11	5.38707e-11	1.48405e-11	-4.25212e-10	9.3988e-11	-2.21608e-10	3.57174e-10	4.48903e-11	-2.49869e-10	-1.81307e-11	-4.58439e-10	-1.72464e-10	-4.6177e-10	-2.52275e-10	2.56975e-10	-3.7239e-10	-8.04665e-11	8.24366e-11	-1.82677e-10	6.29603e-11	-3.64504e-11	2.79122e-10	6.29603e-11	0	0	0	0	0	0	0	0	0	0	0	0	0	0	0	0	0	0	0	0
cytokines-suite2-IL-1beta	2.74074	3.57174e-10		1.35205e-10	4.51781e-10	-2.31543e-10	9.99666e-11	5.38707e-11	1.48405e-11	-4.25212e-10	9.3988e-11	-2.21608e-10	3.57174e-10	4.48903e-11	-2.49869e-10	-1.81307e-11	-4.58439e-10	-1.72464e-10	-4.6177e-10	-2.52275e-10	2.56975e-10	-3.7239e-10	-8.04665e-11	8.24366e-11	-1.82677e-10	6.29603e-11	-3.64504e-11	2.79122e-10	6.29603e-11	0	0	0	0	0	0	0	0	0	0	0	0	0	0	0	0	0	0	0	0
cytokines-suite2-TNF-alpha	2.74074	3.57174e-10		1.35205e-10	4.51781e-10	-2.31543e-10	9.99666e-11	5.38707e-11	1.48405e-11	-4.25212e-10	9.3988e-11	-2.21608e-10	3.57174e-10	4.48903e-11	-2.49869e-10	-1.81307e-11	-4.58439e-10	-1.72464e-10	-4.6177e-10	-2.52275e-10	2.56975e-10	-3.7239e-10	-8.04665e-11	8.24366e-11	-1.82677e-10	6.29603e-11	-3.64504e-11	2.79122e-10	6.29603e-11	0	0	0	0	0	0	0	0	0	0	0	0	0	0	0	0	0	0	0	0
cytokines-suite2-IL-10	3.03704	3.57174e-10		1.35205e-10	4.51781e-10	-2.31543e-10	9.99666e-11	5.38707e-11	1.48405e-11	-4.25212e-10	9.3988e-11	-2.21608e-10	3.57174e-10	4.48903e-11	-2.49869e-10	-1.81307e-11	-4.58439e-10	-1.72464e-10	-4.6177e-10	-2.52275e-10	2.56975e-10	-3.7239e-10	-8.04665e-11	8.24366e-11	-1.82677e-10	6.29603e-11	-3.64504e-11	2.79122e-10	6.29603e-11	0	0	0	0	0	0	0	0	0	0	0	0	0	0	0	0	0	0	0	0
cytokines-suite2-IL-8	3.03704	3.57174e-10		1.35205e-10	4.51781e-10	-2.31543e-10	9.99666e-11	5.38707e-11	1.48405e-11	-4.25212e-10	9.3988e-11	-2.21608e-10	3.57174e-10	4.48903e-11	-2.49869e-10	-1.81307e-11	-4.58439e-10	-1.72464e-10	-4.6177e-10	-2.52275e-10	2.56975e-10	-3.7239e-10	-8.04665e-11	8.24366e-11	-1.82677e-10	6.29603e-11	-3.64504e-11	2.79122e-10	6.29603e-11	0	0	0	0	0	0	0	0	0	0	0	0	0	0	0	0	0	0	0	0
cytokines-suite2-IL-17	3.03704	3.57174e-10		1.35205e-10	4.51781e-10	-2.31543e-10	9.99666e-11	5.38707e-11	1.48405e-11	-4.25212e-10	9.3988e-11	-2.21608e-10	3.57174e-10	4.48903e-11	-2.49869e-10	-1.81307e-11	-4.58439e-10	-1.72464e-10	-4.6177e-10	-2.52275e-10	2.56975e-10	-3.7239e-10	-8.04665e-11	8.24366e-11	-1.82677e-10	6.29603e-11	-3.64504e-11	2.79122e-10	6.29603e-11	0	0	0	0	0	0	0	0	0	0	0	0	0	0	0	0	0	0	0	0
cytokines-suite2-IL-6	3.03704	3.57174e-10		1.35205e-10	4.51781e-10	-2.31543e-10	9.99666e-11	5.38707e-11	1.48405e-11	-4.25212e-10	9.3988e-11	-2.21608e-10	3.57174e-10	4.48903e-11	-2.49869e-10	-1.81307e-11	-4.58439e-10	-1.72464e-10	-4.6177e-10	-2.52275e-10	2.56975e-10	-3.7239e-10	-8.04665e-11	8.24366e-11	-1.82677e-10	6.29603e-11	-3.64504e-11	2.79122e-10	6.29603e-11	0	0	0	0	0	0	0	0	0	0	0	0	0	0	0	0	0	0	0	0
cytokines-suite2-IL-5	2.74074	3.57174e-10		1.35205e-10	4.51781e-10	-2.31543e-10	9.99666e-11	5.38707e-11	1.48405e-11	-4.25212e-10	9.3988e-11	-2.21608e-10	3.57174e-10	4.48903e-11	-2.49869e-10	-1.81307e-11	-4.58439e-10	-1.72464e-10	-4.6177e-10	-2.52275e-10	2.56975e-10	-3.7239e-10	-8.04665e-11	8.24366e-11	-1.82677e-10	6.29603e-11	-3.64504e-11	2.79122e-10	6.29603e-11	0	0	0	0	0	0	0	0	0	0	0	0	0	0	0	0	0	0	0	0
cytokines-suite2-IFN-alpha	3.03704	3.57174e-10		1.35205e-10	4.51781e-10	-2.31543e-10	9.99666e-11	5.38707e-11	1.48405e-11	-4.25212e-10	9.3988e-11	-2.21608e-10	3.57174e-10	4.48903e-11	-2.49869e-10	-1.81307e-11	-4.58439e-10	-1.72464e-10	-4.6177e-10	-2.52275e-10	2.56975e-10	-3.7239e-10	-8.04665e-11	8.24366e-11	-1.82677e-10	6.29603e-11	-3.64504e-11	2.79122e-10	6.29603e-11	0	0	0	0	0	0	0	0	0	0	0	0	0	0	0	0	0	0	0	0
cytokines-suite2-IFN-gamma	3.03704	3.57174e-10		1.35205e-10	4.51781e-10	-2.31543e-10	9.99666e-11	5.38707e-11	1.48405e-11	-4.25212e-10	9.3988e-11	-2.21608e-10	3.57174e-10	4.48903e-11	-2.49869e-10	-1.81307e-11	-4.58439e-10	-1.72464e-10	-4.6177e-10	-2.52275e-10	2.56975e-10	-3.7239e-10	-8.04665e-11	8.24366e-11	-1.82677e-10	6.29603e-11	-3.64504e-11	2.79122e-10	6.29603e-11	0	0	0	0	0	0	0	0	0	0	0	0	0	0	0	0	0	0	0	0
cytokines-suite2-IL-12P70	3.03704	3.57174e-10		1.35205e-10	4.51781e-10	-2.31543e-10	9.99666e-11	5.38707e-11	1.48405e-11	-4.25212e-10	9.3988e-11	-2.21608e-10	3.57174e-10	4.48903e-11	-2.49869e-10	-1.81307e-11	-4.58439e-10	-1.72464e-10	-4.6177e-10	-2.52275e-10	2.56975e-10	-3.7239e-10	-8.04665e-11	8.24366e-11	-1.82677e-10	6.29603e-11	-3.64504e-11	2.79122e-10	6.29603e-11	0	0	0	0	0	0	0	0	0	0	0	0	0	0	0	0	0	0	0	0
cytokines-suite2-IL-4	3.03704	3.57174e-10		1.35205e-10	4.51781e-10	-2.31543e-10	9.99666e-11	5.38707e-11	1.48405e-11	-4.25212e-10	9.3988e-11	-2.21608e-10	3.57174e-10	4.48903e-11	-2.49869e-10	-1.81307e-11	-4.58439e-10	-1.72464e-10	-4.6177e-10	-2.52275e-10	2.56975e-10	-3.7239e-10	-8.04665e-11	8.24366e-11	-1.82677e-10	6.29603e-11	-3.64504e-11	2.79122e-10	6.29603e-11	0	0	0	0	0	0	0	0	0	0	0	0	0	0	0	0	0	0	0	0
i/o-diarrhea-volume	33.3333	3.57174e-10		1.35205e-10	4.51781e-10	-2.31543e-10	9.99666e-11	5.38707e-11	1.48405e-11	-4.25212e-10	9.3988e-11	-2.21608e-10	3.57174e-10	4.48903e-11	-2.49869e-10	-1.81307e-11	-4.58439e-10	-1.72464e-10	-4.6177e-10	-2.52275e-10	2.56975e-10	-3.7239e-10	-8.04665e-11	8.24366e-11	-1.82677e-10	6.29603e-11	-3.64504e-11	2.79122e-10	6.29603e-11	0	0	0	0	0	0	0	0	0	0	0	0	0	0	0	0	0	0	0	0
i/o-sweat-volume	33.3333	3.57174e-10		1.35205e-10	4.51781e-10	-2.31543e-10	9.99666e-11	5.38707e-11	1.48405e-11	-4.25212e-10	9.3988e-11	-2.21608e-10	3.57174e-10	4.48903e-11	-2.49869e-10	-1.81307e-11	-4.58439e-10	-1.72464e-10	-4.6177e-10	-2.52275e-10	2.56975e-10	-3.7239e-10	-8.04665e-11	8.24366e-11	-1.82677e-10	6.29603e-11	-3.64504e-11	2.79122e-10	6.29603e-11	0	0	0	0	0	0	0	0	0	0	0	0	0	0	0	0	0	0	0	0
[truncated: 54 more columns]

## Sheet: Fig. 2c
	Internal validation			Holdout validation
	ΔAUPRC	ΔAUROC		ΔAUPRC	ΔAUROC
Adults	-0.04613	-0.06273		-0.17434	-0.07407
Children	-0.31735	-0.04435		-0.14876	-0.22222

## Sheet: Fig. 2d
Features included (%)	Internal validation			Holdout validation
	AUROC	AUPRC		AUROC	AUPRC
10	0.743016	0.297171		0.835979	0.686871
20	0.809216	0.45842		0.812169	0.674975
30	0.801736	0.408941		0.846561	0.603801
40	0.824791	0.463094		0.904762	0.714536
50	0.806374	0.474806		0.920635	0.771939
60	0.794072	0.440029		0.907407	0.752368
70	0.780021	0.419161		0.925926	0.780278
80	0.780021	0.419161		0.941799	0.816036
90	0.780021	0.419161		0.941799	0.816036
100	0.780021	0.419161		0.94709	0.822619

## Sheet: Fig. 2e
Features included (%)	Internal validation			Holdout validation
	AUROC	AUPRC		AUROC	AUPRC
10	0.750975	0.461248		0.666667	0.716083
20	0.87037	0.767822		0.888889	0.904106
30	0.819444	0.715532		0.777778	0.851238
40	0.87037	0.748414		0.777778	0.851238
50	0.87037	0.748414		1	1
60	0.87037	0.748414		1	1
70	0.87037	0.748414		1	1
80	0.87037	0.748414		1	1
90	0.87037	0.748414		1	1
100	0.87037	0.748414		1	1
