# Supplementary material for: Dynamic forecasting of severe acute graft-versus-host disease after transplantation
Source: Nat Comput Sci. 2022 Mar 28;2(3):153–9. doi: 10.1038/s43588-022-00213-4 (PMC10766514; doi:10.1038/s43588-022-00213-4)
Supplement: Supplementary file 11 — Statistical source data. [file 43588_2022_213_MOESM11_ESM.xlsx]

## Sheet: Extended Data Fig. 1a
Days post-transplant	AUPRC				Remaining positive cases
	daGOAT	PeriHSCT-NB	PeriHSCT-RF	XGBoost
1	NA	0.274907	0.247397	NA	78
2	0.00864931	0.274907	0.247397	0.00843512	78
3	0.157982	0.274907	0.247397	0.00894213	78
4	0.0633989	0.274907	0.247397	0.0234851	78
5	0.0333997	0.274907	0.247397	0.0249751	78
6	0.0311595	0.274907	0.247397	0.0617399	78
7	0.0375845	0.274907	0.247397	0.0445227	78
8	0.0522362	0.274907	0.247397	0.0364861	78
9	0.0475596	0.274907	0.247397	0.0429204	78
10	0.0638025	0.274907	0.247397	0.0580723	78
11	0.0701633	0.274907	0.247397	0.160315	78
12	0.112936	0.274907	0.247397	0.179381	78
13	0.0748411	0.274907	0.247397	0.0889316	78
14	0.0882379	0.274907	0.247397	0.0758504	78
15	0.122877	0.274907	0.247397	0.0999057	78
16	0.171364	0.251432	0.249479	0.10717	78
17	0.155241	0.251432	0.249479	0.216769	75
18	0.149505	0.246449	0.270435	0.131819	75
19	0.163341	0.249737	0.247858	0.0949393	72
20	0.19526	0.249264	0.295116	0.0741431	69
21	0.18413	0.245633	0.210071	0.106641	68
22	0.381356	0.200948	0.262069	0.18534	65
23	0.419161	0.226905	0.200424	0.180809	64
24	0.27579	0.17988	0.28978	0.180243	61
25	0.224436	0.184856	0.223905	0.252178	58
26	0.24289	0.184722	0.269603	0.122771	54
27	0.106887	0.186925	0.2731	0.114213	49
28	0.103902	0.188906	0.257982	0.10338	44
29	0.118474	0.200839	0.295472	0.0663041	41
30	0.118288	0.162384	0.177313	0.0732888	35
31	0.0999824	0.166588	0.225778	0.0596689	34
32	0.106754	0.142367	0.281126	0.057584	31
33	0.095408	0.137222	0.26866	0.0527252	29
34	0.0694437	0.136916	0.361878	0.0893302	26
35	0.138186	0.115127	0.305543	0.0792266	25
36	0.0889454	0.105383	0.245555	0.0523823	24
37	0.072818	0.105383	0.245555	0.0845987	22
38	0.0646363	0.101368	0.115783	0.130898	22
39	0.0742985	0.0946694	0.121159	0.0617825	21
40	0.0466282	0.0817851	0.21811	0.0380596	18
41	0.0379069	0.0561458	0.141956	0.0257392	16
42	0.0540007	0.0561458	0.141956	0.107463	14
43	0.0414537	0.0543321	0.178601	0.027811	14
44	0.0255836	0.045198	0.242279	0.139797	12
45	0.0209728	0.045198	0.242279	0.147384	11
46	0.0132575	0.0490813	0.119768	0.367912	11
47	0.0122513	0.0491298	0.13947	0.0445363	8
48	0.0131935	0.0491298	0.13947	0.0159993	8
49	0.0162812	0.049066	0.0652088	0.0173533	8
50	0.00736252	0.0451841	0.11135	0.0254477	8
51	0.00729004	0.0451841	0.11135	0.0428358	7
52	0.00650742	0.0415178	0.130872	0.00590846	7
53	0.0104036	0.0415178	0.130872	0.00594544	6
54	0.0876832	0.0415178	0.130872	0.0139851	6
55	0.0568955	0.0415178	0.130872	0.00907872	6
56	0.0750959	0.0571447	0.118173	0.00877193	6
57	0.0750959	0.0571447	0.118173	0.00877193	4
58	0.0577357	0.0571447	0.34036	0.00877193	4
59	0.0577357	0.0571447	0.34036	0.00877193	4
60	0.0750959	0.0571447	0.34036	0.00877193	4
61	0.18907	0.0571447	0.0665964	0.00877193	4
62	0.0883922	0.0571447	0.0665964	0.00877193	4
63	0.107426	0.0571447	0.0665964	0.00877193	4
64	0.0652803	0.0571447	0.0665964	0.00877193	4
65	0.0209672	0.0571447	0.0665964	0.00945093	4
66	0.032006	0.0571447	0.0665964	0.0128578	4
67	0.0402753	0.0571447	0.0665964	0.0128578	4
68	0.00597614	0.0146438	0.0190854	0.00714286	4
69	0.0106041	0.0146438	0.0190854	0.00576139	3
70	0.0123749	0.0146438	0.0190854	0.00578408	3
71	0.0116146	0.0146438	0.0191042	0.00560511	3
72	0.00739533	0.0146438	0.0191042	0.00965705	3
73	0.00717516	0.0146438	0.0191042	0.00931918	3
74	0.0087767	0.0150733	0.0199066	0.0798293	3
75	0.00976021	0.0150733	0.0199066	0.0056817	3
76	0.0247384	0.0150733	0.0199066	0.0511651	3
77	0.0287917	0.0150733	0.0189869	0.0712453	3
78	0.0263814	0.0150733	0.0189869	0.0731429	3
79	0.0362809	NA	NA	0.156523	3
80	0.0412426	NA	NA	0.0246837	2
81	0.0367611	NA	NA	0.0276347	2
82	0.157762	NA	NA	0.0619591	2
83	0.0340998	NA	NA	0.0555556	2
84	0.0468982	NA	NA	0.0555556	1
85	0.0517554	NA	NA	0.0555556	1
86	0.306853	NA	NA	0.0555556	1
87	0.107426	NA	NA	0.0555556	1
88	0.0652803	NA	NA	0.0555556	1
89	0.0750959	NA	NA	0.0555556	1
90	NA	NA	NA	NA	1
91	NA	NA	NA	NA	0
92	NA	NA	NA	NA	0
93	NA	NA	NA	NA	0
94	NA	NA	NA	NA	0
95	NA	NA	NA	NA	0
96	NA	NA	NA	NA	0
97	NA	NA	NA	NA	0
98	NA	NA	NA	NA	0
99	NA	NA	NA	NA	0
100	NA	NA	NA	NA	0

## Sheet: Extended Data Fig. 1b
daGOAT			PeriHSCT-NB			PeriHSCT-RF			XGBoost
Recall	Precision		Recall	Precision		Recall	Precision		Recall	Precision
0	0.5		0	0.25		0	0.25		0	0.125
0.00010001	0.500049		0.00010001	0.250129		0.00010001	0.250019		0.00010001	0.125071
0.00020002	0.500098		0.00020002	0.250258		0.00020002	0.250039		0.00020002	0.125142
0.00030003	0.500147		0.00030003	0.250388		0.00030003	0.250058		0.00030003	0.125213
0.00040004	0.500197		0.00040004	0.250517		0.00040004	0.250078		0.00040004	0.125284
0.00050005	0.500246		0.00050005	0.250646		0.00050005	0.250097		0.00050005	0.125355
0.00060006	0.500295		0.00060006	0.250775		0.00060006	0.250117		0.00060006	0.125425
0.00070007	0.500344		0.00070007	0.250904		0.00070007	0.250136		0.00070007	0.125496
0.00080008	0.500393		0.00080008	0.251033		0.00080008	0.250156		0.00080008	0.125567
0.00090009	0.500442		0.00090009	0.251163		0.00090009	0.250175		0.00090009	0.125638
0.0010001	0.500492		0.0010001	0.251292		0.0010001	0.250195		0.0010001	0.125709
0.00110011	0.500541		0.00110011	0.251421		0.00110011	0.250214		0.00110011	0.12578
0.00120012	0.50059		0.00120012	0.25155		0.00120012	0.250234		0.00120012	0.125851
0.00130013	0.500639		0.00130013	0.251679		0.00130013	0.250253		0.00130013	0.125922
0.00140014	0.500688		0.00140014	0.251809		0.00140014	0.250273		0.00140014	0.125993
0.00150015	0.500737		0.00150015	0.251938		0.00150015	0.250292		0.00150015	0.126064
0.00160016	0.500786		0.00160016	0.252067		0.00160016	0.250311		0.00160016	0.126135
0.00170017	0.500836		0.00170017	0.252196		0.00170017	0.250331		0.00170017	0.126205
0.00180018	0.500885		0.00180018	0.252325		0.00180018	0.25035		0.00180018	0.126276
0.00190019	0.500934		0.00190019	0.252454		0.00190019	0.25037		0.00190019	0.126347
0.0020002	0.500983		0.0020002	0.252584		0.0020002	0.250389		0.0020002	0.126418
0.00210021	0.501032		0.00210021	0.252713		0.00210021	0.250409		0.00210021	0.126489
0.00220022	0.501081		0.00220022	0.252842		0.00220022	0.250428		0.00220022	0.12656
0.00230023	0.501131		0.00230023	0.252971		0.00230023	0.250448		0.00230023	0.126631
0.00240024	0.50118		0.00240024	0.2531		0.00240024	0.250467		0.00240024	0.126702
0.00250025	0.501229		0.00250025	0.253229		0.00250025	0.250487		0.00250025	0.126773
0.00260026	0.501278		0.00260026	0.253359		0.00260026	0.250506		0.00260026	0.126844
0.00270027	0.501327		0.00270027	0.253488		0.00270027	0.250526		0.00270027	0.126914
0.00280028	0.501376		0.00280028	0.253617		0.00280028	0.250545		0.00280028	0.126985
0.00290029	0.501425		0.00290029	0.253746		0.00290029	0.250565		0.00290029	0.127056
0.0030003	0.501475		0.0030003	0.253875		0.0030003	0.250584		0.0030003	0.127127
0.00310031	0.501524		0.00310031	0.254005		0.00310031	0.250603		0.00310031	0.127198
0.00320032	0.501573		0.00320032	0.254134		0.00320032	0.250623		0.00320032	0.127269
0.00330033	0.501622		0.00330033	0.254263		0.00330033	0.250642		0.00330033	0.12734
0.00340034	0.501671		0.00340034	0.254392		0.00340034	0.250662		0.00340034	0.127411
0.00350035	0.50172		0.00350035	0.254521		0.00350035	0.250681		0.00350035	0.127482
0.00360036	0.501769		0.00360036	0.25465		0.00360036	0.250701		0.00360036	0.127553
0.00370037	0.501819		0.00370037	0.25478		0.00370037	0.25072		0.00370037	0.127624
0.00380038	0.501868		0.00380038	0.254909		0.00380038	0.25074		0.00380038	0.127694
0.00390039	0.501917		0.00390039	0.255038		0.00390039	0.250759		0.00390039	0.127765
0.0040004	0.501966		0.0040004	0.255167		0.0040004	0.250779		0.0040004	0.127836
0.00410041	0.502015		0.00410041	0.255296		0.00410041	0.250798		0.00410041	0.127907
0.00420042	0.502064		0.00420042	0.255426		0.00420042	0.250818		0.00420042	0.127978
0.00430043	0.502114		0.00430043	0.255555		0.00430043	0.250837		0.00430043	0.128049
0.00440044	0.502163		0.00440044	0.255684		0.00440044	0.250857		0.00440044	0.12812
0.00450045	0.502212		0.00450045	0.255813		0.00450045	0.250876		0.00450045	0.128191
0.00460046	0.502261		0.00460046	0.255942		0.00460046	0.250895		0.00460046	0.128262
0.00470047	0.50231		0.00470047	0.256071		0.00470047	0.250915		0.00470047	0.128333
0.00480048	0.502359		0.00480048	0.256201		0.00480048	0.250934		0.00480048	0.128404
0.00490049	0.502408		0.00490049	0.25633		0.00490049	0.250954		0.00490049	0.128474
0.0050005	0.502458		0.0050005	0.256459		0.0050005	0.250973		0.0050005	0.128545
0.00510051	0.502507		0.00510051	0.256588		0.00510051	0.250993		0.00510051	0.128616
0.00520052	0.502556		0.00520052	0.256717		0.00520052	0.251012		0.00520052	0.128687
0.00530053	0.502605		0.00530053	0.256847		0.00530053	0.251032		0.00530053	0.128758
0.00540054	0.502654		0.00540054	0.256976		0.00540054	0.251051		0.00540054	0.128829
0.00550055	0.502703		0.00550055	0.257105		0.00550055	0.251071		0.00550055	0.1289
0.00560056	0.502753		0.00560056	0.257234		0.00560056	0.25109		0.00560056	0.128971
0.00570057	0.502802		0.00570057	0.257363		0.00570057	0.25111		0.00570057	0.129042
0.00580058	0.502851		0.00580058	0.257492		0.00580058	0.251129		0.00580058	0.129113
0.00590059	0.5029		0.00590059	0.257622		0.00590059	0.251149		0.00590059	0.129183
0.0060006	0.502949		0.0060006	0.257751		0.0060006	0.251168		0.0060006	0.129254
0.00610061	0.502998		0.00610061	0.25788		0.00610061	0.251187		0.00610061	0.129325
0.00620062	0.503047		0.00620062	0.258009		0.00620062	0.251207		0.00620062	0.129396
0.00630063	0.503097		0.00630063	0.258138		0.00630063	0.251226		0.00630063	0.129467
0.00640064	0.503146		0.00640064	0.258267		0.00640064	0.251246		0.00640064	0.129538
0.00650065	0.503195		0.00650065	0.258397		0.00650065	0.251265		0.00650065	0.129609
0.00660066	0.503244		0.00660066	0.258526		0.00660066	0.251285		0.00660066	0.12968
0.00670067	0.503293		0.00670067	0.258655		0.00670067	0.251304		0.00670067	0.129751
0.00680068	0.503342		0.00680068	0.258784		0.00680068	0.251324		0.00680068	0.129822
0.00690069	0.503392		0.00690069	0.258913		0.00690069	0.251343		0.00690069	0.129893
0.0070007	0.503441		0.0070007	0.259043		0.0070007	0.251363		0.0070007	0.129963
0.00710071	0.50349		0.00710071	0.259172		0.00710071	0.251382		0.00710071	0.130034
0.00720072	0.503539		0.00720072	0.259301		0.00720072	0.251402		0.00720072	0.130105
0.00730073	0.503588		0.00730073	0.25943		0.00730073	0.251421		0.00730073	0.130176
0.00740074	0.503637		0.00740074	0.259559		0.00740074	0.251441		0.00740074	0.130247
0.00750075	0.503686		0.00750075	0.259688		0.00750075	0.25146		0.00750075	0.130318
0.00760076	0.503736		0.00760076	0.259818		0.00760076	0.251479		0.00760076	0.130389
0.00770077	0.503785		0.00770077	0.259947		0.00770077	0.251499		0.00770077	0.13046
0.00780078	0.503834		0.00780078	0.260076		0.00780078	0.251518		0.00780078	0.130531
0.00790079	0.503883		0.00790079	0.260205		0.00790079	0.251538		0.00790079	0.130602
0.0080008	0.503932		0.0080008	0.260334		0.0080008	0.251557		0.0080008	0.130673
0.00810081	0.503981		0.00810081	0.260464		0.00810081	0.251577		0.00810081	0.130743
0.00820082	0.504031		0.00820082	0.260593		0.00820082	0.251596		0.00820082	0.130814
0.00830083	0.50408		0.00830083	0.260722		0.00830083	0.251616		0.00830083	0.130885
0.00840084	0.504129		0.00840084	0.260851		0.00840084	0.251635		0.00840084	0.130956
0.00850085	0.504178		0.00850085	0.26098		0.00850085	0.251655		0.00850085	0.131027
0.00860086	0.504227		0.00860086	0.261109		0.00860086	0.251674		0.00860086	0.131098
0.00870087	0.504276		0.00870087	0.261239		0.00870087	0.251694		0.00870087	0.131169
0.00880088	0.504325		0.00880088	0.261368		0.00880088	0.251713		0.00880088	0.13124
0.00890089	0.504375		0.00890089	0.261497		0.00890089	0.251732		0.00890089	0.131311
0.0090009	0.504424		0.0090009	0.261626		0.0090009	0.251752		0.0090009	0.131382
0.00910091	0.504473		0.00910091	0.261755		0.00910091	0.251771		0.00910091	0.131452
0.00920092	0.504522		0.00920092	0.261885		0.00920092	0.251791		0.00920092	0.131523
0.00930093	0.504571		0.00930093	0.262014		0.00930093	0.25181		0.00930093	0.131594
0.00940094	0.50462		0.00940094	0.262143		0.00940094	0.25183		0.00940094	0.131665
0.00950095	0.50467		0.00950095	0.262272		0.00950095	0.251849		0.00950095	0.131736
0.00960096	0.504719		0.00960096	0.262401		0.00960096	0.251869		0.00960096	0.131807
0.00970097	0.504768		0.00970097	0.26253		0.00970097	0.251888		0.00970097	0.131878
0.00980098	0.504817		0.00980098	0.26266		0.00980098	0.251908		0.00980098	0.131949
0.00990099	0.504866		0.00990099	0.262789		0.00990099	0.251927		0.00990099	0.13202
0.010001	0.504915		0.010001	0.262918		0.010001	0.251947		0.010001	0.132091
0.010101	0.504964		0.010101	0.263047		0.010101	0.251966		0.010101	0.132162
0.010201	0.505014		0.010201	0.263176		0.010201	0.251986		0.010201	0.132232
0.010301	0.505063		0.010301	0.263305		0.010301	0.252005		0.010301	0.132303
0.010401	0.505112		0.010401	0.263435		0.010401	0.252024		0.010401	0.132374
0.0105011	0.505161		0.0105011	0.263564		0.0105011	0.252044		0.0105011	0.132445
0.0106011	0.50521		0.0106011	0.263693		0.0106011	0.252063		0.0106011	0.132516
0.0107011	0.505259		0.0107011	0.263822		0.0107011	0.252083		0.0107011	0.132587
0.0108011	0.505308		0.0108011	0.263951		0.0108011	0.252102		0.0108011	0.132658
0.0109011	0.505358		0.0109011	0.264081		0.0109011	0.252122		0.0109011	0.132729
0.0110011	0.505407		0.0110011	0.26421		0.0110011	0.252141		0.0110011	0.1328
0.0111011	0.505456		0.0111011	0.264339		0.0111011	0.252161		0.0111011	0.132871
0.0112011	0.505505		0.0112011	0.264468		0.0112011	0.25218		0.0112011	0.132942
0.0113011	0.505554		0.0113011	0.264597		0.0113011	0.2522		0.0113011	0.133012
0.0114011	0.505603		0.0114011	0.264726		0.0114011	0.252219		0.0114011	0.133083
0.0115012	0.505653		0.0115012	0.264856		0.0115012	0.252239		0.0115012	0.133154
0.0116012	0.505702		0.0116012	0.264985		0.0116012	0.252258		0.0116012	0.133225
0.0117012	0.505751		0.0117012	0.265114		0.0117012	0.252278		0.0117012	0.133296
0.0118012	0.5058		0.0118012	0.265243		0.0118012	0.252297		0.0118012	0.133367
0.0119012	0.505849		0.0119012	0.265372		0.0119012	0.252316		0.0119012	0.133438
0.0120012	0.505898		0.0120012	0.265502		0.0120012	0.252336		0.0120012	0.133509
0.0121012	0.505947		0.0121012	0.265631		0.0121012	0.252355		0.0121012	0.13358
0.0122012	0.505997		0.0122012	0.26576		0.0122012	0.252375		0.0122012	0.133651
0.0123012	0.506046		0.0123012	0.265889		0.0123012	0.252394		0.0123012	0.133721
0.0124012	0.506095		0.0124012	0.266018		0.0124012	0.252414		0.0124012	0.133792
0.0125013	0.506144		0.0125013	0.266147		0.0125013	0.252433		0.0125013	0.133863
0.0126013	0.506193		0.0126013	0.266277		0.0126013	0.252453		0.0126013	0.133934
0.0127013	0.506242		0.0127013	0.266406		0.0127013	0.252472		0.0127013	0.134005
0.0128013	0.506292		0.0128013	0.266535		0.0128013	0.252492		0.0128013	0.134076
0.0129013	0.506341		0.0129013	0.266664		0.0129013	0.252511		0.0129013	0.134147
0.0130013	0.50639		0.0130013	0.266793		0.0130013	0.252531		0.0130013	0.134218
0.0131013	0.506439		0.0131013	0.266923		0.0131013	0.25255		0.0131013	0.134289
0.0132013	0.506488		0.0132013	0.267052		0.0132013	0.25257		0.0132013	0.13436
0.0133013	0.506537		0.0133013	0.267181		0.0133013	0.252589		0.0133013	0.134431
0.0134013	0.506586		0.0134013	0.26731		0.0134013	0.252608		0.0134013	0.134501
0.0135014	0.506636		0.0135014	0.267439		0.0135014	0.252628		0.0135014	0.134572
0.0136014	0.506685		0.0136014	0.267568		0.0136014	0.252647		0.0136014	0.134643
0.0137014	0.506734		0.0137014	0.267698		0.0137014	0.252667		0.0137014	0.134714
0.0138014	0.506783		0.0138014	0.267827		0.0138014	0.252686		0.0138014	0.134785
0.0139014	0.506832		0.0139014	0.267956		0.0139014	0.252706		0.0139014	0.134856
0.0140014	0.506881		0.0140014	0.268085		0.0140014	0.252725		0.0140014	0.134927
0.0141014	0.506931		0.0141014	0.268214		0.0141014	0.252745		0.0141014	0.134998
0.0142014	0.50698		0.0142014	0.268344		0.0142014	0.252764		0.0142014	0.135069
0.0143014	0.507029		0.0143014	0.268473		0.0143014	0.252784		0.0143014	0.13514
0.0144014	0.507078		0.0144014	0.268602		0.0144014	0.252803		0.0144014	0.135211
0.0145015	0.507127		0.0145015	0.268731		0.0145015	0.252823		0.0145015	0.135281
0.0146015	0.507176		0.0146015	0.26886		0.0146015	0.252842		0.0146015	0.135352
0.0147015	0.507225		0.0147015	0.268989		0.0147015	0.252862		0.0147015	0.135423
0.0148015	0.507275		0.0148015	0.269119		0.0148015	0.252881		0.0148015	0.135494
0.0149015	0.507324		0.0149015	0.269248		0.0149015	0.2529		0.0149015	0.135565
0.0150015	0.507373		0.0150015	0.269377		0.0150015	0.25292		0.0150015	0.135636
0.0151015	0.507422		0.0151015	0.269506		0.0151015	0.252939		0.0151015	0.135707
0.0152015	0.507471		0.0152015	0.269635		0.0152015	0.252959		0.0152015	0.135778
0.0153015	0.50752		0.0153015	0.269764		0.0153015	0.252978		0.0153015	0.135849
0.0154015	0.50757		0.0154015	0.269894		0.0154015	0.252998		0.0154015	0.13592
0.0155016	0.507619		0.0155016	0.270023		0.0155016	0.253017		0.0155016	0.135991
0.0156016	0.507668		0.0156016	0.270152		0.0156016	0.253037		0.0156016	0.136061
0.0157016	0.507717		0.0157016	0.270281		0.0157016	0.253056		0.0157016	0.136132
0.0158016	0.507766		0.0158016	0.27041		0.0158016	0.253076		0.0158016	0.136203
0.0159016	0.507815		0.0159016	0.27054		0.0159016	0.253095		0.0159016	0.136274
0.0160016	0.507864		0.0160016	0.270669		0.0160016	0.253115		0.0160016	0.136345
0.0161016	0.507914		0.0161016	0.270798		0.0161016	0.253134		0.0161016	0.136416
0.0162016	0.507963		0.0162016	0.270927		0.0162016	0.253154		0.0162016	0.136487
0.0163016	0.508012		0.0163016	0.271056		0.0163016	0.253173		0.0163016	0.136558
0.0164016	0.508061		0.0164016	0.271185		0.0164016	0.253192		0.0164016	0.136629
0.0165017	0.50811		0.0165017	0.271315		0.0165017	0.253212		0.0165017	0.1367
0.0166017	0.508159		0.0166017	0.271444		0.0166017	0.253231		0.0166017	0.13677
0.0167017	0.508208		0.0167017	0.271573		0.0167017	0.253251		0.0167017	0.136841
0.0168017	0.508258		0.0168017	0.271702		0.0168017	0.25327		0.0168017	0.136912
0.0169017	0.508307		0.0169017	0.271831		0.0169017	0.25329		0.0169017	0.136983
0.0170017	0.508356		0.0170017	0.271961		0.0170017	0.253309		0.0170017	0.137054
0.0171017	0.508405		0.0171017	0.27209		0.0171017	0.253329		0.0171017	0.137125
0.0172017	0.508454		0.0172017	0.272219		0.0172017	0.253348		0.0172017	0.137196
0.0173017	0.508503		0.0173017	0.272348		0.0173017	0.253368		0.0173017	0.137267
0.0174017	0.508553		0.0174017	0.272477		0.0174017	0.253387		0.0174017	0.137338
0.0175018	0.508602		0.0175018	0.272606		0.0175018	0.253407		0.0175018	0.137409
0.0176018	0.508651		0.0176018	0.272736		0.0176018	0.253426		0.0176018	0.13748
0.0177018	0.5087		0.0177018	0.272865		0.0177018	0.253446		0.0177018	0.13755
0.0178018	0.508749		0.0178018	0.272994		0.0178018	0.253465		0.0178018	0.137621
0.0179018	0.508798		0.0179018	0.273123		0.0179018	0.253484		0.0179018	0.137692
0.0180018	0.508847		0.0180018	0.273252		0.0180018	0.253504		0.0180018	0.137763
0.0181018	0.508897		0.0181018	0.273382		0.0181018	0.253523		0.0181018	0.137834
0.0182018	0.508946		0.0182018	0.273511		0.0182018	0.253543		0.0182018	0.137905
0.0183018	0.508995		0.0183018	0.27364		0.0183018	0.253562		0.0183018	0.137976
0.0184018	0.509044		0.0184018	0.273769		0.0184018	0.253582		0.0184018	0.138047
0.0185019	0.509093		0.0185019	0.273898		0.0185019	0.253601		0.0185019	0.138118
0.0186019	0.509142		0.0186019	0.274027		0.0186019	0.253621		0.0186019	0.138189
0.0187019	0.509192		0.0187019	0.274157		0.0187019	0.25364		0.0187019	0.13826
0.0188019	0.509241		0.0188019	0.274286		0.0188019	0.25366		0.0188019	0.13833
0.0189019	0.50929		0.0189019	0.274415		0.0189019	0.253679		0.0189019	0.138401
0.0190019	0.509339		0.0190019	0.274544		0.0190019	0.253699		0.0190019	0.138472
0.0191019	0.509388		0.0191019	0.274673		0.0191019	0.253718		0.0191019	0.138543
0.0192019	0.509437		0.0192019	0.274802		0.0192019	0.253738		0.0192019	0.138614
0.0193019	0.509486		0.0193019	0.274932		0.0193019	0.253757		0.0193019	0.138685
0.0194019	0.509536		0.0194019	0.275061		0.0194019	0.253776		0.0194019	0.138756
0.019502	0.509585		0.019502	0.27519		0.019502	0.253796		0.019502	0.138827
0.019602	0.509634		0.019602	0.275319		0.019602	0.253815		0.019602	0.138898
0.019702	0.509683		0.019702	0.275448		0.019702	0.253835		0.019702	0.138969
0.019802	0.509732		0.019802	0.275578		0.019802	0.253854		0.019802	0.139039
0.019902	0.509781		0.019902	0.275707		0.019902	0.253874		0.019902	0.13911
0.020002	0.509831		0.020002	0.275836		0.020002	0.253893		0.020002	0.139181
0.020102	0.50988		0.020102	0.275965		0.020102	0.253913		0.020102	0.139252
0.020202	0.509929		0.020202	0.276094		0.020202	0.253932		0.020202	0.139323
0.020302	0.509978		0.020302	0.276223		0.020302	0.253952		0.020302	0.139394
0.020402	0.510027		0.020402	0.276353		0.020402	0.253971		0.020402	0.139465
0.0205021	0.510076		0.0205021	0.276482		0.0205021	0.253991		0.0205021	0.139536
0.0206021	0.510125		0.0206021	0.276611		0.0206021	0.25401		0.0206021	0.139607
0.0207021	0.510175		0.0207021	0.27674		0.0207021	0.25403		0.0207021	0.139678
0.0208021	0.510224		0.0208021	0.276869		0.0208021	0.254049		0.0208021	0.139749
0.0209021	0.510273		0.0209021	0.276999		0.0209021	0.254068		0.0209021	0.139819
0.0210021	0.510322		0.0210021	0.277128		0.0210021	0.254088		0.0210021	0.13989
0.0211021	0.510371		0.0211021	0.277257		0.0211021	0.254107		0.0211021	0.139961
0.0212021	0.51042		0.0212021	0.277386		0.0212021	0.254127		0.0212021	0.140032
0.0213021	0.51047		0.0213021	0.277515		0.0213021	0.254146		0.0213021	0.140103
0.0214021	0.510519		0.0214021	0.277644		0.0214021	0.254166		0.0214021	0.140174
0.0215022	0.510568		0.0215022	0.277774		0.0215022	0.254185		0.0215022	0.140245
0.0216022	0.510617		0.0216022	0.277903		0.0216022	0.254205		0.0216022	0.140316
0.0217022	0.510666		0.0217022	0.278032		0.0217022	0.254224		0.0217022	0.140387
0.0218022	0.510715		0.0218022	0.278161		0.0218022	0.254244		0.0218022	0.140458
0.0219022	0.510764		0.0219022	0.27829		0.0219022	0.254263		0.0219022	0.140529
0.0220022	0.510814		0.0220022	0.27842		0.0220022	0.254283		0.0220022	0.140599
0.0221022	0.510863		0.0221022	0.278549		0.0221022	0.254302		0.0221022	0.14067
0.0222022	0.510912		0.0222022	0.278678		0.0222022	0.254322		0.0222022	0.140741
0.0223022	0.510961		0.0223022	0.278807		0.0223022	0.254341		0.0223022	0.140812
0.0224022	0.51101		0.0224022	0.278936		0.0224022	0.25436		0.0224022	0.140883
0.0225023	0.511059		0.0225023	0.279065		0.0225023	0.25438		0.0225023	0.140954
0.0226023	0.511108		0.0226023	0.279195		0.0226023	0.254399		0.0226023	0.141025
0.0227023	0.511158		0.0227023	0.279324		0.0227023	0.254419		0.0227023	0.141096
0.0228023	0.511207		0.0228023	0.279453		0.0228023	0.254438		0.0228023	0.141167
0.0229023	0.511256		0.0229023	0.279582		0.0229023	0.254458		0.0229023	0.141238
0.0230023	0.511305		0.0230023	0.279711		0.0230023	0.254477		0.0230023	0.141308
0.0231023	0.511354		0.0231023	0.27984		0.0231023	0.254497		0.0231023	0.141379
0.0232023	0.511403		0.0232023	0.27997		0.0232023	0.254516		0.0232023	0.14145
0.0233023	0.511453		0.0233023	0.280099		0.0233023	0.254536		0.0233023	0.141521
0.0234023	0.511502		0.0234023	0.280228		0.0234023	0.254555		0.0234023	0.141592
0.0235024	0.511551		0.0235024	0.280357		0.0235024	0.254575		0.0235024	0.141663
0.0236024	0.5116		0.0236024	0.280486		0.0236024	0.254594		0.0236024	0.141734
0.0237024	0.511649		0.0237024	0.280616		0.0237024	0.254613		0.0237024	0.141805
0.0238024	0.511698		0.0238024	0.280745		0.0238024	0.254633		0.0238024	0.141876
0.0239024	0.511747		0.0239024	0.280874		0.0239024	0.254652		0.0239024	0.141947
0.0240024	0.511797		0.0240024	0.281003		0.0240024	0.254672		0.0240024	0.142018
0.0241024	0.511846		0.0241024	0.281132		0.0241024	0.254691		0.0241024	0.142088
0.0242024	0.511895		0.0242024	0.281261		0.0242024	0.254711		0.0242024	0.142159
0.0243024	0.511944		0.0243024	0.281391		0.0243024	0.25473		0.0243024	0.14223
0.0244024	0.511993		0.0244024	0.28152		0.0244024	0.25475		0.0244024	0.142301
0.0245025	0.512042		0.0245025	0.281649		0.0245025	0.254769		0.0245025	0.142372
0.0246025	0.512092		0.0246025	0.281778		0.0246025	0.254789		0.0246025	0.142443
0.0247025	0.512141		0.0247025	0.281907		0.0247025	0.254808		0.0247025	0.142514
0.0248025	0.51219		0.0248025	0.282037		0.0248025	0.254828		0.0248025	0.142585
0.0249025	0.512239		0.0249025	0.282166		0.0249025	0.254847		0.0249025	0.142656
0.0250025	0.512288		0.0250025	0.282295		0.0250025	0.254867		0.0250025	0.142727
0.0251025	0.512337		0.0251025	0.282424		0.0251025	0.254886		0.0251025	0.142798
0.0252025	0.512386		0.0252025	0.282553		0.0252025	0.254905		0.0252025	0.142868
0.0253025	0.512436		0.0253025	0.282682		0.0253025	0.254925		0.0253025	0.142939
0.0254025	0.512485		0.0254025	0.282812		0.0254025	0.254944		0.0254025	0.14301
0.0255026	0.512534		0.0255026	0.282941		0.0255026	0.254964		0.0255026	0.143081
0.0256026	0.512583		0.0256026	0.28307		0.0256026	0.254983		0.0256026	0.143152
0.0257026	0.512632		0.0257026	0.283199		0.0257026	0.255003		0.0257026	0.143223
0.0258026	0.512681		0.0258026	0.283328		0.0258026	0.255022		0.0258026	0.143294
0.0259026	0.512731		0.0259026	0.283458		0.0259026	0.255042		0.0259026	0.143365
0.0260026	0.51278		0.0260026	0.283587		0.0260026	0.255061		0.0260026	0.143436
0.0261026	0.512829		0.0261026	0.283716		0.0261026	0.255081		0.0261026	0.143507
0.0262026	0.512878		0.0262026	0.283845		0.0262026	0.2551		0.0262026	0.143577
0.0263026	0.512927		0.0263026	0.283974		0.0263026	0.25512		0.0263026	0.143648
0.0264026	0.512976		0.0264026	0.284103		0.0264026	0.255139		0.0264026	0.143719
0.0265027	0.513025		0.0265027	0.284233		0.0265027	0.255159		0.0265027	0.14379
0.0266027	0.513075		0.0266027	0.284362		0.0266027	0.255178		0.0266027	0.143861
0.0267027	0.513124		0.0267027	0.284491		0.0267027	0.255197		0.0267027	0.143932
0.0268027	0.513173		0.0268027	0.28462		0.0268027	0.255217		0.0268027	0.144003
0.0269027	0.513222		0.0269027	0.284749		0.0269027	0.255236		0.0269027	0.144074
0.0270027	0.513271		0.0270027	0.284878		0.0270027	0.255256		0.0270027	0.144145
0.0271027	0.51332		0.0271027	0.285008		0.0271027	0.255275		0.0271027	0.144216
0.0272027	0.51337		0.0272027	0.285137		0.0272027	0.255295		0.0272027	0.144287
0.0273027	0.513419		0.0273027	0.285266		0.0273027	0.255314		0.0273027	0.144357
0.0274027	0.513468		0.0274027	0.285395		0.0274027	0.255334		0.0274027	0.144428
0.0275028	0.513517		0.0275028	0.285524		0.0275028	0.255353		0.0275028	0.144499
0.0276028	0.513566		0.0276028	0.285654		0.0276028	0.255373		0.0276028	0.14457
0.0277028	0.513615		0.0277028	0.285783		0.0277028	0.255392		0.0277028	0.144641
0.0278028	0.513664		0.0278028	0.285912		0.0278028	0.255412		0.0278028	0.144712
0.0279028	0.513714		0.0279028	0.286041		0.0279028	0.255431		0.0279028	0.144783
0.0280028	0.513763		0.0280028	0.28617		0.0280028	0.255451		0.0280028	0.144854
0.0281028	0.513812		0.0281028	0.286299		0.0281028	0.25547		0.0281028	0.144925
0.0282028	0.513861		0.0282028	0.286429		0.0282028	0.255489		0.0282028	0.144996
0.0283028	0.51391		0.0283028	0.286558		0.0283028	0.255509		0.0283028	0.145067
0.0284028	0.513959		0.0284028	0.286687		0.0284028	0.255528		0.0284028	0.145137
0.0285029	0.514009		0.0285029	0.286816		0.0285029	0.255548		0.0285029	0.145208
0.0286029	0.514058		0.0286029	0.286945		0.0286029	0.255567		0.0286029	0.145279
0.0287029	0.514107		0.0287029	0.287075		0.0287029	0.255587		0.0287029	0.14535
0.0288029	0.514156		0.0288029	0.287204		0.0288029	0.255606		0.0288029	0.145421
0.0289029	0.514205		0.0289029	0.287333		0.0289029	0.255626		0.0289029	0.145492
0.0290029	0.514254		0.0290029	0.287462		0.0290029	0.255645		0.0290029	0.145563
0.0291029	0.514303		0.0291029	0.287591		0.0291029	0.255665		0.0291029	0.145634
0.0292029	0.514353		0.0292029	0.28772		0.0292029	0.255684		0.0292029	0.145705
0.0293029	0.514402		0.0293029	0.28785		0.0293029	0.255704		0.0293029	0.145776
0.0294029	0.514451		0.0294029	0.287979		0.0294029	0.255723		0.0294029	0.145847
0.029503	0.5145		0.029503	0.288108		0.029503	0.255743		0.029503	0.145917
0.029603	0.514549		0.029603	0.288237		0.029603	0.255762		0.029603	0.145988
0.029703	0.514598		0.029703	0.288366		0.029703	0.255781		0.029703	0.146059
0.029803	0.514647		0.029803	0.288496		0.029803	0.255801		0.029803	0.14613
0.029903	0.514697		0.029903	0.288625		0.029903	0.25582		0.029903	0.146201
0.030003	0.514746		0.030003	0.288754		0.030003	0.25584		0.030003	0.146272
0.030103	0.514795		0.030103	0.288883		0.030103	0.255859		0.030103	0.146343
0.030203	0.514844		0.030203	0.289012		0.030203	0.255879		0.030203	0.146414
0.030303	0.514893		0.030303	0.289141		0.030303	0.255898		0.030303	0.146485
0.030403	0.514942		0.030403	0.289271		0.030403	0.255918		0.030403	0.146556
0.0305031	0.514992		0.0305031	0.2894		0.0305031	0.255937		0.0305031	0.146626
0.0306031	0.515041		0.0306031	0.289529		0.0306031	0.255957		0.0306031	0.146697
0.0307031	0.51509		0.0307031	0.289658		0.0307031	0.255976		0.0307031	0.146768
0.0308031	0.515139		0.0308031	0.289787		0.0308031	0.255996		0.0308031	0.146839
0.0309031	0.515188		0.0309031	0.289916		0.0309031	0.256015		0.0309031	0.14691
0.0310031	0.515237		0.0310031	0.290046		0.0310031	0.256035		0.0310031	0.146981
0.0311031	0.515286		0.0311031	0.290175		0.0311031	0.256054		0.0311031	0.147052
0.0312031	0.515336		0.0312031	0.290304		0.0312031	0.256073		0.0312031	0.147123
0.0313031	0.515385		0.0313031	0.290433		0.0313031	0.256093		0.0313031	0.147194
0.0314031	0.515434		0.0314031	0.290562		0.0314031	0.256112		0.0314031	0.147265
0.0315032	0.515483		0.0315032	0.290692		0.0315032	0.256132		0.0315032	0.147336
0.0316032	0.515532		0.0316032	0.290821		0.0316032	0.256151		0.0316032	0.147406
0.0317032	0.515581		0.0317032	0.29095		0.0317032	0.256171		0.0317032	0.147477
0.0318032	0.515631		0.0318032	0.291079		0.0318032	0.25619		0.0318032	0.147548
0.0319032	0.51568		0.0319032	0.291208		0.0319032	0.25621		0.0319032	0.147619
0.0320032	0.515729		0.0320032	0.291337		0.0320032	0.256229		0.0320032	0.14769
0.0321032	0.515778		0.0321032	0.291467		0.0321032	0.256249		0.0321032	0.147761
0.0322032	0.515827		0.0322032	0.291596		0.0322032	0.256268		0.0322032	0.147832
0.0323032	0.515876		0.0323032	0.291725		0.0323032	0.256288		0.0323032	0.147903
0.0324032	0.515925		0.0324032	0.291854		0.0324032	0.256307		0.0324032	0.147974
0.0325033	0.515975		0.0325033	0.291983		0.0325033	0.256327		0.0325033	0.148045
0.0326033	0.516024		0.0326033	0.292113		0.0326033	0.256346		0.0326033	0.148116
0.0327033	0.516073		0.0327033	0.292242		0.0327033	0.256365		0.0327033	0.148186
0.0328033	0.516122		0.0328033	0.292371		0.0328033	0.256385		0.0328033	0.148257
0.0329033	0.516171		0.0329033	0.2925		0.0329033	0.256404		0.0329033	0.148328
0.0330033	0.51622		0.0330033	0.292629		0.0330033	0.256424		0.0330033	0.148399
0.0331033	0.51627		0.0331033	0.292758		0.0331033	0.256443		0.0331033	0.14847
0.0332033	0.516319		0.0332033	0.292888		0.0332033	0.256463		0.0332033	0.148541
0.0333033	0.516368		0.0333033	0.293017		0.0333033	0.256482		0.0333033	0.148612
0.0334033	0.516417		0.0334033	0.293146		0.0334033	0.256502		0.0334033	0.148683
0.0335034	0.516466		0.0335034	0.293275		0.0335034	0.256521		0.0335034	0.148754
0.0336034	0.516515		0.0336034	0.293404		0.0336034	0.256541		0.0336034	0.148825
0.0337034	0.516564		0.0337034	0.293534		0.0337034	0.25656		0.0337034	0.148895
0.0338034	0.516614		0.0338034	0.293663		0.0338034	0.25658		0.0338034	0.148966
0.0339034	0.516663		0.0339034	0.293792		0.0339034	0.256599		0.0339034	0.149037
0.0340034	0.516712		0.0340034	0.293921		0.0340034	0.256619		0.0340034	0.149108
0.0341034	0.516761		0.0341034	0.29405		0.0341034	0.256638		0.0341034	0.149179
0.0342034	0.51681		0.0342034	0.294179		0.0342034	0.256657		0.0342034	0.14925
0.0343034	0.516859		0.0343034	0.294309		0.0343034	0.256677		0.0343034	0.149321
0.0344034	0.516909		0.0344034	0.294438		0.0344034	0.256696		0.0344034	0.149392
0.0345035	0.516958		0.0345035	0.294567		0.0345035	0.256716		0.0345035	0.149463
0.0346035	0.517007		0.0346035	0.294696		0.0346035	0.256735		0.0346035	0.149534
0.0347035	0.517056		0.0347035	0.294825		0.0347035	0.256755		0.0347035	0.149605
0.0348035	0.517105		0.0348035	0.294954		0.0348035	0.256774		0.0348035	0.149675
0.0349035	0.517154		0.0349035	0.295084		0.0349035	0.256794		0.0349035	0.149746
0.0350035	0.517203		0.0350035	0.295213		0.0350035	0.256813		0.0350035	0.149817
0.0351035	0.517253		0.0351035	0.295342		0.0351035	0.256833		0.0351035	0.149888
0.0352035	0.517302		0.0352035	0.295471		0.0352035	0.256852		0.0352035	0.149959
0.0353035	0.517351		0.0353035	0.2956		0.0353035	0.256872		0.0353035	0.15003
0.0354035	0.5174		0.0354035	0.29573		0.0354035	0.256891		0.0354035	0.150101
0.0355036	0.517449		0.0355036	0.295859		0.0355036	0.256911		0.0355036	0.150172
0.0356036	0.517498		0.0356036	0.295988		0.0356036	0.25693		0.0356036	0.150243
0.0357036	0.517547		0.0357036	0.296117		0.0357036	0.256949		0.0357036	0.150314
0.0358036	0.517597		0.0358036	0.296246		0.0358036	0.256969		0.0358036	0.150385
0.0359036	0.517646		0.0359036	0.296375		0.0359036	0.256988		0.0359036	0.150455
0.0360036	0.517695		0.0360036	0.296505		0.0360036	0.257008		0.0360036	0.150526
0.0361036	0.517744		0.0361036	0.296634		0.0361036	0.257027		0.0361036	0.150597
0.0362036	0.517793		0.0362036	0.296763		0.0362036	0.257047		0.0362036	0.150668
0.0363036	0.517842		0.0363036	0.296892		0.0363036	0.257066		0.0363036	0.150739
0.0364036	0.517892		0.0364036	0.297021		0.0364036	0.257086		0.0364036	0.15081
0.0365037	0.517941		0.0365037	0.297151		0.0365037	0.257105		0.0365037	0.150881
0.0366037	0.51799		0.0366037	0.29728		0.0366037	0.257125		0.0366037	0.150952
0.0367037	0.518039		0.0367037	0.297409		0.0367037	0.257144		0.0367037	0.151023
0.0368037	0.518088		0.0368037	0.297538		0.0368037	0.257164		0.0368037	0.151094
0.0369037	0.518137		0.0369037	0.297667		0.0369037	0.257183		0.0369037	0.151164
0.0370037	0.518186		0.0370037	0.297796		0.0370037	0.257203		0.0370037	0.151235
0.0371037	0.518236		0.0371037	0.297926		0.0371037	0.257222		0.0371037	0.151306
0.0372037	0.518285		0.0372037	0.298055		0.0372037	0.257241		0.0372037	0.151377
0.0373037	0.518334		0.0373037	0.298184		0.0373037	0.257261		0.0373037	0.151448
0.0374037	0.518383		0.0374037	0.298313		0.0374037	0.25728		0.0374037	0.151519
0.0375038	0.518432		0.0375038	0.298442		0.0375038	0.2573		0.0375038	0.15159
0.0376038	0.518481		0.0376038	0.298572		0.0376038	0.257319		0.0376038	0.151661
0.0377038	0.518531		0.0377038	0.298701		0.0377038	0.257339		0.0377038	0.151732
0.0378038	0.51858		0.0378038	0.29883		0.0378038	0.257358		0.0378038	0.151803
0.0379038	0.518629		0.0379038	0.298959		0.0379038	0.257378		0.0379038	0.151874
0.0380038	0.518678		0.0380038	0.299088		0.0380038	0.257397		0.0380038	0.151944
0.0381038	0.518727		0.0381038	0.299217		0.0381038	0.257417		0.0381038	0.152015
0.0382038	0.518776		0.0382038	0.299347		0.0382038	0.257436		0.0382038	0.152086
0.0383038	0.518825		0.0383038	0.299476		0.0383038	0.257456		0.0383038	0.152157
0.0384038	0.518875		0.0384038	0.299605		0.0384038	0.257475		0.0384038	0.152228
0.0385039	0.518924		0.0385039	0.299734		0.0385039	0.257494		0.0385039	0.152299
0.0386039	0.518973		0.0386039	0.299863		0.0386039	0.257514		0.0386039	0.15237
0.0387039	0.519022		0.0387039	0.299992		0.0387039	0.257533		0.0387039	0.152441
0.0388039	0.519071		0.0388039	0.300122		0.0388039	0.257553		0.0388039	0.152512
0.0389039	0.51912		0.0389039	0.300251		0.0389039	0.257572		0.0389039	0.152583
0.0390039	0.51917		0.0390039	0.30038		0.0390039	0.257592		0.0390039	0.152654
0.0391039	0.519219		0.0391039	0.300509		0.0391039	0.257611		0.0391039	0.152724
0.0392039	0.519268		0.0392039	0.300638		0.0392039	0.257631		0.0392039	0.152795
0.0393039	0.519317		0.0393039	0.300768		0.0393039	0.25765		0.0393039	0.152866
0.0394039	0.519366		0.0394039	0.300897		0.0394039	0.25767		0.0394039	0.152937
0.039504	0.519415		0.039504	0.301026		0.039504	0.257689		0.039504	0.153008
0.039604	0.519464		0.039604	0.301155		0.039604	0.257709		0.039604	0.153079
0.039704	0.519514		0.039704	0.301284		0.039704	0.257728		0.039704	0.15315
0.039804	0.519563		0.039804	0.301413		0.039804	0.257748		0.039804	0.153221
0.039904	0.519612		0.039904	0.301543		0.039904	0.257767		0.039904	0.153292
0.040004	0.519661		0.040004	0.301672		0.040004	0.257786		0.040004	0.153363
0.040104	0.51971		0.040104	0.301801		0.040104	0.257806		0.040104	0.153433
0.040204	0.519759		0.040204	0.30193		0.040204	0.257825		0.040204	0.153504
0.040304	0.519809		0.040304	0.302059		0.040304	0.257845		0.040304	0.153575
0.040404	0.519858		0.040404	0.302189		0.040404	0.257864		0.040404	0.153646
0.0405041	0.519907		0.0405041	0.302318		0.0405041	0.257884		0.0405041	0.153717
0.0406041	0.519956		0.0406041	0.302447		0.0406041	0.257903		0.0406041	0.153788
0.0407041	0.520005		0.0407041	0.302576		0.0407041	0.257923		0.0407041	0.153859
0.0408041	0.520054		0.0408041	0.302705		0.0408041	0.257942		0.0408041	0.15393
0.0409041	0.520103		0.0409041	0.302834		0.0409041	0.257962		0.0409041	0.154001
0.0410041	0.520153		0.0410041	0.302964		0.0410041	0.257981		0.0410041	0.154072
0.0411041	0.520202		0.0411041	0.303093		0.0411041	0.258001		0.0411041	0.154143
0.0412041	0.520251		0.0412041	0.303222		0.0412041	0.25802		0.0412041	0.154213
0.0413041	0.5203		0.0413041	0.303351		0.0413041	0.25804		0.0413041	0.154284
0.0414041	0.520349		0.0414041	0.30348		0.0414041	0.258059		0.0414041	0.154355
0.0415042	0.520398		0.0415042	0.30361		0.0415042	0.258078		0.0415042	0.154426
0.0416042	0.520447		0.0416042	0.303739		0.0416042	0.258098		0.0416042	0.154497
0.0417042	0.520497		0.0417042	0.303868		0.0417042	0.258117		0.0417042	0.154568
0.0418042	0.520546		0.0418042	0.303997		0.0418042	0.258137		0.0418042	0.154639
0.0419042	0.520595		0.0419042	0.304126		0.0419042	0.258156		0.0419042	0.15471
0.0420042	0.520644		0.0420042	0.304255		0.0420042	0.258176		0.0420042	0.154781
0.0421042	0.520693		0.0421042	0.304385		0.0421042	0.258195		0.0421042	0.154852
0.0422042	0.520742		0.0422042	0.304514		0.0422042	0.258215		0.0422042	0.154923
0.0423042	0.520792		0.0423042	0.304643		0.0423042	0.258234		0.0423042	0.154993
0.0424042	0.520841		0.0424042	0.304772		0.0424042	0.258254		0.0424042	0.155064
0.0425043	0.52089		0.0425043	0.304901		0.0425043	0.258273		0.0425043	0.155135
0.0426043	0.520939		0.0426043	0.305031		0.0426043	0.258293		0.0426043	0.155206
0.0427043	0.520988		0.0427043	0.30516		0.0427043	0.258312		0.0427043	0.155277
0.0428043	0.521037		0.0428043	0.305289		0.0428043	0.258332		0.0428043	0.155348
0.0429043	0.521086		0.0429043	0.305418		0.0429043	0.258351		0.0429043	0.155419
0.0430043	0.521136		0.0430043	0.305547		0.0430043	0.25837		0.0430043	0.15549
0.0431043	0.521185		0.0431043	0.305676		0.0431043	0.25839		0.0431043	0.155561
0.0432043	0.521234		0.0432043	0.305806		0.0432043	0.258409		0.0432043	0.155632
0.0433043	0.521283		0.0433043	0.305935		0.0433043	0.258429		0.0433043	0.155703
0.0434043	0.521332		0.0434043	0.306064		0.0434043	0.258448		0.0434043	0.155773
0.0435044	0.521381		0.0435044	0.306193		0.0435044	0.258468		0.0435044	0.155844
0.0436044	0.521431		0.0436044	0.306322		0.0436044	0.258487		0.0436044	0.155915
0.0437044	0.52148		0.0437044	0.306451		0.0437044	0.258507		0.0437044	0.155986
0.0438044	0.521529		0.0438044	0.306581		0.0438044	0.258526		0.0438044	0.156057
0.0439044	0.521578		0.0439044	0.30671		0.0439044	0.258546		0.0439044	0.156128
0.0440044	0.521627		0.0440044	0.306839		0.0440044	0.258565		0.0440044	0.156199
0.0441044	0.521676		0.0441044	0.306968		0.0441044	0.258585		0.0441044	0.15627
0.0442044	0.521725		0.0442044	0.307097		0.0442044	0.258604		0.0442044	0.156341
0.0443044	0.521775		0.0443044	0.307227		0.0443044	0.258624		0.0443044	0.156412
0.0444044	0.521824		0.0444044	0.307356		0.0444044	0.258643		0.0444044	0.156482
0.0445045	0.521873		0.0445045	0.307485		0.0445045	0.258662		0.0445045	0.156553
0.0446045	0.521922		0.0446045	0.307614		0.0446045	0.258682		0.0446045	0.156624
0.0447045	0.521971		0.0447045	0.307743		0.0447045	0.258701		0.0447045	0.156695
0.0448045	0.52202		0.0448045	0.307872		0.0448045	0.258721		0.0448045	0.156766
0.0449045	0.52207		0.0449045	0.308002		0.0449045	0.25874		0.0449045	0.156837
0.0450045	0.522119		0.0450045	0.308131		0.0450045	0.25876		0.0450045	0.156908
0.0451045	0.522168		0.0451045	0.30826		0.0451045	0.258779		0.0451045	0.156979
0.0452045	0.522217		0.0452045	0.308389		0.0452045	0.258799		0.0452045	0.15705
0.0453045	0.522266		0.0453045	0.308518		0.0453045	0.258818		0.0453045	0.157121
0.0454045	0.522315		0.0454045	0.308648		0.0454045	0.258838		0.0454045	0.157192
0.0455046	0.522364		0.0455046	0.308777		0.0455046	0.258857		0.0455046	0.157262
0.0456046	0.522414		0.0456046	0.308906		0.0456046	0.258877		0.0456046	0.157333
0.0457046	0.522463		0.0457046	0.309035		0.0457046	0.258896		0.0457046	0.157404
0.0458046	0.522512		0.0458046	0.309164		0.0458046	0.258916		0.0458046	0.157475
0.0459046	0.522561		0.0459046	0.309293		0.0459046	0.258935		0.0459046	0.157546
0.0460046	0.52261		0.0460046	0.309423		0.0460046	0.258954		0.0460046	0.157617
0.0461046	0.522659		0.0461046	0.309552		0.0461046	0.258974		0.0461046	0.157688
0.0462046	0.522709		0.0462046	0.309681		0.0462046	0.258993		0.0462046	0.157759
0.0463046	0.522758		0.0463046	0.30981		0.0463046	0.259013		0.0463046	0.15783
0.0464046	0.522807		0.0464046	0.309939		0.0464046	0.259032		0.0464046	0.157901
0.0465047	0.522856		0.0465047	0.310069		0.0465047	0.259052		0.0465047	0.157972
0.0466047	0.522905		0.0466047	0.310198		0.0466047	0.259071		0.0466047	0.158042
0.0467047	0.522954		0.0467047	0.310327		0.0467047	0.259091		0.0467047	0.158113
0.0468047	0.523003		0.0468047	0.310456		0.0468047	0.25911		0.0468047	0.158184
0.0469047	0.523053		0.0469047	0.310585		0.0469047	0.25913		0.0469047	0.158255
0.0470047	0.523102		0.0470047	0.310714		0.0470047	0.259149		0.0470047	0.158326
0.0471047	0.523151		0.0471047	0.310844		0.0471047	0.259169		0.0471047	0.158397
0.0472047	0.5232		0.0472047	0.310973		0.0472047	0.259188		0.0472047	0.158468
0.0473047	0.523249		0.0473047	0.311102		0.0473047	0.259208		0.0473047	0.158539
0.0474047	0.523298		0.0474047	0.311231		0.0474047	0.259227		0.0474047	0.15861
0.0475048	0.523348		0.0475048	0.31136		0.0475048	0.259246		0.0475048	0.158681
0.0476048	0.523397		0.0476048	0.311489		0.0476048	0.259266		0.0476048	0.158751
0.0477048	0.523446		0.0477048	0.311619		0.0477048	0.259285		0.0477048	0.158822
0.0478048	0.523495		0.0478048	0.311748		0.0478048	0.259305		0.0478048	0.158893
0.0479048	0.523544		0.0479048	0.311877		0.0479048	0.259324		0.0479048	0.158964
0.0480048	0.523593		0.0480048	0.312006		0.0480048	0.259344		0.0480048	0.159035
0.0481048	0.523642		0.0481048	0.312135		0.0481048	0.259363		0.0481048	0.159106
0.0482048	0.523692		0.0482048	0.312265		0.0482048	0.259383		0.0482048	0.159177
0.0483048	0.523741		0.0483048	0.312394		0.0483048	0.259402		0.0483048	0.159248
0.0484048	0.52379		0.0484048	0.312523		0.0484048	0.259422		0.0484048	0.159319
0.0485049	0.523839		0.0485049	0.312652		0.0485049	0.259441		0.0485049	0.15939
0.0486049	0.523888		0.0486049	0.312781		0.0486049	0.259461		0.0486049	0.159461
0.0487049	0.523937		0.0487049	0.31291		0.0487049	0.25948		0.0487049	0.159531
0.0488049	0.523986		0.0488049	0.31304		0.0488049	0.2595		0.0488049	0.159602
0.0489049	0.524036		0.0489049	0.313169		0.0489049	0.259519		0.0489049	0.159673
0.0490049	0.524085		0.0490049	0.313298		0.0490049	0.259538		0.0490049	0.159744
0.0491049	0.524134		0.0491049	0.313427		0.0491049	0.259558		0.0491049	0.159815
0.0492049	0.524183		0.0492049	0.313556		0.0492049	0.259577		0.0492049	0.159886
0.0493049	0.524232		0.0493049	0.313686		0.0493049	0.259597		0.0493049	0.159957
0.0494049	0.524281		0.0494049	0.313815		0.0494049	0.259616		0.0494049	0.160028
0.049505	0.524331		0.049505	0.313944		0.049505	0.259636		0.049505	0.160099
0.049605	0.52438		0.049605	0.314073		0.049605	0.259655		0.049605	0.16017
0.049705	0.524429		0.049705	0.314202		0.049705	0.259675		0.049705	0.160241
0.049805	0.524478		0.049805	0.314331		0.049805	0.259694		0.049805	0.160311
0.049905	0.524527		0.049905	0.314461		0.049905	0.259714		0.049905	0.160382
0.050005	0.524576		0.050005	0.197924		0.050005	0.259733		0.050005	0.160453
0.050105	0.524625		0.050105	0.198068		0.050105	0.259753		0.050105	0.160524
0.050205	0.524675		0.050205	0.198211		0.050205	0.259772		0.050205	0.160595
0.050305	0.524724		0.050305	0.198355		0.050305	0.259792		0.050305	0.160666
0.050405	0.524773		0.050405	0.198499		0.050405	0.259811		0.050405	0.160737
0.0505051	0.524822		0.0505051	0.198643		0.0505051	0.25983		0.0505051	0.160808
0.0506051	0.524871		0.0506051	0.198786		0.0506051	0.25985		0.0506051	0.160879
0.0507051	0.52492		0.0507051	0.19893		0.0507051	0.259869		0.0507051	0.16095
0.0508051	0.52497		0.0508051	0.199074		0.0508051	0.259889		0.0508051	0.16102
0.0509051	0.525019		0.0509051	0.199218		0.0509051	0.259908		0.0509051	0.161091
0.0510051	0.525068		0.0510051	0.199361		0.0510051	0.259928		0.0510051	0.161162
0.0511051	0.525117		0.0511051	0.199505		0.0511051	0.259947		0.0511051	0.161233
0.0512051	0.525166		0.0512051	0.199649		0.0512051	0.259967		0.0512051	0.161304
0.0513051	0.525215		0.0513051	0.199793		0.0513051	0.259986		0.0513051	0.161375
0.0514051	0.525264		0.0514051	0.199937		0.0514051	0.260006		0.0514051	0.161446
0.0515052	0.525314		0.0515052	0.20008		0.0515052	0.260025		0.0515052	0.161517
0.0516052	0.525363		0.0516052	0.200224		0.0516052	0.260045		0.0516052	0.161588
0.0517052	0.525412		0.0517052	0.200368		0.0517052	0.260064		0.0517052	0.161659
0.0518052	0.525461		0.0518052	0.200512		0.0518052	0.260084		0.0518052	0.16173
0.0519052	0.52551		0.0519052	0.200655		0.0519052	0.260103		0.0519052	0.1618
0.0520052	0.525559		0.0520052	0.200799		0.0520052	0.260122		0.0520052	0.161871
0.0521052	0.525609		0.0521052	0.200943		0.0521052	0.260142		0.0521052	0.161942
0.0522052	0.525658		0.0522052	0.201087		0.0522052	0.260161		0.0522052	0.162013
0.0523052	0.525707		0.0523052	0.20123		0.0523052	0.260181		0.0523052	0.162084
0.0524052	0.525756		0.0524052	0.201374		0.0524052	0.2602		0.0524052	0.162155
0.0525053	0.525805		0.0525053	0.201518		0.0525053	0.26022		0.0525053	0.162226
0.0526053	0.525854		0.0526053	0.201662		0.0526053	0.260239		0.0526053	0.162297
0.0527053	0.525903		0.0527053	0.201805		0.0527053	0.260259		0.0527053	0.162368
0.0528053	0.525953		0.0528053	0.201949		0.0528053	0.260278		0.0528053	0.162439
0.0529053	0.526002		0.0529053	0.202093		0.0529053	0.260298		0.0529053	0.16251
0.0530053	0.526051		0.0530053	0.202237		0.0530053	0.260317		0.0530053	0.16258
0.0531053	0.5261		0.0531053	0.202381		0.0531053	0.260337		0.0531053	0.162651
0.0532053	0.526149		0.0532053	0.202524		0.0532053	0.260356		0.0532053	0.162722
0.0533053	0.526198		0.0533053	0.202668		0.0533053	0.260376		0.0533053	0.162793
0.0534053	0.526248		0.0534053	0.202812		0.0534053	0.260395		0.0534053	0.162864
0.0535054	0.526297		0.0535054	0.202956		0.0535054	0.260414		0.0535054	0.162935
0.0536054	0.526346		0.0536054	0.203099		0.0536054	0.260434		0.0536054	0.163006
0.0537054	0.526395		0.0537054	0.203243		0.0537054	0.260453		0.0537054	0.163077
0.0538054	0.526444		0.0538054	0.203387		0.0538054	0.260473		0.0538054	0.163148
0.0539054	0.526493		0.0539054	0.203531		0.0539054	0.260492		0.0539054	0.163219
0.0540054	0.526542		0.0540054	0.203674		0.0540054	0.260512		0.0540054	0.163289
0.0541054	0.526592		0.0541054	0.203818		0.0541054	0.260531		0.0541054	0.16336
0.0542054	0.526641		0.0542054	0.203962		0.0542054	0.260551		0.0542054	0.163431
0.0543054	0.52669		0.0543054	0.204106		0.0543054	0.26057		0.0543054	0.163502
0.0544054	0.526739		0.0544054	0.204249		0.0544054	0.26059		0.0544054	0.163573
0.0545055	0.526788		0.0545055	0.204393		0.0545055	0.260609		0.0545055	0.163644
0.0546055	0.526837		0.0546055	0.204537		0.0546055	0.260629		0.0546055	0.163715
0.0547055	0.526886		0.0547055	0.204681		0.0547055	0.260648		0.0547055	0.163786
0.0548055	0.526936		0.0548055	0.204825		0.0548055	0.260667		0.0548055	0.163857
0.0549055	0.526985		0.0549055	0.204968		0.0549055	0.260687		0.0549055	0.163928
0.0550055	0.527034		0.0550055	0.205112		0.0550055	0.260706		0.0550055	0.163999
0.0551055	0.527083		0.0551055	0.205256		0.0551055	0.260726		0.0551055	0.164069
0.0552055	0.527132		0.0552055	0.2054		0.0552055	0.260745		0.0552055	0.16414
0.0553055	0.527181		0.0553055	0.205543		0.0553055	0.260765		0.0553055	0.164211
0.0554055	0.527231		0.0554055	0.205687		0.0554055	0.260784		0.0554055	0.164282
0.0555056	0.52728		0.0555056	0.205831		0.0555056	0.260804		0.0555056	0.164353
0.0556056	0.527329		0.0556056	0.205975		0.0556056	0.260823		0.0556056	0.164424
0.0557056	0.527378		0.0557056	0.206118		0.0557056	0.260843		0.0557056	0.164495
0.0558056	0.527427		0.0558056	0.206262		0.0558056	0.260862		0.0558056	0.164566
0.0559056	0.527476		0.0559056	0.206406		0.0559056	0.260882		0.0559056	0.164637
0.0560056	0.527525		0.0560056	0.20655		0.0560056	0.260901		0.0560056	0.164708
0.0561056	0.527575		0.0561056	0.206693		0.0561056	0.260921		0.0561056	0.164779
0.0562056	0.527624		0.0562056	0.206837		0.0562056	0.26094		0.0562056	0.164849
0.0563056	0.527673		0.0563056	0.206981		0.0563056	0.260959		0.0563056	0.16492
0.0564056	0.527722		0.0564056	0.207125		0.0564056	0.260979		0.0564056	0.164991
0.0565057	0.527771		0.0565057	0.207269		0.0565057	0.260998		0.0565057	0.165062
0.0566057	0.52782		0.0566057	0.207412		0.0566057	0.261018		0.0566057	0.165133
0.0567057	0.52787		0.0567057	0.207556		0.0567057	0.261037		0.0567057	0.165204
0.0568057	0.527919		0.0568057	0.2077		0.0568057	0.261057		0.0568057	0.165275
0.0569057	0.527968		0.0569057	0.207844		0.0569057	0.261076		0.0569057	0.165346
0.0570057	0.528017		0.0570057	0.207987		0.0570057	0.261096		0.0570057	0.165417
0.0571057	0.528066		0.0571057	0.208131		0.0571057	0.261115		0.0571057	0.165488
0.0572057	0.528115		0.0572057	0.208275		0.0572057	0.261135		0.0572057	0.165559
0.0573057	0.528164		0.0573057	0.208419		0.0573057	0.261154		0.0573057	0.165629
0.0574057	0.528214		0.0574057	0.208562		0.0574057	0.261174		0.0574057	0.1657
0.0575058	0.528263		0.0575058	0.208706		0.0575058	0.261193		0.0575058	0.165771
0.0576058	0.528312		0.0576058	0.20885		0.0576058	0.261213		0.0576058	0.165842
0.0577058	0.528361		0.0577058	0.208994		0.0577058	0.261232		0.0577058	0.165913
0.0578058	0.52841		0.0578058	0.209137		0.0578058	0.261251		0.0578058	0.165984
0.0579058	0.528459		0.0579058	0.209281		0.0579058	0.261271		0.0579058	0.166055
0.0580058	0.528509		0.0580058	0.209425		0.0580058	0.26129		0.0580058	0.166126
0.0581058	0.528558		0.0581058	0.209569		0.0581058	0.26131		0.0581058	0.166197
0.0582058	0.528607		0.0582058	0.209713		0.0582058	0.261329		0.0582058	0.166268
0.0583058	0.528656		0.0583058	0.209856		0.0583058	0.261349		0.0583058	0.166338
0.0584058	0.528705		0.0584058	0.21		0.0584058	0.261368		0.0584058	0.166409
0.0585059	0.528754		0.0585059	0.210144		0.0585059	0.261388		0.0585059	0.16648
0.0586059	0.528803		0.0586059	0.210288		0.0586059	0.261407		0.0586059	0.166551
0.0587059	0.528853		0.0587059	0.210431		0.0587059	0.261427		0.0587059	0.166622
0.0588059	0.528902		0.0588059	0.210575		0.0588059	0.261446		0.0588059	0.166693
0.0589059	0.528951		0.0589059	0.210719		0.0589059	0.261466		0.0589059	0.166764
0.0590059	0.529		0.0590059	0.210863		0.0590059	0.261485		0.0590059	0.166835
0.0591059	0.529049		0.0591059	0.211006		0.0591059	0.261505		0.0591059	0.166906
0.0592059	0.529098		0.0592059	0.21115		0.0592059	0.261524		0.0592059	0.166977
0.0593059	0.529148		0.0593059	0.211294		0.0593059	0.261543		0.0593059	0.167048
0.0594059	0.529197		0.0594059	0.211438		0.0594059	0.261563		0.0594059	0.167118
0.059506	0.529246		0.059506	0.211581		0.059506	0.261582		0.059506	0.167189
0.059606	0.529295		0.059606	0.211725		0.059606	0.261602		0.059606	0.16726
0.059706	0.529344		0.059706	0.211869		0.059706	0.261621		0.059706	0.167331
0.059806	0.529393		0.059806	0.212013		0.059806	0.261641		0.059806	0.167402
0.059906	0.529442		0.059906	0.212157		0.059906	0.26166		0.059906	0.167473
0.060006	0.529492		0.060006	0.2123		0.060006	0.26168		0.060006	0.167544
0.060106	0.529541		0.060106	0.212444		0.060106	0.261699		0.060106	0.167615
0.060206	0.52959		0.060206	0.212588		0.060206	0.261719		0.060206	0.167686
0.060306	0.529639		0.060306	0.212732		0.060306	0.261738		0.060306	0.167757
0.060406	0.529688		0.060406	0.212875		0.060406	0.261758		0.060406	0.167828
0.0605061	0.529737		0.0605061	0.213019		0.0605061	0.261777		0.0605061	0.167898
0.0606061	0.529787		0.0606061	0.213163		0.0606061	0.261797		0.0606061	0.167969
0.0607061	0.529836		0.0607061	0.213307		0.0607061	0.261816		0.0607061	0.16804
0.0608061	0.529885		0.0608061	0.21345		0.0608061	0.261835		0.0608061	0.168111
0.0609061	0.529934		0.0609061	0.213594		0.0609061	0.261855		0.0609061	0.168182
0.0610061	0.529983		0.0610061	0.213738		0.0610061	0.261874		0.0610061	0.168253
0.0611061	0.530032		0.0611061	0.213882		0.0611061	0.261894		0.0611061	0.168324
0.0612061	0.530081		0.0612061	0.214025		0.0612061	0.261913		0.0612061	0.168395
0.0613061	0.530131		0.0613061	0.214169		0.0613061	0.261933		0.0613061	0.168466
0.0614061	0.53018		0.0614061	0.214313		0.0614061	0.261952		0.0614061	0.168537
0.0615062	0.530229		0.0615062	0.214457		0.0615062	0.261972		0.0615062	0.168607
0.0616062	0.530278		0.0616062	0.214601		0.0616062	0.261991		0.0616062	0.168678
0.0617062	0.530327		0.0617062	0.214744		0.0617062	0.262011		0.0617062	0.168749
0.0618062	0.530376		0.0618062	0.214888		0.0618062	0.26203		0.0618062	0.16882
0.0619062	0.530425		0.0619062	0.215032		0.0619062	0.26205		0.0619062	0.168891
0.0620062	0.530475		0.0620062	0.215176		0.0620062	0.262069		0.0620062	0.168962
0.0621062	0.530524		0.0621062	0.215319		0.0621062	0.262089		0.0621062	0.169033
0.0622062	0.530573		0.0622062	0.215463		0.0622062	0.262108		0.0622062	0.169104
0.0623062	0.530622		0.0623062	0.215607		0.0623062	0.262127		0.0623062	0.169175
0.0624062	0.530671		0.0624062	0.215751		0.0624062	0.262147		0.0624062	0.169246
0.0625063	0.53072		0.0625063	0.215894		0.0625063	0.262166		0.0625063	0.169317
0.0626063	0.53077		0.0626063	0.216038		0.0626063	0.262186		0.0626063	0.169387
0.0627063	0.530819		0.0627063	0.216182		0.0627063	0.262205		0.0627063	0.169458
0.0628063	0.530868		0.0628063	0.216326		0.0628063	0.262225		0.0628063	0.169529
0.0629063	0.530917		0.0629063	0.216469		0.0629063	0.262244		0.0629063	0.1696
0.0630063	0.530966		0.0630063	0.216613		0.0630063	0.262264		0.0630063	0.169671
0.0631063	0.531015		0.0631063	0.216757		0.0631063	0.262283		0.0631063	0.169742
0.0632063	0.531064		0.0632063	0.216901		0.0632063	0.262303		0.0632063	0.169813
0.0633063	0.531114		0.0633063	0.217045		0.0633063	0.262322		0.0633063	0.169884
0.0634063	0.531163		0.0634063	0.217188		0.0634063	0.262342		0.0634063	0.169955
0.0635064	0.531212		0.0635064	0.217332		0.0635064	0.262361		0.0635064	0.170026
0.0636064	0.531261		0.0636064	0.217476		0.0636064	0.262381		0.0636064	0.170097
0.0637064	0.53131		0.0637064	0.21762		0.0637064	0.2624		0.0637064	0.170167
0.0638064	0.531359		0.0638064	0.217763		0.0638064	0.262419		0.0638064	0.170238
0.0639064	0.531409		0.0639064	0.217907		0.0639064	0.262439		0.0639064	0.170309
0.0640064	0.531458		0.0640064	0.218051		0.0640064	0.262458		0.0640064	0.17038
0.0641064	0.531507		0.0641064	0.218195		0.0641064	0.262478		0.0641064	0.170451
0.0642064	0.531556		0.0642064	0.218338		0.0642064	0.262497		0.0642064	0.170522
0.0643064	0.531605		0.0643064	0.218482		0.0643064	0.262517		0.0643064	0.170593
0.0644064	0.531654		0.0644064	0.218626		0.0644064	0.262536		0.0644064	0.170664
0.0645065	0.531703		0.0645065	0.21877		0.0645065	0.262556		0.0645065	0.170735
0.0646065	0.531753		0.0646065	0.218913		0.0646065	0.262575		0.0646065	0.170806
0.0647065	0.531802		0.0647065	0.219057		0.0647065	0.262595		0.0647065	0.170876
0.0648065	0.531851		0.0648065	0.219201		0.0648065	0.262614		0.0648065	0.170947
0.0649065	0.5319		0.0649065	0.219345		0.0649065	0.262634		0.0649065	0.171018
0.0650065	0.531949		0.0650065	0.219489		0.0650065	0.262653		0.0650065	0.171089
0.0651065	0.531998		0.0651065	0.219632		0.0651065	0.262673		0.0651065	0.17116
0.0652065	0.532048		0.0652065	0.219776		0.0652065	0.262692		0.0652065	0.171231
0.0653065	0.532097		0.0653065	0.21992		0.0653065	0.262711		0.0653065	0.171302
0.0654065	0.532146		0.0654065	0.220064		0.0654065	0.262731		0.0654065	0.171373
0.0655066	0.532195		0.0655066	0.220207		0.0655066	0.26275		0.0655066	0.171444
0.0656066	0.532244		0.0656066	0.220351		0.0656066	0.26277		0.0656066	0.171515
0.0657066	0.532293		0.0657066	0.220495		0.0657066	0.262789		0.0657066	0.171586
0.0658066	0.532342		0.0658066	0.220639		0.0658066	0.262809		0.0658066	0.171656
0.0659066	0.532392		0.0659066	0.220782		0.0659066	0.262828		0.0659066	0.171727
0.0660066	0.532441		0.0660066	0.220926		0.0660066	0.262848		0.0660066	0.171798
0.0661066	0.53249		0.0661066	0.22107		0.0661066	0.262867		0.0661066	0.171869
0.0662066	0.532539		0.0662066	0.221214		0.0662066	0.262887		0.0662066	0.17194
0.0663066	0.532588		0.0663066	0.221357		0.0663066	0.262906		0.0663066	0.172011
0.0664066	0.532637		0.0664066	0.221501		0.0664066	0.262926		0.0664066	0.172082
0.0665067	0.532687		0.0665067	0.221645		0.0665067	0.262945		0.0665067	0.172153
0.0666067	0.532736		0.0666067	0.221789		0.0666067	0.262965		0.0666067	0.172224
0.0667067	0.412252		0.0667067	0.221933		0.0667067	0.262984		0.0667067	0.17229
0.0668067	0.412307		0.0668067	0.222076		0.0668067	0.263003		0.0668067	0.172348
0.0669067	0.412362		0.0669067	0.22222		0.0669067	0.263023		0.0669067	0.172406
0.0670067	0.412418		0.0670067	0.222364		0.0670067	0.263042		0.0670067	0.172465
0.0671067	0.412473		0.0671067	0.222508		0.0671067	0.263062		0.0671067	0.172523
0.0672067	0.412529		0.0672067	0.222651		0.0672067	0.263081		0.0672067	0.172582
0.0673067	0.412584		0.0673067	0.222795		0.0673067	0.263101		0.0673067	0.17264
0.0674067	0.412639		0.0674067	0.222939		0.0674067	0.26312		0.0674067	0.172698
0.0675068	0.412695		0.0675068	0.223083		0.0675068	0.26314		0.0675068	0.172757
0.0676068	0.41275		0.0676068	0.223226		0.0676068	0.263159		0.0676068	0.172815
0.0677068	0.412805		0.0677068	0.22337		0.0677068	0.263179		0.0677068	0.172874
0.0678068	0.412861		0.0678068	0.223514		0.0678068	0.263198		0.0678068	0.172932
0.0679068	0.412916		0.0679068	0.223658		0.0679068	0.263218		0.0679068	0.17299
0.0680068	0.412972		0.0680068	0.223801		0.0680068	0.263237		0.0680068	0.173049
0.0681068	0.413027		0.0681068	0.223945		0.0681068	0.263257		0.0681068	0.173107
0.0682068	0.413082		0.0682068	0.224089		0.0682068	0.263276		0.0682068	0.173166
0.0683068	0.413138		0.0683068	0.224233		0.0683068	0.263295		0.0683068	0.173224
0.0684068	0.413193		0.0684068	0.224377		0.0684068	0.263315		0.0684068	0.173283
0.0685069	0.413249		0.0685069	0.22452		0.0685069	0.263334		0.0685069	0.173341
0.0686069	0.413304		0.0686069	0.224664		0.0686069	0.263354		0.0686069	0.173399
0.0687069	0.413359		0.0687069	0.224808		0.0687069	0.263373		0.0687069	0.173458
0.0688069	0.413415		0.0688069	0.224952		0.0688069	0.263393		0.0688069	0.173516
0.0689069	0.41347		0.0689069	0.225095		0.0689069	0.263412		0.0689069	0.173575
0.0690069	0.413526		0.0690069	0.225239		0.0690069	0.263432		0.0690069	0.173633
0.0691069	0.413581		0.0691069	0.225383		0.0691069	0.263451		0.0691069	0.173691
0.0692069	0.413636		0.0692069	0.225527		0.0692069	0.263471		0.0692069	0.17375
0.0693069	0.413692		0.0693069	0.22567		0.0693069	0.26349		0.0693069	0.173808
0.0694069	0.413747		0.0694069	0.225814		0.0694069	0.26351		0.0694069	0.173867
0.069507	0.413802		0.069507	0.225958		0.069507	0.263529		0.069507	0.173925
0.069607	0.413858		0.069607	0.226102		0.069607	0.263548		0.069607	0.173983
0.069707	0.413913		0.069707	0.226245		0.069707	0.263568		0.069707	0.174042
0.069807	0.413969		0.069807	0.226389		0.069807	0.263587		0.069807	0.1741
0.069907	0.414024		0.069907	0.226533		0.069907	0.263607		0.069907	0.174159
0.070007	0.414079		0.070007	0.226677		0.070007	0.263626		0.070007	0.174217
0.070107	0.414135		0.070107	0.22682		0.070107	0.263646		0.070107	0.174275
0.070207	0.41419		0.070207	0.226964		0.070207	0.263665		0.070207	0.174334
0.070307	0.414246		0.070307	0.227108		0.070307	0.263685		0.070307	0.174392
0.070407	0.414301		0.070407	0.227252		0.070407	0.263704		0.070407	0.174451
0.0705071	0.414356		0.0705071	0.227396		0.0705071	0.263724		0.0705071	0.174509
0.0706071	0.414412		0.0706071	0.227539		0.0706071	0.263743		0.0706071	0.174567
0.0707071	0.414467		0.0707071	0.227683		0.0707071	0.263763		0.0707071	0.174626
0.0708071	0.414522		0.0708071	0.227827		0.0708071	0.263782		0.0708071	0.174684
0.0709071	0.414578		0.0709071	0.227971		0.0709071	0.263802		0.0709071	0.174743
0.0710071	0.414633		0.0710071	0.228114		0.0710071	0.263821		0.0710071	0.174801
0.0711071	0.414689		0.0711071	0.228258		0.0711071	0.26384		0.0711071	0.174859
0.0712071	0.414744		0.0712071	0.228402		0.0712071	0.26386		0.0712071	0.174918
0.0713071	0.414799		0.0713071	0.228546		0.0713071	0.263879		0.0713071	0.174976
0.0714071	0.414855		0.0714071	0.228689		0.0714071	0.263899		0.0714071	0.175035
0.0715072	0.41491		0.0715072	0.228833		0.0715072	0.263918		0.0715072	0.175093
0.0716072	0.414966		0.0716072	0.228977		0.0716072	0.263938		0.0716072	0.175151
0.0717072	0.415021		0.0717072	0.229121		0.0717072	0.263957		0.0717072	0.17521
0.0718072	0.415076		0.0718072	0.229264		0.0718072	0.263977		0.0718072	0.175268
0.0719072	0.415132		0.0719072	0.229408		0.0719072	0.263996		0.0719072	0.175327
0.0720072	0.415187		0.0720072	0.229552		0.0720072	0.264016		0.0720072	0.175385
0.0721072	0.415243		0.0721072	0.229696		0.0721072	0.264035		0.0721072	0.175444
0.0722072	0.415298		0.0722072	0.22984		0.0722072	0.264055		0.0722072	0.175502
0.0723072	0.415353		0.0723072	0.229983		0.0723072	0.264074		0.0723072	0.17556
0.0724072	0.415409		0.0724072	0.230127		0.0724072	0.264094		0.0724072	0.175619
0.0725073	0.415464		0.0725073	0.230271		0.0725073	0.264113		0.0725073	0.175677
0.0726073	0.415519		0.0726073	0.230415		0.0726073	0.264132		0.0726073	0.175736
0.0727073	0.415575		0.0727073	0.230558		0.0727073	0.264152		0.0727073	0.175794
0.0728073	0.41563		0.0728073	0.230702		0.0728073	0.264171		0.0728073	0.175852
0.0729073	0.415686		0.0729073	0.230846		0.0729073	0.264191		0.0729073	0.175911
0.0730073	0.415741		0.0730073	0.23099		0.0730073	0.26421		0.0730073	0.175969
0.0731073	0.415796		0.0731073	0.231133		0.0731073	0.26423		0.0731073	0.176028
0.0732073	0.415852		0.0732073	0.231277		0.0732073	0.264249		0.0732073	0.176086
0.0733073	0.415907		0.0733073	0.231421		0.0733073	0.264269		0.0733073	0.176144
0.0734073	0.415963		0.0734073	0.231565		0.0734073	0.264288		0.0734073	0.176203
0.0735074	0.416018		0.0735074	0.231708		0.0735074	0.264308		0.0735074	0.176261
0.0736074	0.416073		0.0736074	0.231852		0.0736074	0.264327		0.0736074	0.17632
0.0737074	0.416129		0.0737074	0.231996		0.0737074	0.264347		0.0737074	0.176378
0.0738074	0.416184		0.0738074	0.23214		0.0738074	0.264366		0.0738074	0.176436
0.0739074	0.41624		0.0739074	0.232284		0.0739074	0.264386		0.0739074	0.176495
0.0740074	0.416295		0.0740074	0.232427		0.0740074	0.264405		0.0740074	0.176553
0.0741074	0.41635		0.0741074	0.232571		0.0741074	0.264424		0.0741074	0.176612
0.0742074	0.416406		0.0742074	0.232715		0.0742074	0.264444		0.0742074	0.17667
0.0743074	0.416461		0.0743074	0.232859		0.0743074	0.264463		0.0743074	0.176728
0.0744074	0.416516		0.0744074	0.233002		0.0744074	0.264483		0.0744074	0.176787
0.0745075	0.416572		0.0745075	0.233146		0.0745075	0.264502		0.0745075	0.176845
0.0746075	0.416627		0.0746075	0.23329		0.0746075	0.264522		0.0746075	0.176904
0.0747075	0.416683		0.0747075	0.233434		0.0747075	0.264541		0.0747075	0.176962
0.0748075	0.416738		0.0748075	0.233577		0.0748075	0.264561		0.0748075	0.17702
0.0749075	0.416793		0.0749075	0.233721		0.0749075	0.26458		0.0749075	0.177079
0.0750075	0.416849		0.0750075	0.233865		0.0750075	0.2646		0.0750075	0.177137
0.0751075	0.416904		0.0751075	0.234009		0.0751075	0.264619		0.0751075	0.177196
0.0752075	0.41696		0.0752075	0.234152		0.0752075	0.264639		0.0752075	0.177254
0.0753075	0.417015		0.0753075	0.234296		0.0753075	0.264658		0.0753075	0.177312
0.0754075	0.41707		0.0754075	0.23444		0.0754075	0.264678		0.0754075	0.177371
0.0755076	0.417126		0.0755076	0.234584		0.0755076	0.264697		0.0755076	0.177429
0.0756076	0.417181		0.0756076	0.234728		0.0756076	0.264716		0.0756076	0.177488
0.0757076	0.417237		0.0757076	0.234871		0.0757076	0.264736		0.0757076	0.177546
0.0758076	0.417292		0.0758076	0.235015		0.0758076	0.264755		0.0758076	0.177604
0.0759076	0.417347		0.0759076	0.235159		0.0759076	0.264775		0.0759076	0.177663
0.0760076	0.417403		0.0760076	0.235303		0.0760076	0.264794		0.0760076	0.177721
0.0761076	0.417458		0.0761076	0.235446		0.0761076	0.264814		0.0761076	0.17778
0.0762076	0.417513		0.0762076	0.23559		0.0762076	0.264833		0.0762076	0.177838
0.0763076	0.417569		0.0763076	0.235734		0.0763076	0.264853		0.0763076	0.177897
0.0764076	0.417624		0.0764076	0.235878		0.0764076	0.264872		0.0764076	0.177955
0.0765077	0.41768		0.0765077	0.236021		0.0765077	0.264892		0.0765077	0.178013
0.0766077	0.417735		0.0766077	0.236165		0.0766077	0.264911		0.0766077	0.178072
0.0767077	0.41779		0.0767077	0.236309		0.0767077	0.264931		0.0767077	0.17813
0.0768077	0.417846		0.0768077	0.236453		0.0768077	0.26495		0.0768077	0.178189
0.0769077	0.417901		0.0769077	0.236596		0.0769077	0.26497		0.0769077	0.178247
0.0770077	0.417957		0.0770077	0.205454		0.0770077	0.264989		0.0770077	0.178305
0.0771077	0.418012		0.0771077	0.205555		0.0771077	0.265008		0.0771077	0.178364
0.0772077	0.418067		0.0772077	0.205656		0.0772077	0.265028		0.0772077	0.178422
0.0773077	0.418123		0.0773077	0.205757		0.0773077	0.265047		0.0773077	0.178481
0.0774077	0.418178		0.0774077	0.205858		0.0774077	0.265067		0.0774077	0.178539
0.0775078	0.418233		0.0775078	0.205959		0.0775078	0.265086		0.0775078	0.178597
0.0776078	0.418289		0.0776078	0.20606		0.0776078	0.265106		0.0776078	0.178656
0.0777078	0.418344		0.0777078	0.206161		0.0777078	0.265125		0.0777078	0.178714
0.0778078	0.4184		0.0778078	0.206263		0.0778078	0.265145		0.0778078	0.178773
0.0779078	0.418455		0.0779078	0.206364		0.0779078	0.265164		0.0779078	0.178831
0.0780078	0.41851		0.0780078	0.206465		0.0780078	0.265184		0.0780078	0.178889
0.0781078	0.418566		0.0781078	0.206566		0.0781078	0.265203		0.0781078	0.178948
0.0782078	0.418621		0.0782078	0.206667		0.0782078	0.265223		0.0782078	0.179006
0.0783078	0.418677		0.0783078	0.206768		0.0783078	0.265242		0.0783078	0.179065
0.0784078	0.418732		0.0784078	0.206869		0.0784078	0.265262		0.0784078	0.179123
0.0785079	0.418787		0.0785079	0.20697		0.0785079	0.265281		0.0785079	0.179181
0.0786079	0.418843		0.0786079	0.207071		0.0786079	0.2653		0.0786079	0.17924
0.0787079	0.418898		0.0787079	0.207172		0.0787079	0.26532		0.0787079	0.179298
0.0788079	0.418954		0.0788079	0.207273		0.0788079	0.265339		0.0788079	0.179357
0.0789079	0.419009		0.0789079	0.207374		0.0789079	0.265359		0.0789079	0.179415
0.0790079	0.419064		0.0790079	0.207475		0.0790079	0.265378		0.0790079	0.179473
0.0791079	0.41912		0.0791079	0.207576		0.0791079	0.265398		0.0791079	0.179532
0.0792079	0.419175		0.0792079	0.207677		0.0792079	0.265417		0.0792079	0.17959
0.0793079	0.41923		0.0793079	0.207778		0.0793079	0.265437		0.0793079	0.179649
0.0794079	0.419286		0.0794079	0.207879		0.0794079	0.265456		0.0794079	0.179707
0.079508	0.419341		0.079508	0.20798		0.079508	0.265476		0.079508	0.179765
0.079608	0.419397		0.079608	0.208081		0.079608	0.265495		0.079608	0.179824
0.079708	0.419452		0.079708	0.208182		0.079708	0.265515		0.079708	0.179882
0.079808	0.419507		0.079808	0.208284		0.079808	0.265534		0.079808	0.179941
0.079908	0.419563		0.079908	0.208385		0.079908	0.265554		0.079908	0.179999
0.080008	0.419618		0.080008	0.208486		0.080008	0.265573		0.080008	0.180058
0.080108	0.419674		0.080108	0.208587		0.080108	0.265592		0.080108	0.180116
0.080208	0.419729		0.080208	0.208688		0.080208	0.265612		0.080208	0.180174
0.080308	0.419784		0.080308	0.208789		0.080308	0.265631		0.080308	0.180233
0.080408	0.41984		0.080408	0.20889		0.080408	0.265651		0.080408	0.180291
0.0805081	0.419895		0.0805081	0.208991		0.0805081	0.26567		0.0805081	0.18035
0.0806081	0.419951		0.0806081	0.209092		0.0806081	0.26569		0.0806081	0.180408
0.0807081	0.420006		0.0807081	0.209193		0.0807081	0.265709		0.0807081	0.180466
0.0808081	0.420061		0.0808081	0.209294		0.0808081	0.265729		0.0808081	0.180525
0.0809081	0.420117		0.0809081	0.209395		0.0809081	0.265748		0.0809081	0.180583
0.0810081	0.420172		0.0810081	0.209496		0.0810081	0.265768		0.0810081	0.180642
0.0811081	0.420227		0.0811081	0.209597		0.0811081	0.265787		0.0811081	0.1807
0.0812081	0.420283		0.0812081	0.209698		0.0812081	0.265807		0.0812081	0.180758
0.0813081	0.420338		0.0813081	0.209799		0.0813081	0.265826		0.0813081	0.180817
0.0814081	0.420394		0.0814081	0.2099		0.0814081	0.265846		0.0814081	0.180875
0.0815082	0.420449		0.0815082	0.210001		0.0815082	0.265865		0.0815082	0.180934
0.0816082	0.420504		0.0816082	0.210102		0.0816082	0.265884		0.0816082	0.180992
0.0817082	0.42056		0.0817082	0.210204		0.0817082	0.265904		0.0817082	0.18105
0.0818082	0.420615		0.0818082	0.210305		0.0818082	0.265923		0.0818082	0.181109
0.0819082	0.420671		0.0819082	0.210406		0.0819082	0.265943		0.0819082	0.181167
0.0820082	0.420726		0.0820082	0.210507		0.0820082	0.265962		0.0820082	0.181226
0.0821082	0.420781		0.0821082	0.210608		0.0821082	0.265982		0.0821082	0.181284
0.0822082	0.420837		0.0822082	0.210709		0.0822082	0.266001		0.0822082	0.181342
0.0823082	0.420892		0.0823082	0.21081		0.0823082	0.266021		0.0823082	0.181401
0.0824082	0.420947		0.0824082	0.210911		0.0824082	0.26604		0.0824082	0.181459
0.0825083	0.421003		0.0825083	0.211012		0.0825083	0.26606		0.0825083	0.181518
0.0826083	0.421058		0.0826083	0.211113		0.0826083	0.266079		0.0826083	0.181576
0.0827083	0.421114		0.0827083	0.211214		0.0827083	0.266099		0.0827083	0.181634
0.0828083	0.421169		0.0828083	0.211315		0.0828083	0.266118		0.0828083	0.181693
0.0829083	0.421224		0.0829083	0.211416		0.0829083	0.266138		0.0829083	0.181751
0.0830083	0.42128		0.0830083	0.211517		0.0830083	0.266157		0.0830083	0.18181
0.0831083	0.421335		0.0831083	0.211618		0.0831083	0.266176		0.0831083	0.181868
0.0832083	0.421391		0.0832083	0.211719		0.0832083	0.266196		0.0832083	0.181926
0.0833083	0.421446		0.0833083	0.21182		0.0833083	0.266215		0.0833083	0.181985
0.0834083	0.421501		0.0834083	0.211921		0.0834083	0.266235		0.0834083	0.182043
0.0835084	0.421557		0.0835084	0.212022		0.0835084	0.266254		0.0835084	0.182102
0.0836084	0.421612		0.0836084	0.212124		0.0836084	0.266274		0.0836084	0.18216
0.0837084	0.421668		0.0837084	0.212225		0.0837084	0.266293		0.0837084	0.182219
0.0838084	0.421723		0.0838084	0.212326		0.0838084	0.266313		0.0838084	0.182277
0.0839084	0.421778		0.0839084	0.212427		0.0839084	0.266332		0.0839084	0.182335
0.0840084	0.421834		0.0840084	0.212528		0.0840084	0.266352		0.0840084	0.182394
0.0841084	0.421889		0.0841084	0.212629		0.0841084	0.266371		0.0841084	0.182452
0.0842084	0.421944		0.0842084	0.21273		0.0842084	0.266391		0.0842084	0.182511
0.0843084	0.422		0.0843084	0.212831		0.0843084	0.26641		0.0843084	0.182569
0.0844084	0.422055		0.0844084	0.212932		0.0844084	0.26643		0.0844084	0.182627
0.0845085	0.422111		0.0845085	0.213033		0.0845085	0.266449		0.0845085	0.182686
0.0846085	0.422166		0.0846085	0.213134		0.0846085	0.266468		0.0846085	0.182744
0.0847085	0.422221		0.0847085	0.213235		0.0847085	0.266488		0.0847085	0.182803
0.0848085	0.422277		0.0848085	0.213336		0.0848085	0.266507		0.0848085	0.182861
0.0849085	0.422332		0.0849085	0.213437		0.0849085	0.266527		0.0849085	0.182919
0.0850085	0.422388		0.0850085	0.213538		0.0850085	0.266546		0.0850085	0.182978
0.0851085	0.422443		0.0851085	0.213639		0.0851085	0.266566		0.0851085	0.183036
0.0852085	0.422498		0.0852085	0.21374		0.0852085	0.266585		0.0852085	0.183095
0.0853085	0.422554		0.0853085	0.213841		0.0853085	0.266605		0.0853085	0.183153
0.0854085	0.422609		0.0854085	0.213942		0.0854085	0.266624		0.0854085	0.183211
0.0855086	0.422665		0.0855086	0.214043		0.0855086	0.266644		0.0855086	0.18327
0.0856086	0.42272		0.0856086	0.214145		0.0856086	0.266663		0.0856086	0.183328
0.0857086	0.422775		0.0857086	0.214246		0.0857086	0.266683		0.0857086	0.183387
0.0858086	0.422831		0.0858086	0.214347		0.0858086	0.266702		0.0858086	0.183445
0.0859086	0.422886		0.0859086	0.214448		0.0859086	0.266721		0.0859086	0.183503
0.0860086	0.422941		0.0860086	0.214549		0.0860086	0.266741		0.0860086	0.183562
0.0861086	0.422997		0.0861086	0.21465		0.0861086	0.26676		0.0861086	0.18362
0.0862086	0.423052		0.0862086	0.214751		0.0862086	0.26678		0.0862086	0.183679
0.0863086	0.423108		0.0863086	0.214852		0.0863086	0.266799		0.0863086	0.183737
0.0864086	0.423163		0.0864086	0.214953		0.0864086	0.266819		0.0864086	0.183795
0.0865087	0.423218		0.0865087	0.215054		0.0865087	0.266838		0.0865087	0.183854
0.0866087	0.423274		0.0866087	0.215155		0.0866087	0.266858		0.0866087	0.183912
0.0867087	0.423329		0.0867087	0.215256		0.0867087	0.266877		0.0867087	0.183971
0.0868087	0.423385		0.0868087	0.215357		0.0868087	0.266897		0.0868087	0.184029
0.0869087	0.42344		0.0869087	0.215458		0.0869087	0.266916		0.0869087	0.184087
0.0870087	0.423495		0.0870087	0.215559		0.0870087	0.266936		0.0870087	0.184146
0.0871087	0.423551		0.0871087	0.21566		0.0871087	0.266955		0.0871087	0.184204
0.0872087	0.423606		0.0872087	0.215761		0.0872087	0.266975		0.0872087	0.184263
0.0873087	0.423661		0.0873087	0.215862		0.0873087	0.266994		0.0873087	0.184321
0.0874087	0.423717		0.0874087	0.215963		0.0874087	0.267013		0.0874087	0.18438
0.0875088	0.423772		0.0875088	0.216065		0.0875088	0.267033		0.0875088	0.184438
0.0876088	0.423828		0.0876088	0.216166		0.0876088	0.267052		0.0876088	0.184496
0.0877088	0.423883		0.0877088	0.216267		0.0877088	0.267072		0.0877088	0.184555
0.0878088	0.423938		0.0878088	0.216368		0.0878088	0.267091		0.0878088	0.184613
0.0879088	0.423994		0.0879088	0.216469		0.0879088	0.267111		0.0879088	0.184672
0.0880088	0.424049		0.0880088	0.21657		0.0880088	0.26713		0.0880088	0.18473
0.0881088	0.424105		0.0881088	0.216671		0.0881088	0.26715		0.0881088	0.184788
0.0882088	0.42416		0.0882088	0.216772		0.0882088	0.267169		0.0882088	0.184847
0.0883088	0.424215		0.0883088	0.216873		0.0883088	0.267189		0.0883088	0.184905
0.0884088	0.424271		0.0884088	0.216974		0.0884088	0.267208		0.0884088	0.184964
0.0885089	0.424326		0.0885089	0.217075		0.0885089	0.267228		0.0885089	0.185022
0.0886089	0.424382		0.0886089	0.217176		0.0886089	0.267247		0.0886089	0.18508
0.0887089	0.424437		0.0887089	0.217277		0.0887089	0.267267		0.0887089	0.185139
0.0888089	0.424492		0.0888089	0.217378		0.0888089	0.267286		0.0888089	0.185197
0.0889089	0.424548		0.0889089	0.217479		0.0889089	0.267305		0.0889089	0.185256
0.0890089	0.424603		0.0890089	0.21758		0.0890089	0.267325		0.0890089	0.185314
0.0891089	0.424658		0.0891089	0.217681		0.0891089	0.267344		0.0891089	0.185372
0.0892089	0.424714		0.0892089	0.217782		0.0892089	0.267364		0.0892089	0.185431
0.0893089	0.424769		0.0893089	0.217883		0.0893089	0.267383		0.0893089	0.185489
0.0894089	0.424825		0.0894089	0.217985		0.0894089	0.267403		0.0894089	0.185548
0.089509	0.42488		0.089509	0.218086		0.089509	0.267422		0.089509	0.185606
0.089609	0.424935		0.089609	0.218187		0.089609	0.267442		0.089609	0.185664
0.089709	0.424991		0.089709	0.218288		0.089709	0.267461		0.089709	0.185723
0.089809	0.425046		0.089809	0.218389		0.089809	0.267481		0.089809	0.185781
0.089909	0.425102		0.089909	0.21849		0.089909	0.2675		0.089909	0.18584
0.090009	0.425157		0.090009	0.218591		0.090009	0.26752		0.090009	0.185898
0.090109	0.425212		0.090109	0.218692		0.090109	0.267539		0.090109	0.185956
0.090209	0.425268		0.090209	0.218793		0.090209	0.267559		0.090209	0.186015
0.090309	0.425323		0.090309	0.218894		0.090309	0.267578		0.090309	0.186073
0.090409	0.425379		0.090409	0.218995		0.090409	0.267597		0.090409	0.186132
0.0905091	0.425434		0.0905091	0.219096		0.0905091	0.267617		0.0905091	0.18619
0.0906091	0.425489		0.0906091	0.219197		0.0906091	0.267636		0.0906091	0.186248
0.0907091	0.425545		0.0907091	0.219298		0.0907091	0.267656		0.0907091	0.186307
0.0908091	0.4256		0.0908091	0.219399		0.0908091	0.267675		0.0908091	0.186365
0.0909091	0.425655		0.0909091	0.218983		0.0909091	0.211445		0.0909091	0.186424
0.0910091	0.425711		0.0910091	0.219083		0.0910091	0.211537		0.0910091	0.186482
0.0911091	0.425766		0.0911091	0.219183		0.0911091	0.21163		0.0911091	0.18654
0.0912091	0.425822		0.0912091	0.219283		0.0912091	0.211722		0.0912091	0.186599
0.0913091	0.425877		0.0913091	0.219383		0.0913091	0.211814		0.0913091	0.186657
0.0914091	0.425932		0.0914091	0.219483		0.0914091	0.211907		0.0914091	0.186716
0.0915092	0.425988		0.0915092	0.219583		0.0915092	0.211999		0.0915092	0.186774
0.0916092	0.426043		0.0916092	0.219683		0.0916092	0.212091		0.0916092	0.186833
0.0917092	0.426099		0.0917092	0.219783		0.0917092	0.212184		0.0917092	0.186891
0.0918092	0.426154		0.0918092	0.219883		0.0918092	0.212276		0.0918092	0.186949
0.0919092	0.426209		0.0919092	0.219983		0.0919092	0.212368		0.0919092	0.187008
0.0920092	0.426265		0.0920092	0.220083		0.0920092	0.212461		0.0920092	0.187066
0.0921092	0.42632		0.0921092	0.220183		0.0921092	0.212553		0.0921092	0.187125
0.0922092	0.426375		0.0922092	0.220282		0.0922092	0.212645		0.0922092	0.187183
0.0923092	0.426431		0.0923092	0.220382		0.0923092	0.212738		0.0923092	0.187241
0.0924092	0.426486		0.0924092	0.220482		0.0924092	0.21283		0.0924092	0.1873
0.0925093	0.426542		0.0925093	0.220582		0.0925093	0.212922		0.0925093	0.187358
0.0926093	0.426597		0.0926093	0.220682		0.0926093	0.213015		0.0926093	0.187417
0.0927093	0.426652		0.0927093	0.220782		0.0927093	0.213107		0.0927093	0.187475
0.0928093	0.426708		0.0928093	0.220882		0.0928093	0.213199		0.0928093	0.187533
0.0929093	0.426763		0.0929093	0.220982		0.0929093	0.213292		0.0929093	0.187592
0.0930093	0.426819		0.0930093	0.221082		0.0930093	0.213384		0.0930093	0.18765
0.0931093	0.426874		0.0931093	0.221182		0.0931093	0.213476		0.0931093	0.187709
0.0932093	0.426929		0.0932093	0.221282		0.0932093	0.213569		0.0932093	0.187767
0.0933093	0.426985		0.0933093	0.221382		0.0933093	0.213661		0.0933093	0.187825
0.0934093	0.42704		0.0934093	0.221482		0.0934093	0.213754		0.0934093	0.187884
0.0935094	0.427096		0.0935094	0.221582		0.0935094	0.213846		0.0935094	0.187942
0.0936094	0.427151		0.0936094	0.221682		0.0936094	0.213938		0.0936094	0.188001
0.0937094	0.427206		0.0937094	0.221782		0.0937094	0.214031		0.0937094	0.188059
0.0938094	0.427262		0.0938094	0.221882		0.0938094	0.214123		0.0938094	0.188117
0.0939094	0.427317		0.0939094	0.221982		0.0939094	0.214215		0.0939094	0.188176
0.0940094	0.427372		0.0940094	0.222082		0.0940094	0.214308		0.0940094	0.188234
0.0941094	0.427428		0.0941094	0.222182		0.0941094	0.2144		0.0941094	0.188293
0.0942094	0.427483		0.0942094	0.222282		0.0942094	0.214492		0.0942094	0.188351
0.0943094	0.427539		0.0943094	0.222382		0.0943094	0.214585		0.0943094	0.188409
0.0944094	0.427594		0.0944094	0.222482		0.0944094	0.214677		0.0944094	0.188468
0.0945095	0.427649		0.0945095	0.222582		0.0945095	0.214769		0.0945095	0.188526
0.0946095	0.427705		0.0946095	0.222682		0.0946095	0.214862		0.0946095	0.188585
0.0947095	0.42776		0.0947095	0.222782		0.0947095	0.214954		0.0947095	0.188643
0.0948095	0.427816		0.0948095	0.222882		0.0948095	0.215046		0.0948095	0.188701
0.0949095	0.427871		0.0949095	0.222982		0.0949095	0.215139		0.0949095	0.18876
0.0950095	0.427926		0.0950095	0.223082		0.0950095	0.215231		0.0950095	0.188818
0.0951095	0.427982		0.0951095	0.223182		0.0951095	0.215323		0.0951095	0.188877
0.0952095	0.428037		0.0952095	0.223282		0.0952095	0.215416		0.0952095	0.188935
0.0953095	0.428093		0.0953095	0.223382		0.0953095	0.215508		0.0953095	0.188994
0.0954095	0.428148		0.0954095	0.223482		0.0954095	0.2156		0.0954095	0.189052
0.0955096	0.428203		0.0955096	0.223582		0.0955096	0.215693		0.0955096	0.18911
0.0956096	0.428259		0.0956096	0.223682		0.0956096	0.215785		0.0956096	0.189169
0.0957096	0.428314		0.0957096	0.223782		0.0957096	0.215878		0.0957096	0.189227
0.0958096	0.428369		0.0958096	0.223882		0.0958096	0.21597		0.0958096	0.189286
0.0959096	0.428425		0.0959096	0.223982		0.0959096	0.216062		0.0959096	0.189344
0.0960096	0.42848		0.0960096	0.224082		0.0960096	0.216155		0.0960096	0.189402
0.0961096	0.428536		0.0961096	0.224182		0.0961096	0.216247		0.0961096	0.189461
0.0962096	0.428591		0.0962096	0.224282		0.0962096	0.216339		0.0962096	0.189519
0.0963096	0.428646		0.0963096	0.224382		0.0963096	0.216432		0.0963096	0.189578
0.0964096	0.428702		0.0964096	0.224482		0.0964096	0.216524		0.0964096	0.189636
0.0965097	0.428757		0.0965097	0.224582		0.0965097	0.216616		0.0965097	0.189694
0.0966097	0.428813		0.0966097	0.224682		0.0966097	0.216709		0.0966097	0.189753
0.0967097	0.428868		0.0967097	0.224782		0.0967097	0.216801		0.0967097	0.189811
0.0968097	0.428923		0.0968097	0.224882		0.0968097	0.216893		0.0968097	0.18987
0.0969097	0.428979		0.0969097	0.224982		0.0969097	0.216986		0.0969097	0.189928
0.0970097	0.429034		0.0970097	0.225082		0.0970097	0.217078		0.0970097	0.189986
0.0971097	0.42909		0.0971097	0.225182		0.0971097	0.21717		0.0971097	0.190045
0.0972097	0.429145		0.0972097	0.225282		0.0972097	0.217263		0.0972097	0.190103
0.0973097	0.4292		0.0973097	0.225382		0.0973097	0.217355		0.0973097	0.190162
0.0974097	0.429256		0.0974097	0.225482		0.0974097	0.217447		0.0974097	0.19022
0.0975098	0.429311		0.0975098	0.225582		0.0975098	0.21754		0.0975098	0.190278
0.0976098	0.429366		0.0976098	0.225682		0.0976098	0.217632		0.0976098	0.190337
0.0977098	0.429422		0.0977098	0.225782		0.0977098	0.217725		0.0977098	0.190395
0.0978098	0.429477		0.0978098	0.225882		0.0978098	0.217817		0.0978098	0.190454
0.0979098	0.429533		0.0979098	0.225982		0.0979098	0.217909		0.0979098	0.190512
0.0980098	0.429588		0.0980098	0.226082		0.0980098	0.218002		0.0980098	0.19057
0.0981098	0.429643		0.0981098	0.226182		0.0981098	0.218094		0.0981098	0.190629
0.0982098	0.429699		0.0982098	0.226282		0.0982098	0.218186		0.0982098	0.190687
0.0983098	0.429754		0.0983098	0.226382		0.0983098	0.218279		0.0983098	0.190746
0.0984098	0.42981		0.0984098	0.226482		0.0984098	0.218371		0.0984098	0.190804
0.0985099	0.429865		0.0985099	0.226581		0.0985099	0.218463		0.0985099	0.190862
0.0986099	0.42992		0.0986099	0.226681		0.0986099	0.218556		0.0986099	0.190921
0.0987099	0.429976		0.0987099	0.226781		0.0987099	0.218648		0.0987099	0.190979
0.0988099	0.430031		0.0988099	0.226881		0.0988099	0.21874		0.0988099	0.191038
0.0989099	0.430086		0.0989099	0.226981		0.0989099	0.218833		0.0989099	0.191096
0.0990099	0.430142		0.0990099	0.227081		0.0990099	0.218925		0.0990099	0.191155
0.0991099	0.430197		0.0991099	0.227181		0.0991099	0.219017		0.0991099	0.191213
0.0992099	0.430253		0.0992099	0.227281		0.0992099	0.21911		0.0992099	0.191271
0.0993099	0.430308		0.0993099	0.227381		0.0993099	0.219202		0.0993099	0.19133
0.0994099	0.430363		0.0994099	0.227481		0.0994099	0.219294		0.0994099	0.191388
0.09951	0.430419		0.09951	0.227581		0.09951	0.219387		0.09951	0.191447
0.09961	0.430474		0.09961	0.227681		0.09961	0.219479		0.09961	0.191505
0.09971	0.43053		0.09971	0.227781		0.09971	0.219571		0.09971	0.191563
0.09981	0.430585		0.09981	0.227881		0.09981	0.219664		0.09981	0.191622
0.09991	0.43064		0.09991	0.227981		0.09991	0.219756		0.09991	0.19168
0.10001	0.430696		0.10001	0.220031		0.10001	0.204965		0.10001	0.191739
0.10011	0.430751		0.10011	0.220124		0.10011	0.205026		0.10011	0.191797
0.10021	0.430807		0.10021	0.220216		0.10021	0.205088		0.10021	0.191855
0.10031	0.430862		0.10031	0.220308		0.10031	0.20515		0.10031	0.191914
0.10041	0.430917		0.10041	0.2204		0.10041	0.205212		0.10041	0.191972
0.10051	0.430973		0.10051	0.220493		0.10051	0.205274		0.10051	0.192031
0.10061	0.431028		0.10061	0.220585		0.10061	0.205336		0.10061	0.192089
0.10071	0.431083		0.10071	0.220677		0.10071	0.205397		0.10071	0.192147
0.10081	0.431139		0.10081	0.22077		0.10081	0.205459		0.10081	0.192206
0.10091	0.431194		0.10091	0.220862		0.10091	0.205521		0.10091	0.192264
0.10101	0.43125		0.10101	0.220954		0.10101	0.205583		0.10101	0.192323
0.10111	0.431305		0.10111	0.221047		0.10111	0.205645		0.10111	0.192381
0.10121	0.43136		0.10121	0.221139		0.10121	0.205707		0.10121	0.192439
0.10131	0.431416		0.10131	0.221231		0.10131	0.205768		0.10131	0.192498
0.10141	0.431471		0.10141	0.221324		0.10141	0.20583		0.10141	0.192556
0.10151	0.431527		0.10151	0.221416		0.10151	0.205892		0.10151	0.192615
0.10161	0.431582		0.10161	0.221508		0.10161	0.205954		0.10161	0.192673
0.10171	0.431637		0.10171	0.2216		0.10171	0.206016		0.10171	0.192731
0.10181	0.431693		0.10181	0.221693		0.10181	0.206078		0.10181	0.19279
0.10191	0.431748		0.10191	0.221785		0.10191	0.206139		0.10191	0.192848
0.10201	0.431804		0.10201	0.221877		0.10201	0.206201		0.10201	0.192907
0.10211	0.431859		0.10211	0.22197		0.10211	0.206263		0.10211	0.192965
0.10221	0.431914		0.10221	0.222062		0.10221	0.206325		0.10221	0.193023
0.10231	0.43197		0.10231	0.222154		0.10231	0.206387		0.10231	0.193082
0.10241	0.432025		0.10241	0.222247		0.10241	0.206449		0.10241	0.19314
0.10251	0.43208		0.10251	0.222339		0.10251	0.206511		0.10251	0.193199
0.10261	0.432136		0.10261	0.222431		0.10261	0.206572		0.10261	0.193257
0.10271	0.432191		0.10271	0.222524		0.10271	0.206634		0.10271	0.193316
0.10281	0.432247		0.10281	0.222616		0.10281	0.206696		0.10281	0.193374
0.10291	0.432302		0.10291	0.222708		0.10291	0.206758		0.10291	0.193432
0.10301	0.432357		0.10301	0.2228		0.10301	0.20682		0.10301	0.193491
0.10311	0.432413		0.10311	0.222893		0.10311	0.206882		0.10311	0.193549
0.10321	0.432468		0.10321	0.222985		0.10321	0.206943		0.10321	0.193608
0.10331	0.432524		0.10331	0.223077		0.10331	0.207005		0.10331	0.193666
0.10341	0.432579		0.10341	0.22317		0.10341	0.207067		0.10341	0.193724
0.10351	0.432634		0.10351	0.223262		0.10351	0.207129		0.10351	0.193783
0.10361	0.43269		0.10361	0.223354		0.10361	0.207191		0.10361	0.193841
0.10371	0.432745		0.10371	0.223447		0.10371	0.207253		0.10371	0.1939
0.10381	0.4328		0.10381	0.223539		0.10381	0.207314		0.10381	0.193958
0.10391	0.432856		0.10391	0.223631		0.10391	0.207376		0.10391	0.194016
0.10401	0.432911		0.10401	0.223724		0.10401	0.207438		0.10401	0.194075
0.10411	0.432967		0.10411	0.223816		0.10411	0.2075		0.10411	0.194133
0.10421	0.433022		0.10421	0.223908		0.10421	0.207562		0.10421	0.194192
0.10431	0.433077		0.10431	0.224		0.10431	0.207624		0.10431	0.19425
0.10441	0.433133		0.10441	0.224093		0.10441	0.207685		0.10441	0.194308
0.10451	0.433188		0.10451	0.224185		0.10451	0.207747		0.10451	0.194367
0.10461	0.433244		0.10461	0.224277		0.10461	0.207809		0.10461	0.194425
0.10471	0.433299		0.10471	0.22437		0.10471	0.207871		0.10471	0.194484
0.10481	0.433354		0.10481	0.224462		0.10481	0.207933		0.10481	0.194542
0.10491	0.43341		0.10491	0.224554		0.10491	0.207995		0.10491	0.1946
0.105011	0.433465		0.105011	0.224647		0.105011	0.208056		0.105011	0.194659
0.105111	0.433521		0.105111	0.224739		0.105111	0.208118		0.105111	0.194717
0.105211	0.433576		0.105211	0.224831		0.105211	0.20818		0.105211	0.194776
0.105311	0.433631		0.105311	0.224924		0.105311	0.208242		0.105311	0.194834
0.105411	0.433687		0.105411	0.225016		0.105411	0.208304		0.105411	0.194892
0.105511	0.433742		0.105511	0.225108		0.105511	0.208366		0.105511	0.194951
0.105611	0.433797		0.105611	0.2252		0.105611	0.208428		0.105611	0.195009
0.105711	0.433853		0.105711	0.225293		0.105711	0.208489		0.105711	0.195068
0.105811	0.433908		0.105811	0.225385		0.105811	0.208551		0.105811	0.195126
0.105911	0.433964		0.105911	0.225477		0.105911	0.208613		0.105911	0.195184
0.106011	0.434019		0.106011	0.22557		0.106011	0.208675		0.106011	0.195243
0.106111	0.434074		0.106111	0.225662		0.106111	0.208737		0.106111	0.195301
0.106211	0.43413		0.106211	0.225754		0.106211	0.208799		0.106211	0.19536
0.106311	0.434185		0.106311	0.225847		0.106311	0.20886		0.106311	0.195418
0.106411	0.434241		0.106411	0.225939		0.106411	0.208922		0.106411	0.195476
0.106511	0.434296		0.106511	0.226031		0.106511	0.208984		0.106511	0.195535
0.106611	0.434351		0.106611	0.226124		0.106611	0.209046		0.106611	0.195593
0.106711	0.434407		0.106711	0.226216		0.106711	0.209108		0.106711	0.195652
0.106811	0.434462		0.106811	0.226308		0.106811	0.20917		0.106811	0.19571
0.106911	0.434518		0.106911	0.2264		0.106911	0.209231		0.106911	0.195769
0.107011	0.434573		0.107011	0.226493		0.107011	0.209293		0.107011	0.195827
0.107111	0.434628		0.107111	0.226585		0.107111	0.209355		0.107111	0.195885
0.107211	0.434684		0.107211	0.226677		0.107211	0.209417		0.107211	0.195944
0.107311	0.434739		0.107311	0.22677		0.107311	0.209479		0.107311	0.196002
0.107411	0.434794		0.107411	0.226862		0.107411	0.209541		0.107411	0.196061
0.107511	0.43485		0.107511	0.226954		0.107511	0.209602		0.107511	0.196119
0.107611	0.434905		0.107611	0.227047		0.107611	0.209664		0.107611	0.196177
0.107711	0.434961		0.107711	0.227139		0.107711	0.209726		0.107711	0.196236
0.107811	0.435016		0.107811	0.227231		0.107811	0.209788		0.107811	0.196294
0.107911	0.435071		0.107911	0.227324		0.107911	0.20985		0.107911	0.196353
0.108011	0.435127		0.108011	0.227416		0.108011	0.209912		0.108011	0.196411
0.108111	0.435182		0.108111	0.227508		0.108111	0.209974		0.108111	0.196469
0.108211	0.435238		0.108211	0.2276		0.108211	0.210035		0.108211	0.196528
0.108311	0.435293		0.108311	0.227693		0.108311	0.210097		0.108311	0.196586
0.108411	0.435348		0.108411	0.227785		0.108411	0.210159		0.108411	0.196645
0.108511	0.435404		0.108511	0.227877		0.108511	0.210221		0.108511	0.196703
0.108611	0.435459		0.108611	0.22797		0.108611	0.210283		0.108611	0.196761
0.108711	0.435514		0.108711	0.228062		0.108711	0.210345		0.108711	0.19682
0.108811	0.43557		0.108811	0.228154		0.108811	0.210406		0.108811	0.196878
0.108911	0.435625		0.108911	0.228247		0.108911	0.210468		0.108911	0.196937
0.109011	0.435681		0.109011	0.228339		0.109011	0.21053		0.109011	0.196995
0.109111	0.435736		0.109111	0.228431		0.109111	0.210592		0.109111	0.197053
0.109211	0.435791		0.109211	0.228524		0.109211	0.210654		0.109211	0.197112
0.109311	0.435847		0.109311	0.228616		0.109311	0.210716		0.109311	0.19717
0.109411	0.435902		0.109411	0.228708		0.109411	0.210777		0.109411	0.197229
0.109511	0.435958		0.109511	0.2288		0.109511	0.210839		0.109511	0.197287
0.109611	0.436013		0.109611	0.228893		0.109611	0.210901		0.109611	0.197345
0.109711	0.436068		0.109711	0.228985		0.109711	0.210963		0.109711	0.197404
0.109811	0.436124		0.109811	0.229077		0.109811	0.211025		0.109811	0.197462
0.109911	0.436179		0.109911	0.22917		0.109911	0.211087		0.109911	0.197521
0.110011	0.436235		0.110011	0.229262		0.110011	0.211148		0.110011	0.197579
0.110111	0.43629		0.110111	0.229354		0.110111	0.21121		0.110111	0.197637
0.110211	0.436345		0.110211	0.229447		0.110211	0.211272		0.110211	0.197696
0.110311	0.436401		0.110311	0.229539		0.110311	0.211334		0.110311	0.197754
0.110411	0.436456		0.110411	0.229631		0.110411	0.211396		0.110411	0.197813
0.110511	0.436511		0.110511	0.229724		0.110511	0.211458		0.110511	0.197871
0.110611	0.436567		0.110611	0.229816		0.110611	0.21152		0.110611	0.19793
0.110711	0.436622		0.110711	0.229908		0.110711	0.211581		0.110711	0.197988
0.110811	0.436678		0.110811	0.23		0.110811	0.211643		0.110811	0.198046
0.110911	0.436733		0.110911	0.230093		0.110911	0.211705		0.110911	0.198105
0.111011	0.436788		0.111011	0.230185		0.111011	0.211767		0.111011	0.198163
0.111111	0.429899		0.111111	0.230277		0.111111	0.211829		0.111111	0.198222
0.111211	0.429946		0.111211	0.23037		0.111211	0.211891		0.111211	0.198278
0.111311	0.429993		0.111311	0.230462		0.111311	0.211952		0.111311	0.198334
0.111411	0.430039		0.111411	0.230554		0.111411	0.212014		0.111411	0.198391
0.111511	0.430086		0.111511	0.230647		0.111511	0.212076		0.111511	0.198447
0.111611	0.430133		0.111611	0.230739		0.111611	0.212138		0.111611	0.198503
0.111711	0.430179		0.111711	0.230831		0.111711	0.2122		0.111711	0.19856
0.111811	0.430226		0.111811	0.230924		0.111811	0.212262		0.111811	0.198616
0.111911	0.430272		0.111911	0.231016		0.111911	0.212323		0.111911	0.198672
0.112011	0.430319		0.112011	0.231108		0.112011	0.212385		0.112011	0.198729
0.112111	0.430366		0.112111	0.2312		0.112111	0.212447		0.112111	0.198785
0.112211	0.430412		0.112211	0.231293		0.112211	0.212509		0.112211	0.198842
0.112311	0.430459		0.112311	0.231385		0.112311	0.212571		0.112311	0.198898
0.112411	0.430506		0.112411	0.231477		0.112411	0.212633		0.112411	0.198954
0.112511	0.430552		0.112511	0.23157		0.112511	0.212694		0.112511	0.199011
0.112611	0.430599		0.112611	0.231662		0.112611	0.212756		0.112611	0.199067
0.112711	0.430646		0.112711	0.231754		0.112711	0.212818		0.112711	0.199123
0.112811	0.430692		0.112811	0.231847		0.112811	0.21288		0.112811	0.19918
0.112911	0.430739		0.112911	0.231939		0.112911	0.212942		0.112911	0.199236
0.113011	0.430785		0.113011	0.232031		0.113011	0.213004		0.113011	0.199292
0.113111	0.430832		0.113111	0.232123		0.113111	0.213065		0.113111	0.199349
0.113211	0.430879		0.113211	0.232216		0.113211	0.213127		0.113211	0.199405
0.113311	0.430925		0.113311	0.232308		0.113311	0.213189		0.113311	0.199461
0.113411	0.430972		0.113411	0.2324		0.113411	0.213251		0.113411	0.199518
0.113511	0.431019		0.113511	0.232493		0.113511	0.213313		0.113511	0.199574
0.113611	0.431065		0.113611	0.232585		0.113611	0.213375		0.113611	0.199631
0.113711	0.431112		0.113711	0.232677		0.113711	0.213437		0.113711	0.199687
0.113811	0.431159		0.113811	0.23277		0.113811	0.213498		0.113811	0.199743
0.113911	0.431205		0.113911	0.232862		0.113911	0.21356		0.113911	0.1998
0.114011	0.431252		0.114011	0.232954		0.114011	0.213622		0.114011	0.199856
0.114111	0.431298		0.114111	0.233047		0.114111	0.213684		0.114111	0.199912
0.114211	0.431345		0.114211	0.233139		0.114211	0.213746		0.114211	0.199969
0.114311	0.431392		0.114311	0.233231		0.114311	0.213808		0.114311	0.200025
0.114411	0.431438		0.114411	0.233323		0.114411	0.213869		0.114411	0.200081
0.114511	0.431485		0.114511	0.233416		0.114511	0.213931		0.114511	0.200138
0.114611	0.431532		0.114611	0.233508		0.114611	0.213993		0.114611	0.200194
0.114711	0.431578		0.114711	0.2336		0.114711	0.214055		0.114711	0.20025
0.114811	0.431625		0.114811	0.233693		0.114811	0.214117		0.114811	0.200307
0.114911	0.431672		0.114911	0.233785		0.114911	0.214179		0.114911	0.200363
0.115012	0.431718		0.115012	0.233877		0.115012	0.21424		0.115012	0.20042
0.115112	0.431765		0.115112	0.23397		0.115112	0.214302		0.115112	0.200476
0.115212	0.431811		0.115212	0.234062		0.115212	0.214364		0.115212	0.200532
0.115312	0.431858		0.115312	0.234154		0.115312	0.214426		0.115312	0.200589
0.115412	0.431905		0.115412	0.234247		0.115412	0.214488		0.115412	0.200645
0.115512	0.431951		0.115512	0.234339		0.115512	0.21455		0.115512	0.200701
0.115612	0.431998		0.115612	0.234431		0.115612	0.214611		0.115612	0.200758
0.115712	0.432045		0.115712	0.234523		0.115712	0.214673		0.115712	0.200814
0.115812	0.432091		0.115812	0.234616		0.115812	0.214735		0.115812	0.20087
0.115912	0.432138		0.115912	0.234708		0.115912	0.214797		0.115912	0.200927
0.116012	0.432185		0.116012	0.2348		0.116012	0.214859		0.116012	0.200983
0.116112	0.432231		0.116112	0.234893		0.116112	0.214921		0.116112	0.20104
0.116212	0.432278		0.116212	0.234985		0.116212	0.214983		0.116212	0.201096
0.116312	0.432324		0.116312	0.235077		0.116312	0.215044		0.116312	0.201152
0.116412	0.432371		0.116412	0.23517		0.116412	0.215106		0.116412	0.201209
0.116512	0.432418		0.116512	0.235262		0.116512	0.215168		0.116512	0.201265
0.116612	0.432464		0.116612	0.235354		0.116612	0.21523		0.116612	0.201321
0.116712	0.432511		0.116712	0.235447		0.116712	0.215292		0.116712	0.201378
0.116812	0.432558		0.116812	0.235539		0.116812	0.215354		0.116812	0.201434
0.116912	0.432604		0.116912	0.235631		0.116912	0.215415		0.116912	0.20149
0.117012	0.432651		0.117012	0.235723		0.117012	0.215477		0.117012	0.201547
0.117112	0.432698		0.117112	0.235816		0.117112	0.215539		0.117112	0.201603
0.117212	0.432744		0.117212	0.235908		0.117212	0.215601		0.117212	0.201659
0.117312	0.432791		0.117312	0.236		0.117312	0.215663		0.117312	0.201716
0.117412	0.432837		0.117412	0.236093		0.117412	0.215725		0.117412	0.201772
0.117512	0.432884		0.117512	0.236185		0.117512	0.215786		0.117512	0.201829
0.117612	0.432931		0.117612	0.236277		0.117612	0.215848		0.117612	0.201885
0.117712	0.432977		0.117712	0.23637		0.117712	0.21591		0.117712	0.201941
0.117812	0.433024		0.117812	0.236462		0.117812	0.215972		0.117812	0.201998
0.117912	0.433071		0.117912	0.236554		0.117912	0.216034		0.117912	0.202054
0.118012	0.433117		0.118012	0.236647		0.118012	0.216096		0.118012	0.20211
0.118112	0.433164		0.118112	0.236739		0.118112	0.216157		0.118112	0.202167
0.118212	0.433211		0.118212	0.236831		0.118212	0.216219		0.118212	0.202223
0.118312	0.433257		0.118312	0.236923		0.118312	0.216281		0.118312	0.202279
0.118412	0.433304		0.118412	0.237016		0.118412	0.216343		0.118412	0.202336
0.118512	0.433351		0.118512	0.237108		0.118512	0.216405		0.118512	0.202392
0.118612	0.433397		0.118612	0.2372		0.118612	0.216467		0.118612	0.202449
0.118712	0.433444		0.118712	0.237293		0.118712	0.216529		0.118712	0.202505
0.118812	0.43349		0.118812	0.237385		0.118812	0.21659		0.118812	0.202561
0.118912	0.433537		0.118912	0.237477		0.118912	0.216652		0.118912	0.202618
0.119012	0.433584		0.119012	0.23757		0.119012	0.216714		0.119012	0.202674
0.119112	0.43363		0.119112	0.237662		0.119112	0.216776		0.119112	0.20273
0.119212	0.433677		0.119212	0.237754		0.119212	0.216838		0.119212	0.202787
0.119312	0.433724		0.119312	0.237847		0.119312	0.2169		0.119312	0.202843
0.119412	0.43377		0.119412	0.237939		0.119412	0.216961		0.119412	0.202899
0.119512	0.433817		0.119512	0.238031		0.119512	0.217023		0.119512	0.202956
0.119612	0.433864		0.119612	0.238123		0.119612	0.217085		0.119612	0.203012
0.119712	0.43391		0.119712	0.238216		0.119712	0.217147		0.119712	0.203068
0.119812	0.433957		0.119812	0.238308		0.119812	0.217209		0.119812	0.203125
0.119912	0.434003		0.119912	0.2384		0.119912	0.217271		0.119912	0.203181
0.120012	0.43405		0.120012	0.238493		0.120012	0.217332		0.120012	0.203238
0.120112	0.434097		0.120112	0.238585		0.120112	0.217394		0.120112	0.203294
0.120212	0.434143		0.120212	0.238677		0.120212	0.217456		0.120212	0.20335
0.120312	0.43419		0.120312	0.23877		0.120312	0.217518		0.120312	0.203407
0.120412	0.434237		0.120412	0.238862		0.120412	0.21758		0.120412	0.203463
0.120512	0.434283		0.120512	0.238954		0.120512	0.217642		0.120512	0.203519
0.120612	0.43433		0.120612	0.239047		0.120612	0.217703		0.120612	0.203576
0.120712	0.434377		0.120712	0.239139		0.120712	0.217765		0.120712	0.203632
0.120812	0.434423		0.120812	0.239231		0.120812	0.217827		0.120812	0.203688
0.120912	0.43447		0.120912	0.239323		0.120912	0.217889		0.120912	0.203745
0.121012	0.434516		0.121012	0.239416		0.121012	0.217951		0.121012	0.203801
0.121112	0.434563		0.121112	0.239508		0.121112	0.218013		0.121112	0.203858
0.121212	0.43461		0.121212	0.2396		0.121212	0.218074		0.121212	0.203914
0.121312	0.434656		0.121312	0.239693		0.121312	0.218136		0.121312	0.20397
0.121412	0.434703		0.121412	0.239785		0.121412	0.218198		0.121412	0.204027
0.121512	0.43475		0.121512	0.239877		0.121512	0.21826		0.121512	0.204083
0.121612	0.434796		0.121612	0.23997		0.121612	0.218322		0.121612	0.204139
0.121712	0.434843		0.121712	0.240062		0.121712	0.218384		0.121712	0.204196
0.121812	0.43489		0.121812	0.240154		0.121812	0.218446		0.121812	0.204252
0.121912	0.434936		0.121912	0.240247		0.121912	0.218507		0.121912	0.204308
0.122012	0.434983		0.122012	0.240339		0.122012	0.218569		0.122012	0.204365
0.122112	0.435029		0.122112	0.240431		0.122112	0.218631		0.122112	0.204421
0.122212	0.435076		0.122212	0.240523		0.122212	0.218693		0.122212	0.204477
0.122312	0.435123		0.122312	0.240616		0.122312	0.218755		0.122312	0.204534
0.122412	0.435169		0.122412	0.240708		0.122412	0.218817		0.122412	0.20459
0.122512	0.435216		0.122512	0.2408		0.122512	0.218878		0.122512	0.204647
0.122612	0.435263		0.122612	0.240893		0.122612	0.21894		0.122612	0.204703
0.122712	0.435309		0.122712	0.240985		0.122712	0.219002		0.122712	0.204759
0.122812	0.435356		0.122812	0.241077		0.122812	0.219064		0.122812	0.204816
0.122912	0.435403		0.122912	0.24117		0.122912	0.219126		0.122912	0.204872
0.123012	0.435449		0.123012	0.241262		0.123012	0.219188		0.123012	0.204928
0.123112	0.435496		0.123112	0.241354		0.123112	0.219249		0.123112	0.204985
0.123212	0.435542		0.123212	0.241447		0.123212	0.219311		0.123212	0.205041
0.123312	0.435589		0.123312	0.241539		0.123312	0.219373		0.123312	0.205097
0.123412	0.435636		0.123412	0.241631		0.123412	0.219435		0.123412	0.205154
0.123512	0.435682		0.123512	0.241723		0.123512	0.219497		0.123512	0.20521
0.123612	0.435729		0.123612	0.241816		0.123612	0.219559		0.123612	0.205266
0.123712	0.435776		0.123712	0.241908		0.123712	0.21962		0.123712	0.205323
0.123812	0.435822		0.123812	0.242		0.123812	0.219682		0.123812	0.205379
0.123912	0.435869		0.123912	0.242093		0.123912	0.219744		0.123912	0.205436
0.124012	0.435916		0.124012	0.242185		0.124012	0.219806		0.124012	0.205492
0.124112	0.435962		0.124112	0.242277		0.124112	0.219868		0.124112	0.205548
0.124212	0.436009		0.124212	0.24237		0.124212	0.21993		0.124212	0.205605
0.124312	0.436055		0.124312	0.242462		0.124312	0.219992		0.124312	0.205661
0.124412	0.436102		0.124412	0.242554		0.124412	0.220053		0.124412	0.205717
0.124512	0.436149		0.124512	0.242647		0.124512	0.220115		0.124512	0.205774
0.124612	0.436195		0.124612	0.242739		0.124612	0.220177		0.124612	0.20583
0.124712	0.436242		0.124712	0.242831		0.124712	0.220239		0.124712	0.205886
0.124812	0.436289		0.124812	0.242923		0.124812	0.220301		0.124812	0.205943
0.124912	0.436335		0.124912	0.243016		0.124912	0.220363		0.124912	0.205999
0.125013	0.436382		0.125013	0.243108		0.125013	0.220424		0.125013	0.206056
0.125113	0.436429		0.125113	0.2432		0.125113	0.220486		0.125113	0.206112
0.125213	0.436475		0.125213	0.243293		0.125213	0.220548		0.125213	0.206168
0.125313	0.436522		0.125313	0.243385		0.125313	0.22061		0.125313	0.206225
0.125413	0.436568		0.125413	0.243477		0.125413	0.220672		0.125413	0.206281
0.125513	0.436615		0.125513	0.24357		0.125513	0.220734		0.125513	0.206337
0.125613	0.436662		0.125613	0.243662		0.125613	0.220795		0.125613	0.206394
0.125713	0.436708		0.125713	0.243754		0.125713	0.220857		0.125713	0.20645
0.125813	0.436755		0.125813	0.243847		0.125813	0.220919		0.125813	0.206506
0.125913	0.436802		0.125913	0.243939		0.125913	0.220981		0.125913	0.206563
0.126013	0.436848		0.126013	0.244031		0.126013	0.221043		0.126013	0.206619
0.126113	0.436895		0.126113	0.244123		0.126113	0.221105		0.126113	0.206675
0.126213	0.436942		0.126213	0.244216		0.126213	0.221166		0.126213	0.206732
0.126313	0.436988		0.126313	0.244308		0.126313	0.221228		0.126313	0.206788
0.126413	0.437035		0.126413	0.2444		0.126413	0.22129		0.126413	0.206845
0.126513	0.437081		0.126513	0.244493		0.126513	0.221352		0.126513	0.206901
0.126613	0.437128		0.126613	0.244585		0.126613	0.221414		0.126613	0.206957
0.126713	0.437175		0.126713	0.244677		0.126713	0.221476		0.126713	0.207014
0.126813	0.437221		0.126813	0.24477		0.126813	0.221538		0.126813	0.20707
0.126913	0.437268		0.126913	0.244862		0.126913	0.221599		0.126913	0.207126
0.127013	0.437315		0.127013	0.244954		0.127013	0.221661		0.127013	0.207183
0.127113	0.437361		0.127113	0.245047		0.127113	0.221723		0.127113	0.207239
0.127213	0.437408		0.127213	0.245139		0.127213	0.221785		0.127213	0.207295
0.127313	0.437455		0.127313	0.245231		0.127313	0.221847		0.127313	0.207352
0.127413	0.437501		0.127413	0.245323		0.127413	0.221909		0.127413	0.207408
0.127513	0.437548		0.127513	0.245416		0.127513	0.22197		0.127513	0.207465
0.127613	0.437594		0.127613	0.245508		0.127613	0.222032		0.127613	0.207521
0.127713	0.437641		0.127713	0.2456		0.127713	0.222094		0.127713	0.207577
0.127813	0.437688		0.127813	0.245693		0.127813	0.222156		0.127813	0.207634
0.127913	0.437734		0.127913	0.245785		0.127913	0.222218		0.127913	0.20769
0.128013	0.437781		0.128013	0.245877		0.128013	0.22228		0.128013	0.207746
0.128113	0.437828		0.128113	0.24597		0.128113	0.222341		0.128113	0.207803
0.128213	0.437874		0.128213	0.246062		0.128213	0.222403		0.128213	0.207859
0.128313	0.437921		0.128313	0.246154		0.128313	0.222465		0.128313	0.207915
0.128413	0.437968		0.128413	0.246247		0.128413	0.222527		0.128413	0.207972
0.128513	0.438014		0.128513	0.246339		0.128513	0.222589		0.128513	0.208028
0.128613	0.438061		0.128613	0.246431		0.128613	0.222651		0.128613	0.208084
0.128713	0.438107		0.128713	0.246523		0.128713	0.222712		0.128713	0.208141
0.128813	0.438154		0.128813	0.246616		0.128813	0.222774		0.128813	0.208197
0.128913	0.438201		0.128913	0.246708		0.128913	0.222836		0.128913	0.208254
0.129013	0.438247		0.129013	0.2468		0.129013	0.222898		0.129013	0.20831
0.129113	0.438294		0.129113	0.246893		0.129113	0.22296		0.129113	0.208366
0.129213	0.438341		0.129213	0.246985		0.129213	0.223022		0.129213	0.208423
0.129313	0.438387		0.129313	0.247077		0.129313	0.223083		0.129313	0.208479
0.129413	0.438434		0.129413	0.24717		0.129413	0.223145		0.129413	0.208535
0.129513	0.438481		0.129513	0.247262		0.129513	0.223207		0.129513	0.208592
0.129613	0.438527		0.129613	0.247354		0.129613	0.223269		0.129613	0.208648
0.129713	0.438574		0.129713	0.247447		0.129713	0.223331		0.129713	0.208704
0.129813	0.43862		0.129813	0.247539		0.129813	0.223393		0.129813	0.208761
0.129913	0.438667		0.129913	0.247631		0.129913	0.223455		0.129913	0.208817
0.130013	0.438714		0.130013	0.247723		0.130013	0.223516		0.130013	0.208874
0.130113	0.43876		0.130113	0.247816		0.130113	0.223578		0.130113	0.20893
0.130213	0.438807		0.130213	0.247908		0.130213	0.22364		0.130213	0.208986
0.130313	0.438854		0.130313	0.248		0.130313	0.223702		0.130313	0.209043
0.130413	0.4389		0.130413	0.248093		0.130413	0.223764		0.130413	0.209099
0.130513	0.438947		0.130513	0.248185		0.130513	0.223826		0.130513	0.209155
0.130613	0.438994		0.130613	0.248277		0.130613	0.223887		0.130613	0.209212
0.130713	0.43904		0.130713	0.24837		0.130713	0.223949		0.130713	0.209268
0.130813	0.439087		0.130813	0.248462		0.130813	0.224011		0.130813	0.209324
0.130913	0.439133		0.130913	0.248554		0.130913	0.224073		0.130913	0.209381
0.131013	0.43918		0.131013	0.248647		0.131013	0.224135		0.131013	0.209437
0.131113	0.439227		0.131113	0.248739		0.131113	0.224197		0.131113	0.209493
0.131213	0.439273		0.131213	0.248831		0.131213	0.224258		0.131213	0.20955
0.131313	0.43932		0.131313	0.248923		0.131313	0.22432		0.131313	0.209606
0.131413	0.439367		0.131413	0.249016		0.131413	0.224382		0.131413	0.209663
0.131513	0.439413		0.131513	0.249108		0.131513	0.224444		0.131513	0.209719
0.131613	0.43946		0.131613	0.2492		0.131613	0.224506		0.131613	0.209775
0.131713	0.439507		0.131713	0.249293		0.131713	0.224568		0.131713	0.209832
0.131813	0.439553		0.131813	0.249385		0.131813	0.224629		0.131813	0.209888
0.131913	0.4396		0.131913	0.249477		0.131913	0.224691		0.131913	0.209944
0.132013	0.439646		0.132013	0.24957		0.132013	0.224753		0.132013	0.210001
0.132113	0.439693		0.132113	0.249662		0.132113	0.224815		0.132113	0.210057
0.132213	0.43974		0.132213	0.249754		0.132213	0.224877		0.132213	0.210113
0.132313	0.439786		0.132313	0.249847		0.132313	0.224939		0.132313	0.21017
0.132413	0.439833		0.132413	0.249939		0.132413	0.225001		0.132413	0.210226
0.132513	0.43988		0.132513	0.250031		0.132513	0.225062		0.132513	0.210282
0.132613	0.439926		0.132613	0.250123		0.132613	0.225124		0.132613	0.210339
0.132713	0.439973		0.132713	0.250216		0.132713	0.225186		0.132713	0.210395
0.132813	0.44002		0.132813	0.250308		0.132813	0.225248		0.132813	0.210452
0.132913	0.440066		0.132913	0.2504		0.132913	0.22531		0.132913	0.210508
0.133013	0.440113		0.133013	0.250493		0.133013	0.225372		0.133013	0.210564
0.133113	0.44016		0.133113	0.250585		0.133113	0.225433		0.133113	0.210621
0.133213	0.440206		0.133213	0.250677		0.133213	0.225495		0.133213	0.210677
0.133313	0.440253		0.133313	0.25077		0.133313	0.225557		0.133313	0.210733
0.133413	0.439254		0.133413	0.250862		0.133413	0.225619		0.133413	0.181609
0.133513	0.439299		0.133513	0.250954		0.133513	0.225681		0.133513	0.181649
0.133613	0.439345		0.133613	0.251046		0.133613	0.225743		0.133613	0.181688
0.133713	0.43939		0.133713	0.251139		0.133713	0.225804		0.133713	0.181728
0.133813	0.439436		0.133813	0.251231		0.133813	0.225866		0.133813	0.181767
0.133913	0.439482		0.133913	0.251323		0.133913	0.225928		0.133913	0.181806
0.134013	0.439527		0.134013	0.251416		0.134013	0.22599		0.134013	0.181846
0.134113	0.439573		0.134113	0.251508		0.134113	0.226052		0.134113	0.181885
0.134213	0.439618		0.134213	0.2516		0.134213	0.226114		0.134213	0.181925
0.134313	0.439664		0.134313	0.251693		0.134313	0.226175		0.134313	0.181964
0.134413	0.439709		0.134413	0.251785		0.134413	0.226237		0.134413	0.182003
0.134513	0.439755		0.134513	0.251877		0.134513	0.226299		0.134513	0.182043
0.134613	0.439801		0.134613	0.25197		0.134613	0.226361		0.134613	0.182082
0.134713	0.439846		0.134713	0.252062		0.134713	0.226423		0.134713	0.182122
0.134813	0.439892		0.134813	0.252154		0.134813	0.226485		0.134813	0.182161
0.134913	0.439937		0.134913	0.252246		0.134913	0.226547		0.134913	0.1822
0.135014	0.439983		0.135014	0.252339		0.135014	0.226608		0.135014	0.18224
0.135114	0.440029		0.135114	0.252431		0.135114	0.22667		0.135114	0.182279
0.135214	0.440074		0.135214	0.252523		0.135214	0.226732		0.135214	0.182319
0.135314	0.44012		0.135314	0.252616		0.135314	0.226794		0.135314	0.182358
0.135414	0.440165		0.135414	0.252708		0.135414	0.226856		0.135414	0.182397
0.135514	0.440211		0.135514	0.2528		0.135514	0.226918		0.135514	0.182437
0.135614	0.440256		0.135614	0.252893		0.135614	0.226979		0.135614	0.182476
0.135714	0.440302		0.135714	0.252985		0.135714	0.227041		0.135714	0.182516
0.135814	0.440348		0.135814	0.253077		0.135814	0.227103		0.135814	0.182555
0.135914	0.440393		0.135914	0.25317		0.135914	0.227165		0.135914	0.182594
0.136014	0.440439		0.136014	0.253262		0.136014	0.227227		0.136014	0.182634
0.136114	0.440484		0.136114	0.253354		0.136114	0.227289		0.136114	0.182673
0.136214	0.44053		0.136214	0.253446		0.136214	0.22735		0.136214	0.182713
0.136314	0.440576		0.136314	0.253539		0.136314	0.227412		0.136314	0.182752
0.136414	0.440621		0.136414	0.253631		0.136414	0.227474		0.136414	0.182791
0.136514	0.440667		0.136514	0.253723		0.136514	0.227536		0.136514	0.182831
0.136614	0.440712		0.136614	0.253816		0.136614	0.227598		0.136614	0.18287
0.136714	0.440758		0.136714	0.253908		0.136714	0.22766		0.136714	0.182909
0.136814	0.440803		0.136814	0.254		0.136814	0.227721		0.136814	0.182949
0.136914	0.440849		0.136914	0.254093		0.136914	0.227783		0.136914	0.182988
0.137014	0.440895		0.137014	0.254185		0.137014	0.227845		0.137014	0.183028
0.137114	0.44094		0.137114	0.254277		0.137114	0.227907		0.137114	0.183067
0.137214	0.440986		0.137214	0.25437		0.137214	0.227969		0.137214	0.183106
0.137314	0.441031		0.137314	0.254462		0.137314	0.228031		0.137314	0.183146
0.137414	0.441077		0.137414	0.254554		0.137414	0.228092		0.137414	0.183185
0.137514	0.441123		0.137514	0.254646		0.137514	0.228154		0.137514	0.183225
0.137614	0.441168		0.137614	0.254739		0.137614	0.228216		0.137614	0.183264
0.137714	0.441214		0.137714	0.254831		0.137714	0.228278		0.137714	0.183303
0.137814	0.441259		0.137814	0.254923		0.137814	0.22834		0.137814	0.183343
0.137914	0.441305		0.137914	0.255016		0.137914	0.228402		0.137914	0.183382
0.138014	0.44135		0.138014	0.255108		0.138014	0.228464		0.138014	0.183422
0.138114	0.441396		0.138114	0.2552		0.138114	0.228525		0.138114	0.183461
0.138214	0.441442		0.138214	0.255293		0.138214	0.228587		0.138214	0.1835
0.138314	0.441487		0.138314	0.255385		0.138314	0.228649		0.138314	0.18354
0.138414	0.441533		0.138414	0.255477		0.138414	0.228711		0.138414	0.183579
0.138514	0.441578		0.138514	0.25557		0.138514	0.228773		0.138514	0.183619
0.138614	0.441624		0.138614	0.255662		0.138614	0.228835		0.138614	0.183658
0.138714	0.44167		0.138714	0.255754		0.138714	0.228896		0.138714	0.183697
0.138814	0.441715		0.138814	0.255846		0.138814	0.228958		0.138814	0.183737
0.138914	0.441761		0.138914	0.255939		0.138914	0.22902		0.138914	0.183776
0.139014	0.441806		0.139014	0.256031		0.139014	0.229082		0.139014	0.183816
0.139114	0.441852		0.139114	0.256123		0.139114	0.229144		0.139114	0.183855
0.139214	0.441897		0.139214	0.256216		0.139214	0.229206		0.139214	0.183894
0.139314	0.441943		0.139314	0.256308		0.139314	0.229267		0.139314	0.183934
0.139414	0.441989		0.139414	0.2564		0.139414	0.229329		0.139414	0.183973
0.139514	0.442034		0.139514	0.256493		0.139514	0.229391		0.139514	0.184012
0.139614	0.44208		0.139614	0.256585		0.139614	0.229453		0.139614	0.184052
0.139714	0.442125		0.139714	0.256677		0.139714	0.229515		0.139714	0.184091
0.139814	0.442171		0.139814	0.25677		0.139814	0.229577		0.139814	0.184131
0.139914	0.442217		0.139914	0.256862		0.139914	0.229638		0.139914	0.18417
0.140014	0.442262		0.140014	0.256954		0.140014	0.2297		0.140014	0.184209
0.140114	0.442308		0.140114	0.257046		0.140114	0.229762		0.140114	0.184249
0.140214	0.442353		0.140214	0.257139		0.140214	0.229824		0.140214	0.184288
0.140314	0.442399		0.140314	0.257231		0.140314	0.229886		0.140314	0.184328
0.140414	0.442444		0.140414	0.257323		0.140414	0.229948		0.140414	0.184367
0.140514	0.44249		0.140514	0.257416		0.140514	0.23001		0.140514	0.184406
0.140614	0.442536		0.140614	0.257508		0.140614	0.230071		0.140614	0.184446
0.140714	0.442581		0.140714	0.2576		0.140714	0.230133		0.140714	0.184485
0.140814	0.442627		0.140814	0.257693		0.140814	0.230195		0.140814	0.184525
0.140914	0.442672		0.140914	0.257785		0.140914	0.230257		0.140914	0.184564
0.141014	0.442718		0.141014	0.257877		0.141014	0.230319		0.141014	0.184603
0.141114	0.442764		0.141114	0.25797		0.141114	0.230381		0.141114	0.184643
0.141214	0.442809		0.141214	0.258062		0.141214	0.230442		0.141214	0.184682
0.141314	0.442855		0.141314	0.258154		0.141314	0.230504		0.141314	0.184722
0.141414	0.4429		0.141414	0.258246		0.141414	0.230566		0.141414	0.184761
0.141514	0.442946		0.141514	0.258339		0.141514	0.230628		0.141514	0.1848
0.141614	0.442991		0.141614	0.258431		0.141614	0.23069		0.141614	0.18484
0.141714	0.443037		0.141714	0.258523		0.141714	0.230752		0.141714	0.184879
0.141814	0.443083		0.141814	0.258616		0.141814	0.230813		0.141814	0.184919
0.141914	0.443128		0.141914	0.258708		0.141914	0.230875		0.141914	0.184958
0.142014	0.443174		0.142014	0.2588		0.142014	0.230937		0.142014	0.184997
0.142114	0.443219		0.142114	0.258893		0.142114	0.230999		0.142114	0.185037
0.142214	0.443265		0.142214	0.258985		0.142214	0.231061		0.142214	0.185076
0.142314	0.443311		0.142314	0.259077		0.142314	0.231123		0.142314	0.185116
0.142414	0.443356		0.142414	0.25917		0.142414	0.231184		0.142414	0.185155
0.142514	0.443402		0.142514	0.259262		0.142514	0.231246		0.142514	0.185194
0.142614	0.443447		0.142614	0.259354		0.142614	0.231308		0.142614	0.185234
0.142714	0.443493		0.142714	0.259446		0.142714	0.23137		0.142714	0.185273
0.142814	0.443538		0.142814	0.259539		0.142814	0.231432		0.142814	0.185312
0.142914	0.443584		0.142914	0.259631		0.142914	0.231494		0.142914	0.185352
0.143014	0.44363		0.143014	0.259723		0.143014	0.231556		0.143014	0.185391
0.143114	0.443675		0.143114	0.259816		0.143114	0.231617		0.143114	0.185431
0.143214	0.443721		0.143214	0.259908		0.143214	0.231679		0.143214	0.18547
0.143314	0.443766		0.143314	0.26		0.143314	0.231741		0.143314	0.185509
0.143414	0.443812		0.143414	0.260093		0.143414	0.231803		0.143414	0.185549
0.143514	0.443857		0.143514	0.260185		0.143514	0.231865		0.143514	0.185588
0.143614	0.443903		0.143614	0.260277		0.143614	0.231927		0.143614	0.185628
0.143714	0.443949		0.143714	0.26037		0.143714	0.231988		0.143714	0.185667
0.143814	0.443994		0.143814	0.260462		0.143814	0.23205		0.143814	0.185706
0.143914	0.44404		0.143914	0.260554		0.143914	0.232112		0.143914	0.185746
0.144014	0.444085		0.144014	0.260646		0.144014	0.232174		0.144014	0.185785
0.144114	0.444131		0.144114	0.260739		0.144114	0.232236		0.144114	0.185825
0.144214	0.444177		0.144214	0.260831		0.144214	0.232298		0.144214	0.185864
0.144314	0.444222		0.144314	0.260923		0.144314	0.232359		0.144314	0.185903
0.144414	0.444268		0.144414	0.261016		0.144414	0.232421		0.144414	0.185943
0.144514	0.444313		0.144514	0.261108		0.144514	0.232483		0.144514	0.185982
0.144614	0.444359		0.144614	0.2612		0.144614	0.232545		0.144614	0.186022
0.144714	0.444404		0.144714	0.261293		0.144714	0.232607		0.144714	0.186061
0.144814	0.44445		0.144814	0.261385		0.144814	0.232669		0.144814	0.1861
0.144914	0.444496		0.144914	0.261477		0.144914	0.23273		0.144914	0.18614
0.145015	0.444541		0.145015	0.26157		0.145015	0.232792		0.145015	0.186179
0.145115	0.444587		0.145115	0.261662		0.145115	0.232854		0.145115	0.186219
0.145215	0.444632		0.145215	0.261754		0.145215	0.232916		0.145215	0.186258
0.145315	0.444678		0.145315	0.261846		0.145315	0.232978		0.145315	0.186297
0.145415	0.444724		0.145415	0.261939		0.145415	0.23304		0.145415	0.186337
0.145515	0.444769		0.145515	0.262031		0.145515	0.233101		0.145515	0.186376
0.145615	0.444815		0.145615	0.262123		0.145615	0.233163		0.145615	0.186416
0.145715	0.44486		0.145715	0.262216		0.145715	0.233225		0.145715	0.186455
0.145815	0.444906		0.145815	0.262308		0.145815	0.233287		0.145815	0.186494
0.145915	0.444951		0.145915	0.2624		0.145915	0.233349		0.145915	0.186534
0.146015	0.444997		0.146015	0.262493		0.146015	0.233411		0.146015	0.186573
0.146115	0.445043		0.146115	0.262585		0.146115	0.233473		0.146115	0.186612
0.146215	0.445088		0.146215	0.262677		0.146215	0.233534		0.146215	0.186652
0.146315	0.445134		0.146315	0.26277		0.146315	0.233596		0.146315	0.186691
0.146415	0.445179		0.146415	0.262862		0.146415	0.233658		0.146415	0.186731
0.146515	0.445225		0.146515	0.262954		0.146515	0.23372		0.146515	0.18677
0.146615	0.445271		0.146615	0.263046		0.146615	0.233782		0.146615	0.186809
0.146715	0.445316		0.146715	0.263139		0.146715	0.233844		0.146715	0.186849
0.146815	0.445362		0.146815	0.263231		0.146815	0.233905		0.146815	0.186888
0.146915	0.445407		0.146915	0.263323		0.146915	0.233967		0.146915	0.186928
0.147015	0.445453		0.147015	0.263416		0.147015	0.234029		0.147015	0.186967
0.147115	0.445498		0.147115	0.263508		0.147115	0.234091		0.147115	0.187006
0.147215	0.445544		0.147215	0.2636		0.147215	0.234153		0.147215	0.187046
0.147315	0.44559		0.147315	0.263693		0.147315	0.234215		0.147315	0.187085
0.147415	0.445635		0.147415	0.263785		0.147415	0.234276		0.147415	0.187125
0.147515	0.445681		0.147515	0.263877		0.147515	0.234338		0.147515	0.187164
0.147615	0.445726		0.147615	0.26397		0.147615	0.2344		0.147615	0.187203
0.147715	0.445772		0.147715	0.264062		0.147715	0.234462		0.147715	0.187243
0.147815	0.445818		0.147815	0.264154		0.147815	0.234524		0.147815	0.187282
0.147915	0.445863		0.147915	0.264246		0.147915	0.234586		0.147915	0.187322
0.148015	0.445909		0.148015	0.264339		0.148015	0.234647		0.148015	0.187361
0.148115	0.445954		0.148115	0.264431		0.148115	0.234709		0.148115	0.1874
0.148215	0.446		0.148215	0.264523		0.148215	0.234771		0.148215	0.18744
0.148315	0.446045		0.148315	0.264616		0.148315	0.234833		0.148315	0.187479
0.148415	0.446091		0.148415	0.264708		0.148415	0.234895		0.148415	0.187519
0.148515	0.446137		0.148515	0.2648		0.148515	0.234957		0.148515	0.187558
0.148615	0.446182		0.148615	0.264893		0.148615	0.235019		0.148615	0.187597
0.148715	0.446228		0.148715	0.264985		0.148715	0.23508		0.148715	0.187637
0.148815	0.446273		0.148815	0.265077		0.148815	0.235142		0.148815	0.187676
0.148915	0.446319		0.148915	0.26517		0.148915	0.235204		0.148915	0.187715
0.149015	0.446365		0.149015	0.265262		0.149015	0.235266		0.149015	0.187755
0.149115	0.44641		0.149115	0.265354		0.149115	0.235328		0.149115	0.187794
0.149215	0.446456		0.149215	0.265446		0.149215	0.23539		0.149215	0.187834
0.149315	0.446501		0.149315	0.265539		0.149315	0.235451		0.149315	0.187873
0.149415	0.446547		0.149415	0.265631		0.149415	0.235513		0.149415	0.187912
0.149515	0.446592		0.149515	0.265723		0.149515	0.235575		0.149515	0.187952
0.149615	0.446638		0.149615	0.265816		0.149615	0.235637		0.149615	0.187991
0.149715	0.446684		0.149715	0.265908		0.149715	0.235699		0.149715	0.188031
0.149815	0.446729		0.149815	0.266		0.149815	0.235761		0.149815	0.18807
0.149915	0.446775		0.149915	0.266093		0.149915	0.235822		0.149915	0.188109
0.150015	0.44682		0.150015	0.265572		0.150015	0.235883		0.150015	0.188149
0.150115	0.446866		0.150115	0.265664		0.150115	0.235934		0.150115	0.188188
0.150215	0.446912		0.150215	0.265755		0.150215	0.235986		0.150215	0.188228
0.150315	0.446957		0.150315	0.265847		0.150315	0.236037		0.150315	0.188267
0.150415	0.447003		0.150415	0.265938		0.150415	0.236088		0.150415	0.188306
0.150515	0.447048		0.150515	0.26603		0.150515	0.23614		0.150515	0.188346
0.150615	0.447094		0.150615	0.266122		0.150615	0.236191		0.150615	0.188385
0.150715	0.447139		0.150715	0.266213		0.150715	0.236243		0.150715	0.188425
0.150815	0.447185		0.150815	0.266305		0.150815	0.236294		0.150815	0.188464
0.150915	0.447231		0.150915	0.266396		0.150915	0.236346		0.150915	0.188503
0.151015	0.447276		0.151015	0.266488		0.151015	0.236397		0.151015	0.188543
0.151115	0.447322		0.151115	0.26658		0.151115	0.236448		0.151115	0.188582
0.151215	0.447367		0.151215	0.266671		0.151215	0.2365		0.151215	0.188622
0.151315	0.447413		0.151315	0.266763		0.151315	0.236551		0.151315	0.188661
0.151415	0.447459		0.151415	0.266854		0.151415	0.236603		0.151415	0.1887
0.151515	0.447504		0.151515	0.266946		0.151515	0.236654		0.151515	0.18874
0.151615	0.44755		0.151615	0.267038		0.151615	0.236705		0.151615	0.188779
0.151715	0.447595		0.151715	0.267129		0.151715	0.236757		0.151715	0.188819
0.151815	0.447641		0.151815	0.267221		0.151815	0.236808		0.151815	0.188858
0.151915	0.447686		0.151915	0.267312		0.151915	0.23686		0.151915	0.188897
0.152015	0.447732		0.152015	0.267404		0.152015	0.236911		0.152015	0.188937
0.152115	0.447778		0.152115	0.267496		0.152115	0.236963		0.152115	0.188976
0.152215	0.447823		0.152215	0.267587		0.152215	0.237014		0.152215	0.189015
0.152315	0.447869		0.152315	0.267679		0.152315	0.237065		0.152315	0.189055
0.152415	0.447914		0.152415	0.26777		0.152415	0.237117		0.152415	0.189094
0.152515	0.44796		0.152515	0.267862		0.152515	0.237168		0.152515	0.189134
0.152615	0.448006		0.152615	0.267953		0.152615	0.23722		0.152615	0.189173
0.152715	0.448051		0.152715	0.268045		0.152715	0.237271		0.152715	0.189212
0.152815	0.448097		0.152815	0.268137		0.152815	0.237323		0.152815	0.189252
0.152915	0.448142		0.152915	0.268228		0.152915	0.237374		0.152915	0.189291
0.153015	0.448188		0.153015	0.26832		0.153015	0.237425		0.153015	0.189331
0.153115	0.448233		0.153115	0.268411		0.153115	0.237477		0.153115	0.18937
0.153215	0.448279		0.153215	0.268503		0.153215	0.237528		0.153215	0.189409
0.153315	0.448325		0.153315	0.268595		0.153315	0.23758		0.153315	0.189449
0.153415	0.44837		0.153415	0.268686		0.153415	0.237631		0.153415	0.189488
0.153515	0.448416		0.153515	0.268778		0.153515	0.237682		0.153515	0.189528
0.153615	0.448461		0.153615	0.268869		0.153615	0.237734		0.153615	0.189567
0.153715	0.448507		0.153715	0.268961		0.153715	0.237785		0.153715	0.189606
0.153815	0.448553		0.153815	0.269053		0.153815	0.237837		0.153815	0.189646
0.153915	0.448598		0.153915	0.26241		0.153915	0.231919		0.153915	0.189685
0.154015	0.448644		0.154015	0.262497		0.154015	0.231945		0.154015	0.189725
0.154115	0.448689		0.154115	0.262585		0.154115	0.231972		0.154115	0.189764
0.154215	0.448735		0.154215	0.262672		0.154215	0.231999		0.154215	0.189803
0.154315	0.44878		0.154315	0.262759		0.154315	0.232025		0.154315	0.189843
0.154415	0.448826		0.154415	0.262846		0.154415	0.232052		0.154415	0.189882
0.154515	0.448872		0.154515	0.262933		0.154515	0.232079		0.154515	0.189922
0.154615	0.448917		0.154615	0.26302		0.154615	0.232105		0.154615	0.189961
0.154715	0.448963		0.154715	0.263107		0.154715	0.232132		0.154715	0.19
0.154815	0.449008		0.154815	0.263194		0.154815	0.232159		0.154815	0.19004
0.154915	0.449054		0.154915	0.263281		0.154915	0.232185		0.154915	0.190079
0.155016	0.4491		0.155016	0.263368		0.155016	0.232212		0.155016	0.190119
0.155116	0.449145		0.155116	0.263456		0.155116	0.232239		0.155116	0.190158
0.155216	0.449191		0.155216	0.263543		0.155216	0.232265		0.155216	0.190197
0.155316	0.449236		0.155316	0.26363		0.155316	0.232292		0.155316	0.190237
0.155416	0.449282		0.155416	0.263717		0.155416	0.232318		0.155416	0.190276
0.155516	0.449327		0.155516	0.263804		0.155516	0.232345		0.155516	0.190315
0.155616	0.449373		0.155616	0.263891		0.155616	0.232372		0.155616	0.190355
0.155716	0.449419		0.155716	0.263978		0.155716	0.232398		0.155716	0.190394
0.155816	0.449464		0.155816	0.264065		0.155816	0.232425		0.155816	0.190434
0.155916	0.44951		0.155916	0.264152		0.155916	0.232452		0.155916	0.190473
0.156016	0.449555		0.156016	0.264239		0.156016	0.232478		0.156016	0.190512
0.156116	0.449601		0.156116	0.264327		0.156116	0.232505		0.156116	0.190552
0.156216	0.449647		0.156216	0.264414		0.156216	0.232532		0.156216	0.190591
0.156316	0.449692		0.156316	0.264501		0.156316	0.232558		0.156316	0.190631
0.156416	0.449738		0.156416	0.264588		0.156416	0.232585		0.156416	0.19067
0.156516	0.449783		0.156516	0.264675		0.156516	0.232612		0.156516	0.190709
0.156616	0.449829		0.156616	0.264762		0.156616	0.232638		0.156616	0.190749
0.156716	0.449874		0.156716	0.264849		0.156716	0.232665		0.156716	0.190788
0.156816	0.44992		0.156816	0.264936		0.156816	0.232692		0.156816	0.190828
0.156916	0.449966		0.156916	0.265023		0.156916	0.232718		0.156916	0.190867
0.157016	0.450011		0.157016	0.26511		0.157016	0.232745		0.157016	0.190906
0.157116	0.450057		0.157116	0.265197		0.157116	0.232772		0.157116	0.190946
0.157216	0.450102		0.157216	0.265285		0.157216	0.232798		0.157216	0.190985
0.157316	0.450148		0.157316	0.265372		0.157316	0.232825		0.157316	0.191025
0.157416	0.450194		0.157416	0.265459		0.157416	0.232852		0.157416	0.191064
0.157516	0.450239		0.157516	0.265546		0.157516	0.232878		0.157516	0.191103
0.157616	0.450285		0.157616	0.265633		0.157616	0.232905		0.157616	0.191143
0.157716	0.45033		0.157716	0.26572		0.157716	0.232932		0.157716	0.191182
0.157816	0.450376		0.157816	0.265807		0.157816	0.232958		0.157816	0.191222
0.157916	0.450421		0.157916	0.265894		0.157916	0.232985		0.157916	0.191261
0.158016	0.450467		0.158016	0.265981		0.158016	0.233012		0.158016	0.1913
0.158116	0.450513		0.158116	0.266068		0.158116	0.233038		0.158116	0.19134
0.158216	0.450558		0.158216	0.266156		0.158216	0.233065		0.158216	0.191379
0.158316	0.450604		0.158316	0.266243		0.158316	0.233092		0.158316	0.191418
0.158416	0.450649		0.158416	0.26633		0.158416	0.233118		0.158416	0.191458
0.158516	0.450695		0.158516	0.266417		0.158516	0.233145		0.158516	0.191497
0.158616	0.45074		0.158616	0.266504		0.158616	0.233172		0.158616	0.191537
0.158716	0.450786		0.158716	0.266591		0.158716	0.233198		0.158716	0.191576
0.158816	0.450832		0.158816	0.266678		0.158816	0.233225		0.158816	0.191615
0.158916	0.450877		0.158916	0.266765		0.158916	0.233252		0.158916	0.191655
0.159016	0.450923		0.159016	0.266852		0.159016	0.233278		0.159016	0.191694
0.159116	0.450968		0.159116	0.266939		0.159116	0.233305		0.159116	0.191734
0.159216	0.451014		0.159216	0.267027		0.159216	0.233331		0.159216	0.191773
0.159316	0.45106		0.159316	0.267114		0.159316	0.233358		0.159316	0.191812
0.159416	0.451105		0.159416	0.267201		0.159416	0.233385		0.159416	0.191852
0.159516	0.451151		0.159516	0.267288		0.159516	0.233411		0.159516	0.191891
0.159616	0.451196		0.159616	0.267375		0.159616	0.233438		0.159616	0.191931
0.159716	0.451242		0.159716	0.267462		0.159716	0.233465		0.159716	0.19197
0.159816	0.451287		0.159816	0.267549		0.159816	0.233491		0.159816	0.192009
0.159916	0.451333		0.159916	0.267636		0.159916	0.233518		0.159916	0.192049
0.160016	0.451379		0.160016	0.267723		0.160016	0.233545		0.160016	0.192088
0.160116	0.451424		0.160116	0.26781		0.160116	0.233571		0.160116	0.192128
0.160216	0.45147		0.160216	0.267898		0.160216	0.233598		0.160216	0.192167
0.160316	0.451515		0.160316	0.267985		0.160316	0.233625		0.160316	0.192206
0.160416	0.451561		0.160416	0.268072		0.160416	0.233651		0.160416	0.192246
0.160516	0.451607		0.160516	0.268159		0.160516	0.233678		0.160516	0.192285
0.160616	0.451652		0.160616	0.268246		0.160616	0.233705		0.160616	0.192325
0.160716	0.451698		0.160716	0.268333		0.160716	0.233731		0.160716	0.192364
0.160816	0.451743		0.160816	0.26842		0.160816	0.233758		0.160816	0.192403
0.160916	0.451789		0.160916	0.268507		0.160916	0.233785		0.160916	0.192443
0.161016	0.451834		0.161016	0.268594		0.161016	0.233811		0.161016	0.192482
0.161116	0.45188		0.161116	0.268681		0.161116	0.233838		0.161116	0.192522
0.161216	0.451926		0.161216	0.268769		0.161216	0.233865		0.161216	0.192561
0.161316	0.451971		0.161316	0.268856		0.161316	0.233891		0.161316	0.1926
0.161416	0.452017		0.161416	0.268943		0.161416	0.233918		0.161416	0.19264
0.161516	0.452062		0.161516	0.26903		0.161516	0.233945		0.161516	0.192679
0.161616	0.452108		0.161616	0.269117		0.161616	0.233971		0.161616	0.192718
0.161716	0.452154		0.161716	0.269204		0.161716	0.233998		0.161716	0.192758
0.161816	0.452199		0.161816	0.269291		0.161816	0.234025		0.161816	0.192797
0.161916	0.452245		0.161916	0.269378		0.161916	0.234051		0.161916	0.192837
0.162016	0.45229		0.162016	0.269465		0.162016	0.234078		0.162016	0.192876
0.162116	0.452336		0.162116	0.269552		0.162116	0.234105		0.162116	0.192915
0.162216	0.452381		0.162216	0.26964		0.162216	0.234131		0.162216	0.192955
0.162316	0.452427		0.162316	0.269727		0.162316	0.234158		0.162316	0.192994
0.162416	0.452473		0.162416	0.269814		0.162416	0.234185		0.162416	0.193034
0.162516	0.452518		0.162516	0.269901		0.162516	0.234211		0.162516	0.193073
0.162616	0.452564		0.162616	0.269988		0.162616	0.234238		0.162616	0.193112
0.162716	0.452609		0.162716	0.270075		0.162716	0.234264		0.162716	0.193152
0.162816	0.452655		0.162816	0.270162		0.162816	0.234291		0.162816	0.193191
0.162916	0.452701		0.162916	0.270249		0.162916	0.234318		0.162916	0.193231
0.163016	0.452746		0.163016	0.270336		0.163016	0.234344		0.163016	0.19327
0.163116	0.452792		0.163116	0.270423		0.163116	0.234371		0.163116	0.193309
0.163216	0.452837		0.163216	0.270511		0.163216	0.234398		0.163216	0.193349
0.163316	0.452883		0.163316	0.270598		0.163316	0.234424		0.163316	0.193388
0.163416	0.452928		0.163416	0.270685		0.163416	0.234451		0.163416	0.193428
0.163516	0.452974		0.163516	0.270772		0.163516	0.234478		0.163516	0.193467
0.163616	0.45302		0.163616	0.270859		0.163616	0.234504		0.163616	0.193506
0.163716	0.453065		0.163716	0.270946		0.163716	0.234531		0.163716	0.193546
0.163816	0.453111		0.163816	0.271033		0.163816	0.234558		0.163816	0.193585
0.163916	0.453156		0.163916	0.27112		0.163916	0.234584		0.163916	0.193625
0.164016	0.453202		0.164016	0.271207		0.164016	0.234611		0.164016	0.193664
0.164116	0.453248		0.164116	0.271294		0.164116	0.234638		0.164116	0.193703
0.164216	0.453293		0.164216	0.271382		0.164216	0.234664		0.164216	0.193743
0.164316	0.453339		0.164316	0.271469		0.164316	0.234691		0.164316	0.193782
0.164416	0.453384		0.164416	0.271556		0.164416	0.234718		0.164416	0.193822
0.164516	0.45343		0.164516	0.271643		0.164516	0.234744		0.164516	0.193861
0.164616	0.453475		0.164616	0.27173		0.164616	0.234771		0.164616	0.1939
0.164716	0.453521		0.164716	0.271817		0.164716	0.234798		0.164716	0.19394
0.164816	0.453567		0.164816	0.271904		0.164816	0.234824		0.164816	0.193979
0.164916	0.453612		0.164916	0.271991		0.164916	0.234851		0.164916	0.194018
0.165017	0.453658		0.165017	0.272078		0.165017	0.234878		0.165017	0.194058
0.165117	0.453703		0.165117	0.272165		0.165117	0.234904		0.165117	0.194097
0.165217	0.453749		0.165217	0.272253		0.165217	0.234931		0.165217	0.194137
0.165317	0.453795		0.165317	0.27234		0.165317	0.234958		0.165317	0.194176
0.165417	0.45384		0.165417	0.272427		0.165417	0.234984		0.165417	0.194215
0.165517	0.453886		0.165517	0.272514		0.165517	0.235011		0.165517	0.194255
0.165617	0.453931		0.165617	0.272601		0.165617	0.235038		0.165617	0.194294
0.165717	0.453977		0.165717	0.272688		0.165717	0.235064		0.165717	0.194334
0.165817	0.454022		0.165817	0.272775		0.165817	0.235091		0.165817	0.194373
0.165917	0.454068		0.165917	0.272862		0.165917	0.235118		0.165917	0.194412
0.166017	0.454114		0.166017	0.272949		0.166017	0.235144		0.166017	0.194452
0.166117	0.454159		0.166117	0.273036		0.166117	0.235171		0.166117	0.194491
0.166217	0.454205		0.166217	0.273124		0.166217	0.235198		0.166217	0.194531
0.166317	0.45425		0.166317	0.273211		0.166317	0.235224		0.166317	0.19457
0.166417	0.454296		0.166417	0.273298		0.166417	0.235251		0.166417	0.194609
0.166517	0.454342		0.166517	0.273385		0.166517	0.235277		0.166517	0.194649
0.166617	0.454387		0.166617	0.273472		0.166617	0.235304		0.166617	0.194688
0.166717	0.454433		0.166717	0.273547		0.166717	0.235318		0.166717	0.194728
0.166817	0.454478		0.166817	0.273609		0.166817	0.23532		0.166817	0.194767
0.166917	0.454524		0.166917	0.273671		0.166917	0.235322		0.166917	0.194806
0.167017	0.454569		0.167017	0.273733		0.167017	0.235323		0.167017	0.194846
0.167117	0.454615		0.167117	0.273795		0.167117	0.235325		0.167117	0.194885
0.167217	0.454661		0.167217	0.273857		0.167217	0.235327		0.167217	0.194925
0.167317	0.454706		0.167317	0.273919		0.167317	0.235328		0.167317	0.194964
0.167417	0.454752		0.167417	0.273981		0.167417	0.23533		0.167417	0.195003
0.167517	0.454797		0.167517	0.274043		0.167517	0.235332		0.167517	0.195043
0.167617	0.454843		0.167617	0.274105		0.167617	0.235333		0.167617	0.195082
0.167717	0.454889		0.167717	0.274167		0.167717	0.235335		0.167717	0.195121
0.167817	0.454934		0.167817	0.27423		0.167817	0.235336		0.167817	0.195161
0.167917	0.45498		0.167917	0.274292		0.167917	0.235338		0.167917	0.1952
0.168017	0.455025		0.168017	0.274354		0.168017	0.23534		0.168017	0.19524
0.168117	0.455071		0.168117	0.274416		0.168117	0.235341		0.168117	0.195279
0.168217	0.455116		0.168217	0.274478		0.168217	0.235343		0.168217	0.195318
0.168317	0.455162		0.168317	0.27454		0.168317	0.235345		0.168317	0.195358
0.168417	0.455208		0.168417	0.274602		0.168417	0.235346		0.168417	0.195397
0.168517	0.455253		0.168517	0.274664		0.168517	0.235348		0.168517	0.195437
0.168617	0.455299		0.168617	0.274726		0.168617	0.23535		0.168617	0.195476
0.168717	0.455344		0.168717	0.274788		0.168717	0.235351		0.168717	0.195515
0.168817	0.45539		0.168817	0.274851		0.168817	0.235353		0.168817	0.195555
0.168917	0.455436		0.168917	0.274913		0.168917	0.235355		0.168917	0.195594
0.169017	0.455481		0.169017	0.274975		0.169017	0.235356		0.169017	0.195634
0.169117	0.455527		0.169117	0.275037		0.169117	0.235358		0.169117	0.195673
0.169217	0.455572		0.169217	0.275099		0.169217	0.23536		0.169217	0.195712
0.169317	0.455618		0.169317	0.275161		0.169317	0.235361		0.169317	0.195752
0.169417	0.455663		0.169417	0.275223		0.169417	0.235363		0.169417	0.195791
0.169517	0.455709		0.169517	0.275285		0.169517	0.235365		0.169517	0.195831
0.169617	0.455755		0.169617	0.275347		0.169617	0.235366		0.169617	0.19587
0.169717	0.4558		0.169717	0.275409		0.169717	0.235368		0.169717	0.195909
0.169817	0.455846		0.169817	0.275472		0.169817	0.23537		0.169817	0.195949
0.169917	0.455891		0.169917	0.275534		0.169917	0.235371		0.169917	0.195988
0.170017	0.455937		0.170017	0.275596		0.170017	0.235373		0.170017	0.196028
0.170117	0.455983		0.170117	0.275658		0.170117	0.235375		0.170117	0.196067
0.170217	0.456028		0.170217	0.27572		0.170217	0.235376		0.170217	0.196106
0.170317	0.456074		0.170317	0.275782		0.170317	0.235378		0.170317	0.196146
0.170417	0.456119		0.170417	0.275844		0.170417	0.23538		0.170417	0.196185
0.170517	0.456165		0.170517	0.275906		0.170517	0.235381		0.170517	0.196225
0.170617	0.45621		0.170617	0.275968		0.170617	0.235383		0.170617	0.196264
0.170717	0.456256		0.170717	0.27603		0.170717	0.235384		0.170717	0.196303
0.170817	0.456302		0.170817	0.276092		0.170817	0.235386		0.170817	0.196343
0.170917	0.456347		0.170917	0.276155		0.170917	0.235388		0.170917	0.196382
0.171017	0.456393		0.171017	0.276217		0.171017	0.235389		0.171017	0.196421
0.171117	0.456438		0.171117	0.276279		0.171117	0.235391		0.171117	0.196461
0.171217	0.456484		0.171217	0.276341		0.171217	0.235393		0.171217	0.1965
0.171317	0.45653		0.171317	0.276403		0.171317	0.235394		0.171317	0.19654
0.171417	0.456575		0.171417	0.276465		0.171417	0.235396		0.171417	0.196579
0.171517	0.456621		0.171517	0.276527		0.171517	0.235398		0.171517	0.196618
0.171617	0.456666		0.171617	0.276589		0.171617	0.235399		0.171617	0.196658
0.171717	0.456712		0.171717	0.276651		0.171717	0.235401		0.171717	0.196697
0.171817	0.456757		0.171817	0.276713		0.171817	0.235403		0.171817	0.196737
0.171917	0.456803		0.171917	0.276776		0.171917	0.235404		0.171917	0.196776
0.172017	0.456849		0.172017	0.276838		0.172017	0.235406		0.172017	0.196815
0.172117	0.456894		0.172117	0.2769		0.172117	0.235408		0.172117	0.196855
0.172217	0.45694		0.172217	0.276962		0.172217	0.235409		0.172217	0.196894
0.172317	0.456985		0.172317	0.277024		0.172317	0.235411		0.172317	0.196934
0.172417	0.457031		0.172417	0.277086		0.172417	0.235413		0.172417	0.196973
0.172517	0.457076		0.172517	0.277148		0.172517	0.235414		0.172517	0.197012
0.172617	0.457122		0.172617	0.27721		0.172617	0.235416		0.172617	0.197052
0.172717	0.457168		0.172717	0.277272		0.172717	0.235418		0.172717	0.197091
0.172817	0.457213		0.172817	0.277334		0.172817	0.235419		0.172817	0.197131
0.172917	0.457259		0.172917	0.277397		0.172917	0.235421		0.172917	0.19717
0.173017	0.457304		0.173017	0.277459		0.173017	0.235423		0.173017	0.197209
0.173117	0.45735		0.173117	0.277521		0.173117	0.235424		0.173117	0.197249
0.173217	0.457396		0.173217	0.277583		0.173217	0.235426		0.173217	0.197288
0.173317	0.457441		0.173317	0.277645		0.173317	0.235428		0.173317	0.197328
0.173417	0.457487		0.173417	0.277707		0.173417	0.235429		0.173417	0.197367
0.173517	0.457532		0.173517	0.277769		0.173517	0.235431		0.173517	0.197406
0.173617	0.457578		0.173617	0.277831		0.173617	0.235432		0.173617	0.197446
0.173717	0.457623		0.173717	0.277893		0.173717	0.235434		0.173717	0.197485
0.173817	0.457669		0.173817	0.277955		0.173817	0.235436		0.173817	0.197524
0.173917	0.457715		0.173917	0.278017		0.173917	0.235437		0.173917	0.197564
0.174017	0.45776		0.174017	0.27808		0.174017	0.235439		0.174017	0.197603
0.174117	0.457806		0.174117	0.278142		0.174117	0.235441		0.174117	0.197643
0.174217	0.457851		0.174217	0.278204		0.174217	0.235442		0.174217	0.197682
0.174317	0.457897		0.174317	0.278266		0.174317	0.235444		0.174317	0.197721
0.174417	0.457943		0.174417	0.278328		0.174417	0.235446		0.174417	0.197761
0.174517	0.457988		0.174517	0.27839		0.174517	0.235447		0.174517	0.1978
0.174617	0.458034		0.174617	0.278452		0.174617	0.235449		0.174617	0.19784
0.174717	0.458079		0.174717	0.278514		0.174717	0.235451		0.174717	0.197879
0.174817	0.458125		0.174817	0.278576		0.174817	0.235452		0.174817	0.197918
0.174917	0.45817		0.174917	0.278638		0.174917	0.235454		0.174917	0.197958
0.175018	0.458216		0.175018	0.278701		0.175018	0.235456		0.175018	0.197997
0.175118	0.458262		0.175118	0.278763		0.175118	0.235457		0.175118	0.198037
0.175218	0.458307		0.175218	0.278825		0.175218	0.235459		0.175218	0.198076
0.175318	0.458353		0.175318	0.278887		0.175318	0.235461		0.175318	0.198115
0.175418	0.458398		0.175418	0.278949		0.175418	0.235462		0.175418	0.198155
0.175518	0.458444		0.175518	0.279011		0.175518	0.235464		0.175518	0.198194
0.175618	0.45849		0.175618	0.279073		0.175618	0.235466		0.175618	0.198234
0.175718	0.458535		0.175718	0.279135		0.175718	0.235467		0.175718	0.198273
0.175818	0.458581		0.175818	0.279197		0.175818	0.235469		0.175818	0.198312
0.175918	0.458626		0.175918	0.279259		0.175918	0.235471		0.175918	0.198352
0.176018	0.458672		0.176018	0.279321		0.176018	0.235472		0.176018	0.198391
0.176118	0.458717		0.176118	0.279384		0.176118	0.235474		0.176118	0.198431
0.176218	0.458763		0.176218	0.279446		0.176218	0.235476		0.176218	0.19847
0.176318	0.458809		0.176318	0.279508		0.176318	0.235477		0.176318	0.198509
0.176418	0.458854		0.176418	0.27957		0.176418	0.235479		0.176418	0.198549
0.176518	0.4589		0.176518	0.279632		0.176518	0.23548		0.176518	0.198588
0.176618	0.458945		0.176618	0.279694		0.176618	0.235482		0.176618	0.198628
0.176718	0.458991		0.176718	0.279756		0.176718	0.235484		0.176718	0.198667
0.176818	0.459037		0.176818	0.279818		0.176818	0.235485		0.176818	0.198706
0.176918	0.459082		0.176918	0.27988		0.176918	0.235487		0.176918	0.198746
0.177018	0.459128		0.177018	0.279942		0.177018	0.235489		0.177018	0.198785
0.177118	0.459173		0.177118	0.280005		0.177118	0.23549		0.177118	0.198824
0.177218	0.459219		0.177218	0.280067		0.177218	0.235492		0.177218	0.198864
0.177318	0.459264		0.177318	0.280129		0.177318	0.235494		0.177318	0.198903
0.177418	0.45931		0.177418	0.280191		0.177418	0.235495		0.177418	0.198943
0.177518	0.459356		0.177518	0.280253		0.177518	0.235497		0.177518	0.198982
0.177618	0.459401		0.177618	0.280315		0.177618	0.235499		0.177618	0.199021
0.177718	0.459447		0.177718	0.280377		0.177718	0.2355		0.177718	0.199061
0.177818	0.459492		0.177818	0.280439		0.177818	0.235502		0.177818	0.1991
0.177918	0.459538		0.177918	0.280501		0.177918	0.235504		0.177918	0.19914
0.178018	0.459584		0.178018	0.280563		0.178018	0.235505		0.178018	0.199179
0.178118	0.459629		0.178118	0.280626		0.178118	0.235507		0.178118	0.199218
0.178218	0.459675		0.178218	0.280688		0.178218	0.235509		0.178218	0.199258
0.178318	0.45972		0.178318	0.28075		0.178318	0.23551		0.178318	0.199297
0.178418	0.459766		0.178418	0.280812		0.178418	0.235512		0.178418	0.199337
0.178518	0.459811		0.178518	0.280874		0.178518	0.235514		0.178518	0.199376
0.178618	0.459857		0.178618	0.280936		0.178618	0.235515		0.178618	0.199415
0.178718	0.459903		0.178718	0.280998		0.178718	0.235517		0.178718	0.199455
0.178818	0.459948		0.178818	0.28106		0.178818	0.235519		0.178818	0.199494
0.178918	0.459994		0.178918	0.281122		0.178918	0.23552		0.178918	0.199534
0.179018	0.460039		0.179018	0.281184		0.179018	0.235522		0.179018	0.199573
0.179118	0.460085		0.179118	0.281246		0.179118	0.235523		0.179118	0.199612
0.179218	0.460131		0.179218	0.281309		0.179218	0.235525		0.179218	0.199652
0.179318	0.460176		0.179318	0.281371		0.179318	0.235527		0.179318	0.199691
0.179418	0.460222		0.179418	0.281433		0.179418	0.235528		0.179418	0.199731
0.179518	0.460267		0.179518	0.281495		0.179518	0.23553		0.179518	0.19977
0.179618	0.460313		0.179618	0.281557		0.179618	0.235532		0.179618	0.199809
0.179718	0.460358		0.179718	0.281619		0.179718	0.235533		0.179718	0.199849
0.179818	0.460404		0.179818	0.281681		0.179818	0.235535		0.179818	0.199888
0.179918	0.46045		0.179918	0.281743		0.179918	0.235537		0.179918	0.199928
0.180018	0.460495		0.180018	0.281805		0.180018	0.235538		0.180018	0.199967
0.180118	0.460541		0.180118	0.281867		0.180118	0.23554		0.180118	0.200006
0.180218	0.460586		0.180218	0.28193		0.180218	0.235542		0.180218	0.200046
0.180318	0.460632		0.180318	0.281992		0.180318	0.235543		0.180318	0.200085
0.180418	0.460678		0.180418	0.282054		0.180418	0.235545		0.180418	0.200124
0.180518	0.460723		0.180518	0.282116		0.180518	0.235547		0.180518	0.200164
0.180618	0.460769		0.180618	0.282178		0.180618	0.235548		0.180618	0.200203
0.180718	0.460814		0.180718	0.28224		0.180718	0.23555		0.180718	0.200243
0.180818	0.46086		0.180818	0.282302		0.180818	0.235552		0.180818	0.200282
0.180918	0.460905		0.180918	0.282364		0.180918	0.235553		0.180918	0.200321
0.181018	0.460951		0.181018	0.282426		0.181018	0.235555		0.181018	0.200361
0.181118	0.460997		0.181118	0.282488		0.181118	0.235557		0.181118	0.2004
0.181218	0.461042		0.181218	0.282551		0.181218	0.235558		0.181218	0.20044
0.181318	0.461088		0.181318	0.282613		0.181318	0.23556		0.181318	0.200479
0.181418	0.461133		0.181418	0.282675		0.181418	0.235562		0.181418	0.200518
0.181518	0.461179		0.181518	0.282737		0.181518	0.235563		0.181518	0.200558
0.181618	0.461225		0.181618	0.282799		0.181618	0.235565		0.181618	0.200597
0.181718	0.46127		0.181718	0.282861		0.181718	0.235567		0.181718	0.200637
0.181818	0.461316		0.181818	0.279451		0.181818	0.235568		0.181818	0.200676
0.181918	0.461361		0.181918	0.279511		0.181918	0.235566		0.181918	0.200715
0.182018	0.461407		0.182018	0.279571		0.182018	0.235565		0.182018	0.200755
0.182118	0.461452		0.182118	0.279631		0.182118	0.235563		0.182118	0.200794
0.182218	0.461498		0.182218	0.279691		0.182218	0.235561		0.182218	0.200834
0.182318	0.461544		0.182318	0.279752		0.182318	0.23556		0.182318	0.200873
0.182418	0.461589		0.182418	0.279812		0.182418	0.235558		0.182418	0.200912
0.182518	0.461635		0.182518	0.279872		0.182518	0.235556		0.182518	0.200952
0.182618	0.46168		0.182618	0.279932		0.182618	0.235555		0.182618	0.200991
0.182718	0.461726		0.182718	0.279992		0.182718	0.235553		0.182718	0.201031
0.182818	0.461772		0.182818	0.280052		0.182818	0.235551		0.182818	0.20107
0.182918	0.461817		0.182918	0.280112		0.182918	0.23555		0.182918	0.201109
0.183018	0.461863		0.183018	0.280172		0.183018	0.235548		0.183018	0.201149
0.183118	0.461908		0.183118	0.280233		0.183118	0.235546		0.183118	0.201188
0.183218	0.461954		0.183218	0.280293		0.183218	0.235545		0.183218	0.201227
0.183318	0.461999		0.183318	0.280353		0.183318	0.235543		0.183318	0.201267
0.183418	0.462045		0.183418	0.280413		0.183418	0.235541		0.183418	0.201306
0.183518	0.462091		0.183518	0.280473		0.183518	0.23554		0.183518	0.201346
0.183618	0.462136		0.183618	0.280533		0.183618	0.235538		0.183618	0.201385
0.183718	0.462182		0.183718	0.280593		0.183718	0.235536		0.183718	0.201424
0.183818	0.462227		0.183818	0.280653		0.183818	0.235534		0.183818	0.201464
0.183918	0.462273		0.183918	0.280714		0.183918	0.235533		0.183918	0.201503
0.184018	0.462319		0.184018	0.280774		0.184018	0.235531		0.184018	0.201543
0.184118	0.462364		0.184118	0.280834		0.184118	0.235529		0.184118	0.201582
0.184218	0.46241		0.184218	0.280894		0.184218	0.235528		0.184218	0.201621
0.184318	0.462455		0.184318	0.280954		0.184318	0.235526		0.184318	0.201661
0.184418	0.462501		0.184418	0.281014		0.184418	0.235524		0.184418	0.2017
0.184518	0.462546		0.184518	0.281074		0.184518	0.235523		0.184518	0.20174
0.184618	0.462592		0.184618	0.281134		0.184618	0.235521		0.184618	0.201779
0.184718	0.462638		0.184718	0.281195		0.184718	0.235519		0.184718	0.201818
0.184818	0.462683		0.184818	0.281255		0.184818	0.235518		0.184818	0.201858
0.184918	0.462729		0.184918	0.281315		0.184918	0.235516		0.184918	0.201897
0.185019	0.462774		0.185019	0.281375		0.185019	0.235514		0.185019	0.201937
0.185119	0.46282		0.185119	0.281435		0.185119	0.235513		0.185119	0.201976
0.185219	0.462866		0.185219	0.281495		0.185219	0.235511		0.185219	0.202015
0.185319	0.462911		0.185319	0.281555		0.185319	0.235509		0.185319	0.202055
0.185419	0.462957		0.185419	0.281615		0.185419	0.235508		0.185419	0.202094
0.185519	0.463002		0.185519	0.281676		0.185519	0.235506		0.185519	0.202134
0.185619	0.463048		0.185619	0.281736		0.185619	0.235504		0.185619	0.202173
0.185719	0.463093		0.185719	0.281796		0.185719	0.235502		0.185719	0.202212
0.185819	0.463139		0.185819	0.281856		0.185819	0.235501		0.185819	0.202252
0.185919	0.463185		0.185919	0.281916		0.185919	0.235499		0.185919	0.202291
0.186019	0.46323		0.186019	0.281976		0.186019	0.235497		0.186019	0.202331
0.186119	0.463276		0.186119	0.282036		0.186119	0.235496		0.186119	0.20237
0.186219	0.463321		0.186219	0.282096		0.186219	0.235494		0.186219	0.202409
0.186319	0.463367		0.186319	0.282157		0.186319	0.235492		0.186319	0.202449
0.186419	0.463413		0.186419	0.282217		0.186419	0.235491		0.186419	0.202488
0.186519	0.463458		0.186519	0.282277		0.186519	0.235489		0.186519	0.202527
0.186619	0.463504		0.186619	0.282337		0.186619	0.235487		0.186619	0.202567
0.186719	0.463549		0.186719	0.282397		0.186719	0.235486		0.186719	0.202606
0.186819	0.463595		0.186819	0.282457		0.186819	0.235484		0.186819	0.202646
0.186919	0.46364		0.186919	0.282517		0.186919	0.235482		0.186919	0.202685
0.187019	0.463686		0.187019	0.282577		0.187019	0.235481		0.187019	0.202724
0.187119	0.463732		0.187119	0.282638		0.187119	0.235479		0.187119	0.202764
0.187219	0.463777		0.187219	0.282698		0.187219	0.235477		0.187219	0.202803
0.187319	0.463823		0.187319	0.282758		0.187319	0.235476		0.187319	0.202843
0.187419	0.463868		0.187419	0.282818		0.187419	0.235474		0.187419	0.202882
0.187519	0.463914		0.187519	0.282878		0.187519	0.235472		0.187519	0.202921
0.187619	0.463959		0.187619	0.282938		0.187619	0.23547		0.187619	0.202961
0.187719	0.464005		0.187719	0.282998		0.187719	0.235469		0.187719	0.203
0.187819	0.464051		0.187819	0.283058		0.187819	0.235467		0.187819	0.20304
0.187919	0.464096		0.187919	0.283119		0.187919	0.235465		0.187919	0.203079
0.188019	0.464142		0.188019	0.283179		0.188019	0.235464		0.188019	0.203118
0.188119	0.464187		0.188119	0.283239		0.188119	0.235462		0.188119	0.203158
0.188219	0.464233		0.188219	0.283299		0.188219	0.23546		0.188219	0.203197
0.188319	0.464279		0.188319	0.283359		0.188319	0.235459		0.188319	0.203237
0.188419	0.464324		0.188419	0.283419		0.188419	0.235457		0.188419	0.203276
0.188519	0.46437		0.188519	0.283479		0.188519	0.235455		0.188519	0.203315
0.188619	0.464415		0.188619	0.283539		0.188619	0.235454		0.188619	0.203355
0.188719	0.464461		0.188719	0.2836		0.188719	0.235452		0.188719	0.203394
0.188819	0.464506		0.188819	0.28366		0.188819	0.23545		0.188819	0.203434
0.188919	0.464552		0.188919	0.28372		0.188919	0.235449		0.188919	0.203473
0.189019	0.464598		0.189019	0.28378		0.189019	0.235447		0.189019	0.203512
0.189119	0.464643		0.189119	0.28384		0.189119	0.235445		0.189119	0.203552
0.189219	0.464689		0.189219	0.2839		0.189219	0.235444		0.189219	0.203591
0.189319	0.464734		0.189319	0.28396		0.189319	0.235442		0.189319	0.203631
0.189419	0.46478		0.189419	0.28402		0.189419	0.23544		0.189419	0.20367
0.189519	0.464826		0.189519	0.284081		0.189519	0.235438		0.189519	0.203709
0.189619	0.464871		0.189619	0.284141		0.189619	0.235437		0.189619	0.203749
0.189719	0.464917		0.189719	0.284201		0.189719	0.235435		0.189719	0.203788
0.189819	0.464962		0.189819	0.284261		0.189819	0.235433		0.189819	0.203827
0.189919	0.465008		0.189919	0.284321		0.189919	0.235432		0.189919	0.203867
0.190019	0.465053		0.190019	0.284381		0.190019	0.23543		0.190019	0.203906
0.190119	0.465099		0.190119	0.284441		0.190119	0.235428		0.190119	0.203946
0.190219	0.465145		0.190219	0.284501		0.190219	0.235427		0.190219	0.203985
0.190319	0.46519		0.190319	0.284562		0.190319	0.235425		0.190319	0.204024
0.190419	0.465236		0.190419	0.284622		0.190419	0.235423		0.190419	0.204064
0.190519	0.465281		0.190519	0.284682		0.190519	0.235422		0.190519	0.204103
0.190619	0.465327		0.190619	0.284742		0.190619	0.23542		0.190619	0.204143
0.190719	0.465373		0.190719	0.284802		0.190719	0.235418		0.190719	0.204182
0.190819	0.465418		0.190819	0.284862		0.190819	0.235417		0.190819	0.204221
0.190919	0.465464		0.190919	0.284922		0.190919	0.235415		0.190919	0.204261
0.191019	0.465509		0.191019	0.284982		0.191019	0.235413		0.191019	0.2043
0.191119	0.465555		0.191119	0.285043		0.191119	0.235412		0.191119	0.20434
0.191219	0.4656		0.191219	0.285103		0.191219	0.23541		0.191219	0.204379
0.191319	0.465646		0.191319	0.285163		0.191319	0.235408		0.191319	0.204418
0.191419	0.465692		0.191419	0.285223		0.191419	0.235406		0.191419	0.204458
0.191519	0.465737		0.191519	0.285283		0.191519	0.235405		0.191519	0.204497
0.191619	0.465783		0.191619	0.285343		0.191619	0.235403		0.191619	0.204537
0.191719	0.465828		0.191719	0.285403		0.191719	0.235401		0.191719	0.204576
0.191819	0.465874		0.191819	0.285463		0.191819	0.2354		0.191819	0.204615
0.191919	0.46592		0.191919	0.285524		0.191919	0.235398		0.191919	0.204655
0.192019	0.465965		0.192019	0.285584		0.192019	0.235396		0.192019	0.204694
0.192119	0.466011		0.192119	0.285644		0.192119	0.235395		0.192119	0.204734
0.192219	0.466056		0.192219	0.285704		0.192219	0.235393		0.192219	0.204773
0.192319	0.466102		0.192319	0.285764		0.192319	0.235391		0.192319	0.204812
0.192419	0.466147		0.192419	0.285824		0.192419	0.23539		0.192419	0.204852
0.192519	0.466193		0.192519	0.285884		0.192519	0.235388		0.192519	0.204891
0.192619	0.466239		0.192619	0.285945		0.192619	0.235386		0.192619	0.20493
0.192719	0.466284		0.192719	0.286005		0.192719	0.235385		0.192719	0.20497
0.192819	0.46633		0.192819	0.286065		0.192819	0.235383		0.192819	0.205009
0.192919	0.466375		0.192919	0.286125		0.192919	0.235381		0.192919	0.205049
0.193019	0.466421		0.193019	0.286185		0.193019	0.235379		0.193019	0.205088
0.193119	0.466467		0.193119	0.286245		0.193119	0.235378		0.193119	0.205127
0.193219	0.466512		0.193219	0.286305		0.193219	0.235376		0.193219	0.205167
0.193319	0.466558		0.193319	0.286365		0.193319	0.235374		0.193319	0.205206
0.193419	0.466603		0.193419	0.286426		0.193419	0.235373		0.193419	0.205246
0.193519	0.466649		0.193519	0.286486		0.193519	0.235371		0.193519	0.205285
0.193619	0.466694		0.193619	0.286546		0.193619	0.235369		0.193619	0.205324
0.193719	0.46674		0.193719	0.286606		0.193719	0.235368		0.193719	0.205364
0.193819	0.466786		0.193819	0.286666		0.193819	0.235366		0.193819	0.205403
0.193919	0.466831		0.193919	0.286726		0.193919	0.235364		0.193919	0.205443
0.194019	0.466877		0.194019	0.286786		0.194019	0.235363		0.194019	0.205482
0.194119	0.466922		0.194119	0.286846		0.194119	0.235361		0.194119	0.205521
0.194219	0.466968		0.194219	0.286907		0.194219	0.235359		0.194219	0.205561
0.194319	0.467014		0.194319	0.286967		0.194319	0.235358		0.194319	0.2056
0.194419	0.467059		0.194419	0.287027		0.194419	0.235356		0.194419	0.20564
0.194519	0.467105		0.194519	0.287087		0.194519	0.235354		0.194519	0.205679
0.194619	0.46715		0.194619	0.287147		0.194619	0.235353		0.194619	0.205718
0.194719	0.467196		0.194719	0.287207		0.194719	0.235351		0.194719	0.205758
0.194819	0.467241		0.194819	0.287267		0.194819	0.235349		0.194819	0.205797
0.194919	0.467287		0.194919	0.287327		0.194919	0.235347		0.194919	0.205837
0.19502	0.467333		0.19502	0.287388		0.19502	0.235346		0.19502	0.205876
0.19512	0.467378		0.19512	0.287448		0.19512	0.235344		0.19512	0.205915
0.19522	0.467424		0.19522	0.287508		0.19522	0.235342		0.19522	0.205955
0.19532	0.467469		0.19532	0.287568		0.19532	0.235341		0.19532	0.205994
0.19542	0.467515		0.19542	0.287628		0.19542	0.235339		0.19542	0.206034
0.19552	0.467561		0.19552	0.287688		0.19552	0.235337		0.19552	0.206073
0.19562	0.467606		0.19562	0.287748		0.19562	0.235336		0.19562	0.206112
0.19572	0.467652		0.19572	0.287808		0.19572	0.235334		0.19572	0.206152
0.19582	0.467697		0.19582	0.287869		0.19582	0.235332		0.19582	0.206191
0.19592	0.467743		0.19592	0.287929		0.19592	0.235331		0.19592	0.20623
0.19602	0.467788		0.19602	0.287989		0.19602	0.235329		0.19602	0.20627
0.19612	0.467834		0.19612	0.288049		0.19612	0.235327		0.19612	0.206309
0.19622	0.46788		0.19622	0.288109		0.19622	0.235326		0.19622	0.206349
0.19632	0.467925		0.19632	0.288169		0.19632	0.235324		0.19632	0.206388
0.19642	0.467971		0.19642	0.288229		0.19642	0.235322		0.19642	0.206427
0.19652	0.468016		0.19652	0.288289		0.19652	0.235321		0.19652	0.206467
0.19662	0.468062		0.19662	0.28835		0.19662	0.235319		0.19662	0.206506
0.19672	0.468108		0.19672	0.28841		0.19672	0.235317		0.19672	0.206546
0.19682	0.468153		0.19682	0.28847		0.19682	0.235315		0.19682	0.206585
0.19692	0.468199		0.19692	0.28853		0.19692	0.235314		0.19692	0.206624
0.19702	0.468244		0.19702	0.28859		0.19702	0.235312		0.19702	0.206664
0.19712	0.46829		0.19712	0.28865		0.19712	0.23531		0.19712	0.206703
0.19722	0.468335		0.19722	0.28871		0.19722	0.235309		0.19722	0.206743
0.19732	0.468381		0.19732	0.28877		0.19732	0.235307		0.19732	0.206782
0.19742	0.468427		0.19742	0.288831		0.19742	0.235305		0.19742	0.206821
0.19752	0.468472		0.19752	0.288891		0.19752	0.235304		0.19752	0.206861
0.19762	0.468518		0.19762	0.288951		0.19762	0.235302		0.19762	0.2069
0.19772	0.468563		0.19772	0.289011		0.19772	0.2353		0.19772	0.20694
0.19782	0.468609		0.19782	0.289071		0.19782	0.235299		0.19782	0.206979
0.19792	0.468655		0.19792	0.289131		0.19792	0.235297		0.19792	0.207018
0.19802	0.4687		0.19802	0.289191		0.19802	0.235295		0.19802	0.207058
0.19812	0.468746		0.19812	0.289251		0.19812	0.235294		0.19812	0.207097
0.19822	0.468791		0.19822	0.289312		0.19822	0.235292		0.19822	0.207137
0.19832	0.468837		0.19832	0.289372		0.19832	0.23529		0.19832	0.207176
0.19842	0.468882		0.19842	0.289432		0.19842	0.235289		0.19842	0.207215
0.19852	0.468928		0.19852	0.289492		0.19852	0.235287		0.19852	0.207255
0.19862	0.468974		0.19862	0.289552		0.19862	0.235285		0.19862	0.207294
0.19872	0.469019		0.19872	0.289612		0.19872	0.235283		0.19872	0.207334
0.19882	0.469065		0.19882	0.289672		0.19882	0.235282		0.19882	0.207373
0.19892	0.46911		0.19892	0.289732		0.19892	0.23528		0.19892	0.207412
0.19902	0.469156		0.19902	0.289793		0.19902	0.235278		0.19902	0.207452
0.19912	0.469202		0.19912	0.289853		0.19912	0.235277		0.19912	0.207491
0.19922	0.469247		0.19922	0.289913		0.19922	0.235275		0.19922	0.20753
0.19932	0.469293		0.19932	0.289973		0.19932	0.235273		0.19932	0.20757
0.19942	0.469338		0.19942	0.290033		0.19942	0.235272		0.19942	0.207609
0.19952	0.469384		0.19952	0.290093		0.19952	0.23527		0.19952	0.207649
0.19962	0.469429		0.19962	0.290153		0.19962	0.235268		0.19962	0.207688
0.19972	0.469475		0.19972	0.290213		0.19972	0.235267		0.19972	0.207727
[truncated: 8,002 more rows]

## Sheet: Extended Data Fig. 1c
daGOAT			PeriHSCT-NB			PeriHSCT-RF			XGBoost
False positive rate	True positive rate		False positive rate	True positive rate		False positive rate	True positive rate		False positive rate	True positive rate
0	0		0	0		0	0		0	0
0.00010001	0.320833		0.00010001	0.06875		0.00010001	0.0210315		0.00010001	0.0416667
0.00020002	0.320833		0.00020002	0.06875		0.00020002	0.0212296		0.00020002	0.0416667
0.00030003	0.320833		0.00030003	0.06875		0.00030003	0.0214277		0.00030003	0.0416667
0.00040004	0.320833		0.00040004	0.06875		0.00040004	0.0216258		0.00040004	0.0416667
0.00050005	0.320833		0.00050005	0.06875		0.00050005	0.021824		0.00050005	0.0416667
0.00060006	0.320833		0.00060006	0.06875		0.00060006	0.0220221		0.00060006	0.0416667
0.00070007	0.320833		0.00070007	0.06875		0.00070007	0.0222202		0.00070007	0.0416667
0.00080008	0.320833		0.00080008	0.06875		0.00080008	0.0224183		0.00080008	0.0416667
0.00090009	0.320833		0.00090009	0.06875		0.00090009	0.0226165		0.00090009	0.0416667
0.0010001	0.320833		0.0010001	0.06875		0.0010001	0.0228146		0.0010001	0.0416667
0.00110011	0.320833		0.00110011	0.06875		0.00110011	0.0230127		0.00110011	0.0416667
0.00120012	0.320833		0.00120012	0.06875		0.00120012	0.0232108		0.00120012	0.0416667
0.00130013	0.320833		0.00130013	0.06875		0.00130013	0.023409		0.00130013	0.0416667
0.00140014	0.320833		0.00140014	0.06875		0.00140014	0.0236071		0.00140014	0.0416667
0.00150015	0.320833		0.00150015	0.06875		0.00150015	0.0238052		0.00150015	0.0416667
0.00160016	0.320833		0.00160016	0.06875		0.00160016	0.0240033		0.00160016	0.0416667
0.00170017	0.320833		0.00170017	0.06875		0.00170017	0.0242015		0.00170017	0.0416667
0.00180018	0.320833		0.00180018	0.06875		0.00180018	0.0243996		0.00180018	0.0416667
0.00190019	0.320833		0.00190019	0.06875		0.00190019	0.0245977		0.00190019	0.0416667
0.0020002	0.320833		0.0020002	0.06875		0.0020002	0.0247959		0.0020002	0.0416667
0.00210021	0.320833		0.00210021	0.06875		0.00210021	0.024994		0.00210021	0.0416667
0.00220022	0.320833		0.00220022	0.06875		0.00220022	0.0251921		0.00220022	0.0416667
0.00230023	0.320833		0.00230023	0.06875		0.00230023	0.0253902		0.00230023	0.0416667
0.00240024	0.320833		0.00240024	0.06875		0.00240024	0.0255884		0.00240024	0.0416667
0.00250025	0.320833		0.00250025	0.06875		0.00250025	0.0257865		0.00250025	0.0416667
0.00260026	0.320833		0.00260026	0.06875		0.00260026	0.0259846		0.00260026	0.0416667
0.00270027	0.320833		0.00270027	0.06875		0.00270027	0.0261827		0.00270027	0.0416667
0.00280028	0.320833		0.00280028	0.06875		0.00280028	0.0263809		0.00280028	0.0416667
0.00290029	0.320833		0.00290029	0.06875		0.00290029	0.026579		0.00290029	0.0416667
0.0030003	0.320833		0.0030003	0.06875		0.0030003	0.0267771		0.0030003	0.0416667
0.00310031	0.320833		0.00310031	0.06875		0.00310031	0.0269752		0.00310031	0.0416667
0.00320032	0.320833		0.00320032	0.06875		0.00320032	0.0271734		0.00320032	0.0416667
0.00330033	0.320833		0.00330033	0.06875		0.00330033	0.0273715		0.00330033	0.0416667
0.00340034	0.320833		0.00340034	0.06875		0.00340034	0.0275696		0.00340034	0.0416667
0.00350035	0.320833		0.00350035	0.06875		0.00350035	0.0277677		0.00350035	0.0416667
0.00360036	0.320833		0.00360036	0.06875		0.00360036	0.0279659		0.00360036	0.0416667
0.00370037	0.320833		0.00370037	0.06875		0.00370037	0.028164		0.00370037	0.0416667
0.00380038	0.320833		0.00380038	0.06875		0.00380038	0.0283621		0.00380038	0.0416667
0.00390039	0.320833		0.00390039	0.06875		0.00390039	0.0285602		0.00390039	0.0416667
0.0040004	0.320833		0.0040004	0.06875		0.0040004	0.0287584		0.0040004	0.0416667
0.00410041	0.320833		0.00410041	0.06875		0.00410041	0.0289565		0.00410041	0.0416667
0.00420042	0.320833		0.00420042	0.06875		0.00420042	0.0291546		0.00420042	0.0416667
0.00430043	0.320833		0.00430043	0.06875		0.00430043	0.0293527		0.00430043	0.0416667
0.00440044	0.320833		0.00440044	0.06875		0.00440044	0.0295509		0.00440044	0.0416667
0.00450045	0.320833		0.00450045	0.06875		0.00450045	0.029749		0.00450045	0.0416667
0.00460046	0.320833		0.00460046	0.06875		0.00460046	0.0299471		0.00460046	0.0416667
0.00470047	0.320833		0.00470047	0.06875		0.00470047	0.0301452		0.00470047	0.0416667
0.00480048	0.320833		0.00480048	0.06875		0.00480048	0.0303434		0.00480048	0.0416667
0.00490049	0.320833		0.00490049	0.06875		0.00490049	0.0305415		0.00490049	0.0416667
0.0050005	0.320833		0.0050005	0.06875		0.0050005	0.0307396		0.0050005	0.0416667
0.00510051	0.320833		0.00510051	0.06875		0.00510051	0.0309378		0.00510051	0.0416667
0.00520052	0.320833		0.00520052	0.06875		0.00520052	0.0311359		0.00520052	0.0416667
0.00530053	0.320833		0.00530053	0.06875		0.00530053	0.031334		0.00530053	0.0416667
0.00540054	0.320833		0.00540054	0.06875		0.00540054	0.0315321		0.00540054	0.0416667
0.00550055	0.320833		0.00550055	0.06875		0.00550055	0.0317303		0.00550055	0.0416667
0.00560056	0.320833		0.00560056	0.06875		0.00560056	0.0319284		0.00560056	0.0416667
0.00570057	0.320833		0.00570057	0.06875		0.00570057	0.0321265		0.00570057	0.0416667
0.00580058	0.320833		0.00580058	0.06875		0.00580058	0.0323246		0.00580058	0.0416667
0.00590059	0.320833		0.00590059	0.06875		0.00590059	0.0325228		0.00590059	0.0416667
0.0060006	0.320833		0.0060006	0.06875		0.0060006	0.0327209		0.0060006	0.0416667
0.00610061	0.320833		0.00610061	0.06875		0.00610061	0.032919		0.00610061	0.0416667
0.00620062	0.320833		0.00620062	0.06875		0.00620062	0.0331171		0.00620062	0.0416667
0.00630063	0.320833		0.00630063	0.06875		0.00630063	0.0333153		0.00630063	0.0416667
0.00640064	0.320833		0.00640064	0.06875		0.00640064	0.0335134		0.00640064	0.0416667
0.00650065	0.320833		0.00650065	0.06875		0.00650065	0.0337115		0.00650065	0.0416667
0.00660066	0.320833		0.00660066	0.06875		0.00660066	0.0339096		0.00660066	0.0416667
0.00670067	0.320833		0.00670067	0.06875		0.00670067	0.0341078		0.00670067	0.0416667
0.00680068	0.320833		0.00680068	0.06875		0.00680068	0.0343059		0.00680068	0.0416667
0.00690069	0.320833		0.00690069	0.06875		0.00690069	0.034504		0.00690069	0.0416667
0.0070007	0.320833		0.0070007	0.06875		0.0070007	0.0347021		0.0070007	0.0416667
0.00710071	0.320833		0.00710071	0.06875		0.00710071	0.0349003		0.00710071	0.0416667
0.00720072	0.320833		0.00720072	0.06875		0.00720072	0.0350984		0.00720072	0.0416667
0.00730073	0.320833		0.00730073	0.06875		0.00730073	0.0352965		0.00730073	0.0416667
0.00740074	0.320833		0.00740074	0.06875		0.00740074	0.0354946		0.00740074	0.0416667
0.00750075	0.320833		0.00750075	0.06875		0.00750075	0.0356928		0.00750075	0.0416667
0.00760076	0.320833		0.00760076	0.06875		0.00760076	0.0358909		0.00760076	0.0416667
0.00770077	0.320833		0.00770077	0.06875		0.00770077	0.036089		0.00770077	0.0416667
0.00780078	0.320833		0.00780078	0.06875		0.00780078	0.0362872		0.00780078	0.0416667
0.00790079	0.320833		0.00790079	0.06875		0.00790079	0.0364853		0.00790079	0.0416667
0.0080008	0.320833		0.0080008	0.06875		0.0080008	0.0366834		0.0080008	0.0416667
0.00810081	0.320833		0.00810081	0.06875		0.00810081	0.0368815		0.00810081	0.0416667
0.00820082	0.320833		0.00820082	0.06875		0.00820082	0.0370797		0.00820082	0.0416667
0.00830083	0.320833		0.00830083	0.06875		0.00830083	0.0372778		0.00830083	0.0416667
0.00840084	0.320833		0.00840084	0.06875		0.00840084	0.0374759		0.00840084	0.0416667
0.00850085	0.320833		0.00850085	0.06875		0.00850085	0.037674		0.00850085	0.0416667
0.00860086	0.320833		0.00860086	0.06875		0.00860086	0.0378722		0.00860086	0.0416667
0.00870087	0.320833		0.00870087	0.06875		0.00870087	0.0380703		0.00870087	0.0416667
0.00880088	0.320833		0.00880088	0.06875		0.00880088	0.0382684		0.00880088	0.0416667
0.00890089	0.320833		0.00890089	0.06875		0.00890089	0.0384665		0.00890089	0.0416667
0.0090009	0.320833		0.0090009	0.06875		0.0090009	0.0385726		0.0090009	0.0416667
0.00910091	0.320833		0.00910091	0.06875		0.00910091	0.0386434		0.00910091	0.0416667
0.00920092	0.320833		0.00920092	0.06875		0.00920092	0.0387143		0.00920092	0.0416667
0.00930093	0.320833		0.00930093	0.06875		0.00930093	0.0387851		0.00930093	0.0416667
0.00940094	0.320833		0.00940094	0.06875		0.00940094	0.038856		0.00940094	0.0416667
0.00950095	0.320833		0.00950095	0.06875		0.00950095	0.0389268		0.00950095	0.0416667
0.00960096	0.320833		0.00960096	0.06875		0.00960096	0.0389976		0.00960096	0.0416667
0.00970097	0.320833		0.00970097	0.06875		0.00970097	0.0390685		0.00970097	0.0416667
0.00980098	0.320833		0.00980098	0.06875		0.00980098	0.0391393		0.00980098	0.0416667
0.00990099	0.320833		0.00990099	0.06875		0.00990099	0.0392102		0.00990099	0.0416667
0.010001	0.320833		0.010001	0.06875		0.010001	0.039281		0.010001	0.0416667
0.010101	0.320833		0.010101	0.06875		0.010101	0.0393519		0.010101	0.0416667
0.010201	0.320833		0.010201	0.06875		0.010201	0.0394227		0.010201	0.0416667
0.010301	0.320833		0.010301	0.06875		0.010301	0.0394935		0.010301	0.0416667
0.010401	0.320833		0.010401	0.06875		0.010401	0.0395644		0.010401	0.0416667
0.0105011	0.320833		0.0105011	0.06875		0.0105011	0.0396352		0.0105011	0.0416667
0.0106011	0.320833		0.0106011	0.06875		0.0106011	0.0397061		0.0106011	0.0416667
0.0107011	0.320833		0.0107011	0.06875		0.0107011	0.0397769		0.0107011	0.0416667
0.0108011	0.320833		0.0108011	0.06875		0.0108011	0.0398477		0.0108011	0.0416667
0.0109011	0.320833		0.0109011	0.06875		0.0109011	0.0399186		0.0109011	0.0416667
0.0110011	0.320833		0.0110011	0.06875		0.0110011	0.0399894		0.0110011	0.0416667
0.0111011	0.320833		0.0111011	0.06875		0.0111011	0.0400603		0.0111011	0.0416667
0.0112011	0.320833		0.0112011	0.06875		0.0112011	0.0401311		0.0112011	0.0416667
0.0113011	0.320833		0.0113011	0.06875		0.0113011	0.0402019		0.0113011	0.0416667
0.0114011	0.320833		0.0114011	0.06875		0.0114011	0.0402728		0.0114011	0.0416667
0.0115012	0.320833		0.0115012	0.06875		0.0115012	0.0403436		0.0115012	0.0416667
0.0116012	0.320833		0.0116012	0.06875		0.0116012	0.0404145		0.0116012	0.0416667
0.0117012	0.320833		0.0117012	0.06875		0.0117012	0.0404853		0.0117012	0.0416667
0.0118012	0.320833		0.0118012	0.06875		0.0118012	0.0405561		0.0118012	0.0416667
0.0119012	0.320833		0.0119012	0.06875		0.0119012	0.040627		0.0119012	0.0416667
0.0120012	0.320833		0.0120012	0.06875		0.0120012	0.0406978		0.0120012	0.0416667
0.0121012	0.320833		0.0121012	0.06875		0.0121012	0.0407687		0.0121012	0.0416667
0.0122012	0.320833		0.0122012	0.06875		0.0122012	0.0408395		0.0122012	0.0416667
0.0123012	0.320833		0.0123012	0.06875		0.0123012	0.0409103		0.0123012	0.0416667
0.0124012	0.320833		0.0124012	0.06875		0.0124012	0.0409812		0.0124012	0.0416667
0.0125013	0.320833		0.0125013	0.06875		0.0125013	0.041052		0.0125013	0.0416667
0.0126013	0.320833		0.0126013	0.06875		0.0126013	0.0411229		0.0126013	0.0416667
0.0127013	0.320833		0.0127013	0.06875		0.0127013	0.0411937		0.0127013	0.0416667
0.0128013	0.320833		0.0128013	0.06875		0.0128013	0.0412645		0.0128013	0.0416667
0.0129013	0.320833		0.0129013	0.06875		0.0129013	0.0413354		0.0129013	0.0416667
0.0130013	0.320833		0.0130013	0.06875		0.0130013	0.0414062		0.0130013	0.0416667
0.0131013	0.320833		0.0131013	0.06875		0.0131013	0.0414771		0.0131013	0.0416667
0.0132013	0.320833		0.0132013	0.06875		0.0132013	0.0415479		0.0132013	0.0416667
0.0133013	0.320833		0.0133013	0.06875		0.0133013	0.0416187		0.0133013	0.0416667
0.0134013	0.320833		0.0134013	0.06875		0.0134013	0.0416896		0.0134013	0.0416667
0.0135014	0.320833		0.0135014	0.06875		0.0135014	0.0417604		0.0135014	0.0416667
0.0136014	0.320833		0.0136014	0.06875		0.0136014	0.0418313		0.0136014	0.0416667
0.0137014	0.320833		0.0137014	0.06875		0.0137014	0.0419021		0.0137014	0.0416667
0.0138014	0.320833		0.0138014	0.06875		0.0138014	0.0419729		0.0138014	0.0416667
0.0139014	0.320833		0.0139014	0.06875		0.0139014	0.0420438		0.0139014	0.0416667
0.0140014	0.320833		0.0140014	0.06875		0.0140014	0.0421146		0.0140014	0.0416667
0.0141014	0.320833		0.0141014	0.06875		0.0141014	0.0421855		0.0141014	0.0416667
0.0142014	0.320833		0.0142014	0.06875		0.0142014	0.0422563		0.0142014	0.0416667
0.0143014	0.320833		0.0143014	0.06875		0.0143014	0.0423271		0.0143014	0.0416667
0.0144014	0.320833		0.0144014	0.06875		0.0144014	0.042398		0.0144014	0.0416667
0.0145015	0.320833		0.0145015	0.06875		0.0145015	0.0424688		0.0145015	0.0416667
0.0146015	0.320833		0.0146015	0.06875		0.0146015	0.0425397		0.0146015	0.0416667
0.0147015	0.320833		0.0147015	0.06875		0.0147015	0.0426105		0.0147015	0.0416667
0.0148015	0.320833		0.0148015	0.06875		0.0148015	0.0426814		0.0148015	0.0416667
0.0149015	0.320833		0.0149015	0.06875		0.0149015	0.0427522		0.0149015	0.0416667
0.0150015	0.320833		0.0150015	0.06875		0.0150015	0.042823		0.0150015	0.0416667
0.0151015	0.320833		0.0151015	0.06875		0.0151015	0.0428939		0.0151015	0.0416667
0.0152015	0.320833		0.0152015	0.06875		0.0152015	0.0429647		0.0152015	0.0416667
0.0153015	0.320833		0.0153015	0.06875		0.0153015	0.0430356		0.0153015	0.0416667
0.0154015	0.320833		0.0154015	0.06875		0.0154015	0.0431064		0.0154015	0.0416667
0.0155016	0.320833		0.0155016	0.06875		0.0155016	0.0431772		0.0155016	0.0416667
0.0156016	0.320833		0.0156016	0.06875		0.0156016	0.0432481		0.0156016	0.0416667
0.0157016	0.320833		0.0157016	0.06875		0.0157016	0.0433189		0.0157016	0.0416667
0.0158016	0.320833		0.0158016	0.06875		0.0158016	0.0433898		0.0158016	0.0416667
0.0159016	0.320833		0.0159016	0.06875		0.0159016	0.0434606		0.0159016	0.0416667
0.0160016	0.320833		0.0160016	0.06875		0.0160016	0.0435314		0.0160016	0.0416667
0.0161016	0.320833		0.0161016	0.06875		0.0161016	0.0436023		0.0161016	0.0416667
0.0162016	0.320833		0.0162016	0.06875		0.0162016	0.0436731		0.0162016	0.0416667
0.0163016	0.320833		0.0163016	0.06875		0.0163016	0.043744		0.0163016	0.0416667
0.0164016	0.320833		0.0164016	0.06875		0.0164016	0.0438148		0.0164016	0.0416667
0.0165017	0.320833		0.0165017	0.06875		0.0165017	0.0438856		0.0165017	0.0416667
0.0166017	0.320833		0.0166017	0.06875		0.0166017	0.0439565		0.0166017	0.0416667
0.0167017	0.320833		0.0167017	0.06875		0.0167017	0.0440273		0.0167017	0.0416667
0.0168017	0.320833		0.0168017	0.06875		0.0168017	0.0440982		0.0168017	0.0416667
0.0169017	0.320833		0.0169017	0.06875		0.0169017	0.044169		0.0169017	0.0416667
0.0170017	0.320833		0.0170017	0.06875		0.0170017	0.0442398		0.0170017	0.0416667
0.0171017	0.320833		0.0171017	0.06875		0.0171017	0.0443107		0.0171017	0.0416667
0.0172017	0.320833		0.0172017	0.06875		0.0172017	0.0443815		0.0172017	0.0416667
0.0173017	0.320833		0.0173017	0.06875		0.0173017	0.0444524		0.0173017	0.0416667
0.0174017	0.320833		0.0174017	0.06875		0.0174017	0.0445232		0.0174017	0.0416667
0.0175018	0.320833		0.0175018	0.06875		0.0175018	0.044594		0.0175018	0.0416667
0.0176018	0.320833		0.0176018	0.06875		0.0176018	0.0446649		0.0176018	0.0416667
0.0177018	0.320833		0.0177018	0.06875		0.0177018	0.0447357		0.0177018	0.0416667
0.0178018	0.320833		0.0178018	0.06875		0.0178018	0.0448066		0.0178018	0.0416667
0.0179018	0.320833		0.0179018	0.06875		0.0179018	0.0448774		0.0179018	0.0416667
0.0180018	0.320833		0.0180018	0.06875		0.0180018	0.0449482		0.0180018	0.0416667
0.0181018	0.320833		0.0181018	0.06875		0.0181018	0.0450191		0.0181018	0.0416667
0.0182018	0.320833		0.0182018	0.06875		0.0182018	0.0450899		0.0182018	0.0416667
0.0183018	0.320833		0.0183018	0.06875		0.0183018	0.0451608		0.0183018	0.0416667
0.0184018	0.320833		0.0184018	0.06875		0.0184018	0.0452316		0.0184018	0.0416667
0.0185019	0.320833		0.0185019	0.06875		0.0185019	0.0453024		0.0185019	0.0416667
0.0186019	0.320833		0.0186019	0.06875		0.0186019	0.0453733		0.0186019	0.0416667
0.0187019	0.320833		0.0187019	0.06875		0.0187019	0.0454441		0.0187019	0.0416667
0.0188019	0.320833		0.0188019	0.06875		0.0188019	0.045515		0.0188019	0.0416667
0.0189019	0.320833		0.0189019	0.06875		0.0189019	0.0455858		0.0189019	0.0416667
0.0190019	0.320833		0.0190019	0.06875		0.0190019	0.0456566		0.0190019	0.0416667
0.0191019	0.320833		0.0191019	0.06875		0.0191019	0.0457275		0.0191019	0.0416667
0.0192019	0.320833		0.0192019	0.06875		0.0192019	0.0457983		0.0192019	0.0416667
0.0193019	0.320833		0.0193019	0.06875		0.0193019	0.0458692		0.0193019	0.0416667
0.0194019	0.320833		0.0194019	0.06875		0.0194019	0.04594		0.0194019	0.0416667
0.019502	0.320833		0.019502	0.06875		0.019502	0.0460109		0.019502	0.0416667
0.019602	0.320833		0.019602	0.06875		0.019602	0.0460817		0.019602	0.0416667
0.019702	0.320833		0.019702	0.06875		0.019702	0.0461525		0.019702	0.0416667
0.019802	0.320833		0.019802	0.06875		0.019802	0.0462234		0.019802	0.0416667
0.019902	0.320833		0.019902	0.06875		0.019902	0.0462942		0.019902	0.0416667
0.020002	0.320833		0.020002	0.06875		0.020002	0.0463651		0.020002	0.0416667
0.020102	0.320833		0.020102	0.06875		0.020102	0.0464359		0.020102	0.0416667
0.020202	0.320833		0.020202	0.06875		0.020202	0.0465067		0.020202	0.0416667
0.020302	0.320833		0.020302	0.06875		0.020302	0.0465776		0.020302	0.0416667
0.020402	0.320833		0.020402	0.06875		0.020402	0.0466484		0.020402	0.0416667
0.0205021	0.320833		0.0205021	0.06875		0.0205021	0.0467193		0.0205021	0.0416667
0.0206021	0.320833		0.0206021	0.06875		0.0206021	0.0467901		0.0206021	0.0416667
0.0207021	0.320833		0.0207021	0.06875		0.0207021	0.0468609		0.0207021	0.0416667
0.0208021	0.320833		0.0208021	0.06875		0.0208021	0.0469318		0.0208021	0.0416667
0.0209021	0.320833		0.0209021	0.06875		0.0209021	0.0470026		0.0209021	0.0416667
0.0210021	0.320833		0.0210021	0.06875		0.0210021	0.0470735		0.0210021	0.0416667
0.0211021	0.320833		0.0211021	0.06875		0.0211021	0.0471443		0.0211021	0.0416667
0.0212021	0.320833		0.0212021	0.06875		0.0212021	0.0472151		0.0212021	0.0416667
0.0213021	0.320833		0.0213021	0.06875		0.0213021	0.047286		0.0213021	0.0416667
0.0214021	0.320833		0.0214021	0.06875		0.0214021	0.0473568		0.0214021	0.0416667
0.0215022	0.320833		0.0215022	0.06875		0.0215022	0.0474277		0.0215022	0.0416667
0.0216022	0.320833		0.0216022	0.06875		0.0216022	0.0474985		0.0216022	0.0416667
0.0217022	0.320833		0.0217022	0.06875		0.0217022	0.0475693		0.0217022	0.0416667
0.0218022	0.320833		0.0218022	0.06875		0.0218022	0.0476402		0.0218022	0.0416667
0.0219022	0.320833		0.0219022	0.06875		0.0219022	0.047711		0.0219022	0.0416667
0.0220022	0.320833		0.0220022	0.06875		0.0220022	0.0477819		0.0220022	0.0416667
0.0221022	0.320833		0.0221022	0.06875		0.0221022	0.0478527		0.0221022	0.0416667
0.0222022	0.320833		0.0222022	0.06875		0.0222022	0.0479235		0.0222022	0.0416667
0.0223022	0.320833		0.0223022	0.06875		0.0223022	0.0479944		0.0223022	0.0416667
0.0224022	0.320833		0.0224022	0.06875		0.0224022	0.0480652		0.0224022	0.0416667
0.0225023	0.320833		0.0225023	0.06875		0.0225023	0.0481361		0.0225023	0.0416667
0.0226023	0.320833		0.0226023	0.06875		0.0226023	0.0482069		0.0226023	0.0416667
0.0227023	0.320833		0.0227023	0.06875		0.0227023	0.0482777		0.0227023	0.0416667
0.0228023	0.320833		0.0228023	0.06875		0.0228023	0.0483486		0.0228023	0.0416667
0.0229023	0.320833		0.0229023	0.06875		0.0229023	0.0484194		0.0229023	0.0416667
0.0230023	0.320833		0.0230023	0.06875		0.0230023	0.0484903		0.0230023	0.0416667
0.0231023	0.320833		0.0231023	0.06875		0.0231023	0.0485611		0.0231023	0.0416667
0.0232023	0.320833		0.0232023	0.06875		0.0232023	0.0486319		0.0232023	0.0416667
0.0233023	0.320833		0.0233023	0.110417		0.0233023	0.0487028		0.0233023	0.0416667
0.0234023	0.320833		0.0234023	0.110417		0.0234023	0.0487736		0.0234023	0.0416667
0.0235024	0.320833		0.0235024	0.110417		0.0235024	0.0488445		0.0235024	0.0416667
0.0236024	0.320833		0.0236024	0.110417		0.0236024	0.0489153		0.0236024	0.0416667
0.0237024	0.320833		0.0237024	0.110417		0.0237024	0.0489861		0.0237024	0.0416667
0.0238024	0.320833		0.0238024	0.110417		0.0238024	0.049057		0.0238024	0.0416667
0.0239024	0.320833		0.0239024	0.110417		0.0239024	0.0491278		0.0239024	0.0416667
0.0240024	0.320833		0.0240024	0.110417		0.0240024	0.0491987		0.0240024	0.0416667
0.0241024	0.320833		0.0241024	0.110417		0.0241024	0.0492695		0.0241024	0.0416667
0.0242024	0.320833		0.0242024	0.110417		0.0242024	0.0493404		0.0242024	0.0416667
0.0243024	0.320833		0.0243024	0.110417		0.0243024	0.0494112		0.0243024	0.0416667
0.0244024	0.320833		0.0244024	0.110417		0.0244024	0.049482		0.0244024	0.0416667
0.0245025	0.320833		0.0245025	0.110417		0.0245025	0.0495529		0.0245025	0.0416667
0.0246025	0.320833		0.0246025	0.110417		0.0246025	0.0496237		0.0246025	0.0416667
0.0247025	0.320833		0.0247025	0.110417		0.0247025	0.0496946		0.0247025	0.0416667
0.0248025	0.320833		0.0248025	0.110417		0.0248025	0.0497654		0.0248025	0.0416667
0.0249025	0.320833		0.0249025	0.110417		0.0249025	0.0498362		0.0249025	0.0416667
0.0250025	0.320833		0.0250025	0.110417		0.0250025	0.0499071		0.0250025	0.0416667
0.0251025	0.320833		0.0251025	0.110417		0.0251025	0.0499779		0.0251025	0.0416667
0.0252025	0.320833		0.0252025	0.110417		0.0252025	0.0500488		0.0252025	0.0416667
0.0253025	0.320833		0.0253025	0.110417		0.0253025	0.0501196		0.0253025	0.0416667
0.0254025	0.320833		0.0254025	0.110417		0.0254025	0.0501904		0.0254025	0.0416667
0.0255026	0.345833		0.0255026	0.110417		0.0255026	0.0502613		0.0255026	0.0416667
0.0256026	0.345833		0.0256026	0.110417		0.0256026	0.0503321		0.0256026	0.0416667
0.0257026	0.345833		0.0257026	0.110417		0.0257026	0.050403		0.0257026	0.0416667
0.0258026	0.345833		0.0258026	0.110417		0.0258026	0.0504738		0.0258026	0.0416667
0.0259026	0.345833		0.0259026	0.110417		0.0259026	0.0505446		0.0259026	0.0416667
0.0260026	0.345833		0.0260026	0.110417		0.0260026	0.0506155		0.0260026	0.0416667
0.0261026	0.345833		0.0261026	0.110417		0.0261026	0.0506863		0.0261026	0.0416667
0.0262026	0.345833		0.0262026	0.110417		0.0262026	0.0507572		0.0262026	0.0416667
0.0263026	0.345833		0.0263026	0.110417		0.0263026	0.050828		0.0263026	0.0416667
0.0264026	0.345833		0.0264026	0.110417		0.0264026	0.0508988		0.0264026	0.0416667
0.0265027	0.345833		0.0265027	0.110417		0.0265027	0.0509697		0.0265027	0.0416667
0.0266027	0.345833		0.0266027	0.110417		0.0266027	0.0510405		0.0266027	0.0416667
0.0267027	0.345833		0.0267027	0.110417		0.0267027	0.0511114		0.0267027	0.0416667
0.0268027	0.345833		0.0268027	0.110417		0.0268027	0.0511822		0.0268027	0.0416667
0.0269027	0.345833		0.0269027	0.110417		0.0269027	0.051253		0.0269027	0.0416667
0.0270027	0.345833		0.0270027	0.110417		0.0270027	0.0513239		0.0270027	0.0416667
0.0271027	0.345833		0.0271027	0.110417		0.0271027	0.0513947		0.0271027	0.0416667
0.0272027	0.345833		0.0272027	0.110417		0.0272027	0.0514656		0.0272027	0.0416667
0.0273027	0.345833		0.0273027	0.110417		0.0273027	0.0515364		0.0273027	0.0416667
0.0274027	0.345833		0.0274027	0.110417		0.0274027	0.0516072		0.0274027	0.0416667
0.0275028	0.345833		0.0275028	0.110417		0.0275028	0.0516781		0.0275028	0.0416667
0.0276028	0.345833		0.0276028	0.110417		0.0276028	0.0517489		0.0276028	0.0416667
0.0277028	0.345833		0.0277028	0.110417		0.0277028	0.0518198		0.0277028	0.0416667
0.0278028	0.345833		0.0278028	0.110417		0.0278028	0.0518906		0.0278028	0.0583333
0.0279028	0.345833		0.0279028	0.110417		0.0279028	0.0519614		0.0279028	0.0583333
0.0280028	0.345833		0.0280028	0.110417		0.0280028	0.0520323		0.0280028	0.0583333
0.0281028	0.345833		0.0281028	0.110417		0.0281028	0.0521031		0.0281028	0.0583333
0.0282028	0.345833		0.0282028	0.110417		0.0282028	0.052174		0.0282028	0.0583333
0.0283028	0.345833		0.0283028	0.110417		0.0283028	0.0522448		0.0283028	0.0583333
0.0284028	0.345833		0.0284028	0.110417		0.0284028	0.0523156		0.0284028	0.0583333
0.0285029	0.345833		0.0285029	0.110417		0.0285029	0.0523865		0.0285029	0.0583333
0.0286029	0.345833		0.0286029	0.110417		0.0286029	0.0524573		0.0286029	0.0583333
0.0287029	0.345833		0.0287029	0.110417		0.0287029	0.0525282		0.0287029	0.0583333
0.0288029	0.345833		0.0288029	0.110417		0.0288029	0.052644		0.0288029	0.0583333
0.0289029	0.345833		0.0289029	0.110417		0.0289029	0.0528886		0.0289029	0.0583333
0.0290029	0.345833		0.0290029	0.120032		0.0290029	0.0531448		0.0290029	0.0583333
0.0291029	0.345833		0.0291029	0.120032		0.0291029	0.0534557		0.0291029	0.0583333
0.0292029	0.345833		0.0292029	0.120032		0.0292029	0.0537667		0.0292029	0.0583333
0.0293029	0.345833		0.0293029	0.120032		0.0293029	0.0540777		0.0293029	0.0583333
0.0294029	0.345833		0.0294029	0.120032		0.0294029	0.0543886		0.0294029	0.0583333
0.029503	0.345833		0.029503	0.161699		0.029503	0.054635		0.029503	0.0583333
0.029603	0.345833		0.029603	0.161699		0.029603	0.0548751		0.029603	0.0583333
0.029703	0.345833		0.029703	0.161699		0.029703	0.0551152		0.029703	0.0583333
0.029803	0.345833		0.029803	0.161699		0.029803	0.0553553		0.029803	0.0583333
0.029903	0.345833		0.029903	0.161699		0.029903	0.0555955		0.029903	0.0583333
0.030003	0.345833		0.030003	0.161699		0.030003	0.0558356		0.030003	0.0583333
0.030103	0.345833		0.030103	0.161699		0.030103	0.0560757		0.030103	0.0583333
0.030203	0.345833		0.030203	0.161699		0.030203	0.0563158		0.030203	0.0583333
0.030303	0.345833		0.030303	0.161699		0.030303	0.0565559		0.030303	0.0583333
0.030403	0.345833		0.030403	0.161699		0.030403	0.0567961		0.030403	0.0583333
0.0305031	0.345833		0.0305031	0.161699		0.0305031	0.0570362		0.0305031	0.0583333
0.0306031	0.345833		0.0306031	0.161699		0.0306031	0.0572763		0.0306031	0.0583333
0.0307031	0.345833		0.0307031	0.161699		0.0307031	0.0575164		0.0307031	0.0583333
0.0308031	0.345833		0.0308031	0.161699		0.0308031	0.0577565		0.0308031	0.0583333
0.0309031	0.345833		0.0309031	0.161699		0.0309031	0.0579967		0.0309031	0.0583333
0.0310031	0.345833		0.0310031	0.161699		0.0310031	0.0582368		0.0310031	0.0583333
0.0311031	0.345833		0.0311031	0.161699		0.0311031	0.0584769		0.0311031	0.0583333
0.0312031	0.345833		0.0312031	0.161699		0.0312031	0.058717		0.0312031	0.0583333
0.0313031	0.345833		0.0313031	0.161699		0.0313031	0.0589571		0.0313031	0.0583333
0.0314031	0.345833		0.0314031	0.161699		0.0314031	0.0591973		0.0314031	0.0583333
0.0315032	0.345833		0.0315032	0.161699		0.0315032	0.0594374		0.0315032	0.0583333
0.0316032	0.345833		0.0316032	0.161699		0.0316032	0.0596775		0.0316032	0.0583333
0.0317032	0.345833		0.0317032	0.161699		0.0317032	0.0599176		0.0317032	0.0583333
0.0318032	0.345833		0.0318032	0.161699		0.0318032	0.0601577		0.0318032	0.0583333
0.0319032	0.345833		0.0319032	0.161699		0.0319032	0.0603979		0.0319032	0.0583333
0.0320032	0.345833		0.0320032	0.161699		0.0320032	0.060638		0.0320032	0.0583333
0.0321032	0.345833		0.0321032	0.161699		0.0321032	0.0608781		0.0321032	0.0583333
0.0322032	0.345833		0.0322032	0.161699		0.0322032	0.0611182		0.0322032	0.0583333
0.0323032	0.345833		0.0323032	0.161699		0.0323032	0.0613583		0.0323032	0.0583333
0.0324032	0.345833		0.0324032	0.161699		0.0324032	0.0615985		0.0324032	0.0583333
0.0325033	0.345833		0.0325033	0.161699		0.0325033	0.0618386		0.0325033	0.0583333
0.0326033	0.345833		0.0326033	0.161699		0.0326033	0.0620787		0.0326033	0.0583333
0.0327033	0.345833		0.0327033	0.161699		0.0327033	0.0623188		0.0327033	0.0583333
0.0328033	0.345833		0.0328033	0.161699		0.0328033	0.0625589		0.0328033	0.0583333
0.0329033	0.345833		0.0329033	0.161699		0.0329033	0.0627991		0.0329033	0.0583333
0.0330033	0.345833		0.0330033	0.161699		0.0330033	0.0630392		0.0330033	0.0583333
0.0331033	0.345833		0.0331033	0.161699		0.0331033	0.0632793		0.0331033	0.0583333
0.0332033	0.345833		0.0332033	0.161699		0.0332033	0.0635194		0.0332033	0.0583333
0.0333033	0.345833		0.0333033	0.161699		0.0333033	0.0637595		0.0333033	0.0583333
0.0334033	0.345833		0.0334033	0.161699		0.0334033	0.0639997		0.0334033	0.0583333
0.0335034	0.345833		0.0335034	0.161699		0.0335034	0.0642398		0.0335034	0.0583333
0.0336034	0.345833		0.0336034	0.161699		0.0336034	0.0644799		0.0336034	0.0583333
0.0337034	0.345833		0.0337034	0.161699		0.0337034	0.06472		0.0337034	0.0583333
0.0338034	0.345833		0.0338034	0.161699		0.0338034	0.0649601		0.0338034	0.0583333
0.0339034	0.345833		0.0339034	0.161699		0.0339034	0.0652003		0.0339034	0.0583333
0.0340034	0.345833		0.0340034	0.161699		0.0340034	0.0654404		0.0340034	0.0583333
0.0341034	0.345833		0.0341034	0.161699		0.0341034	0.0656805		0.0341034	0.0583333
0.0342034	0.345833		0.0342034	0.161699		0.0342034	0.0659206		0.0342034	0.0583333
0.0343034	0.345833		0.0343034	0.161699		0.0343034	0.0661608		0.0343034	0.0583333
0.0344034	0.345833		0.0344034	0.161699		0.0344034	0.0664009		0.0344034	0.0583333
0.0345035	0.345833		0.0345035	0.161699		0.0345035	0.066641		0.0345035	0.0583333
0.0346035	0.345833		0.0346035	0.161699		0.0346035	0.0668811		0.0346035	0.0583333
0.0347035	0.345833		0.0347035	0.161699		0.0347035	0.0671212		0.0347035	0.0583333
0.0348035	0.345833		0.0348035	0.161699		0.0348035	0.0673614		0.0348035	0.0583333
0.0349035	0.345833		0.0349035	0.161699		0.0349035	0.0676015		0.0349035	0.0583333
0.0350035	0.345833		0.0350035	0.161699		0.0350035	0.0678416		0.0350035	0.0583333
0.0351035	0.345833		0.0351035	0.161699		0.0351035	0.0680817		0.0351035	0.0583333
0.0352035	0.345833		0.0352035	0.161699		0.0352035	0.0683218		0.0352035	0.0583333
0.0353035	0.345833		0.0353035	0.161699		0.0353035	0.068562		0.0353035	0.0583333
0.0354035	0.345833		0.0354035	0.161699		0.0354035	0.0688021		0.0354035	0.0583333
0.0355036	0.345833		0.0355036	0.161699		0.0355036	0.0690422		0.0355036	0.0583333
0.0356036	0.345833		0.0356036	0.161699		0.0356036	0.0692823		0.0356036	0.0583333
0.0357036	0.345833		0.0357036	0.161699		0.0357036	0.0695224		0.0357036	0.0583333
0.0358036	0.345833		0.0358036	0.161699		0.0358036	0.0697626		0.0358036	0.0583333
0.0359036	0.345833		0.0359036	0.161699		0.0359036	0.0700027		0.0359036	0.0583333
0.0360036	0.345833		0.0360036	0.161699		0.0360036	0.0701865		0.0360036	0.0583333
0.0361036	0.345833		0.0361036	0.161699		0.0361036	0.0702529		0.0361036	0.0583333
0.0362036	0.345833		0.0362036	0.161699		0.0362036	0.0703192		0.0362036	0.0583333
0.0363036	0.345833		0.0363036	0.161699		0.0363036	0.0703856		0.0363036	0.0583333
0.0364036	0.345833		0.0364036	0.161699		0.0364036	0.0704519		0.0364036	0.0583333
0.0365037	0.345833		0.0365037	0.161699		0.0365037	0.0705183		0.0365037	0.0583333
0.0366037	0.345833		0.0366037	0.161699		0.0366037	0.0705847		0.0366037	0.0583333
0.0367037	0.345833		0.0367037	0.161699		0.0367037	0.070651		0.0367037	0.0583333
0.0368037	0.345833		0.0368037	0.161699		0.0368037	0.0707174		0.0368037	0.0583333
0.0369037	0.345833		0.0369037	0.161699		0.0369037	0.0707837		0.0369037	0.0583333
0.0370037	0.345833		0.0370037	0.161699		0.0370037	0.0708501		0.0370037	0.0583333
0.0371037	0.345833		0.0371037	0.161699		0.0371037	0.0709164		0.0371037	0.0583333
0.0372037	0.345833		0.0372037	0.161699		0.0372037	0.0709828		0.0372037	0.0583333
0.0373037	0.345833		0.0373037	0.161699		0.0373037	0.0710491		0.0373037	0.0583333
0.0374037	0.345833		0.0374037	0.161699		0.0374037	0.0711155		0.0374037	0.0583333
0.0375038	0.345833		0.0375038	0.161699		0.0375038	0.0711818		0.0375038	0.0583333
0.0376038	0.345833		0.0376038	0.161699		0.0376038	0.0712482		0.0376038	0.0583333
0.0377038	0.345833		0.0377038	0.161699		0.0377038	0.0713145		0.0377038	0.0583333
0.0378038	0.345833		0.0378038	0.161699		0.0378038	0.0713809		0.0378038	0.0583333
0.0379038	0.345833		0.0379038	0.161699		0.0379038	0.0714472		0.0379038	0.0583333
0.0380038	0.345833		0.0380038	0.161699		0.0380038	0.0715136		0.0380038	0.0583333
0.0381038	0.345833		0.0381038	0.161699		0.0381038	0.0715799		0.0381038	0.0583333
0.0382038	0.345833		0.0382038	0.161699		0.0382038	0.0716463		0.0382038	0.0583333
0.0383038	0.345833		0.0383038	0.161699		0.0383038	0.0717127		0.0383038	0.0583333
0.0384038	0.345833		0.0384038	0.161699		0.0384038	0.071779		0.0384038	0.0583333
0.0385039	0.345833		0.0385039	0.161699		0.0385039	0.0718454		0.0385039	0.0583333
0.0386039	0.345833		0.0386039	0.161699		0.0386039	0.0719117		0.0386039	0.0583333
0.0387039	0.345833		0.0387039	0.161699		0.0387039	0.0719781		0.0387039	0.0583333
0.0388039	0.345833		0.0388039	0.161699		0.0388039	0.0720444		0.0388039	0.0583333
0.0389039	0.345833		0.0389039	0.161699		0.0389039	0.0721108		0.0389039	0.0583333
0.0390039	0.345833		0.0390039	0.161699		0.0390039	0.0721771		0.0390039	0.0583333
0.0391039	0.345833		0.0391039	0.161699		0.0391039	0.0722435		0.0391039	0.0583333
0.0392039	0.345833		0.0392039	0.161699		0.0392039	0.0723098		0.0392039	0.0583333
0.0393039	0.345833		0.0393039	0.161699		0.0393039	0.0723762		0.0393039	0.0583333
0.0394039	0.345833		0.0394039	0.161699		0.0394039	0.0724425		0.0394039	0.0583333
0.039504	0.345833		0.039504	0.161699		0.039504	0.0725089		0.039504	0.0583333
0.039604	0.345833		0.039604	0.161699		0.039604	0.0725752		0.039604	0.0583333
0.039704	0.345833		0.039704	0.161699		0.039704	0.0726416		0.039704	0.0583333
0.039804	0.345833		0.039804	0.161699		0.039804	0.0727079		0.039804	0.0583333
0.039904	0.345833		0.039904	0.161699		0.039904	0.0727743		0.039904	0.0583333
0.040004	0.345833		0.040004	0.161699		0.040004	0.0728406		0.040004	0.0583333
0.040104	0.345833		0.040104	0.161699		0.040104	0.072907		0.040104	0.0583333
0.040204	0.345833		0.040204	0.161699		0.040204	0.0729734		0.040204	0.0583333
0.040304	0.345833		0.040304	0.161699		0.040304	0.0730397		0.040304	0.0583333
0.040404	0.345833		0.040404	0.161699		0.040404	0.0731061		0.040404	0.0583333
0.0405041	0.345833		0.0405041	0.161699		0.0405041	0.0731724		0.0405041	0.0583333
0.0406041	0.345833		0.0406041	0.161699		0.0406041	0.0732388		0.0406041	0.0583333
0.0407041	0.345833		0.0407041	0.161699		0.0407041	0.0733051		0.0407041	0.0583333
0.0408041	0.345833		0.0408041	0.161699		0.0408041	0.0733715		0.0408041	0.0583333
0.0409041	0.345833		0.0409041	0.161699		0.0409041	0.0734378		0.0409041	0.0583333
0.0410041	0.345833		0.0410041	0.161699		0.0410041	0.0735042		0.0410041	0.0583333
0.0411041	0.345833		0.0411041	0.161699		0.0411041	0.0735705		0.0411041	0.0583333
0.0412041	0.345833		0.0412041	0.161699		0.0412041	0.0736369		0.0412041	0.0583333
0.0413041	0.345833		0.0413041	0.161699		0.0413041	0.0737032		0.0413041	0.0583333
0.0414041	0.345833		0.0414041	0.161699		0.0414041	0.0737696		0.0414041	0.0583333
0.0415042	0.345833		0.0415042	0.161699		0.0415042	0.0738359		0.0415042	0.0583333
0.0416042	0.345833		0.0416042	0.161699		0.0416042	0.0739023		0.0416042	0.0583333
0.0417042	0.345833		0.0417042	0.161699		0.0417042	0.0739686		0.0417042	0.0583333
0.0418042	0.345833		0.0418042	0.161699		0.0418042	0.074035		0.0418042	0.0583333
0.0419042	0.345833		0.0419042	0.161699		0.0419042	0.0741014		0.0419042	0.0583333
0.0420042	0.345833		0.0420042	0.161699		0.0420042	0.0741677		0.0420042	0.0583333
0.0421042	0.345833		0.0421042	0.161699		0.0421042	0.0742341		0.0421042	0.0583333
0.0422042	0.345833		0.0422042	0.161699		0.0422042	0.0743004		0.0422042	0.0583333
0.0423042	0.345833		0.0423042	0.161699		0.0423042	0.0743668		0.0423042	0.0583333
0.0424042	0.345833		0.0424042	0.161699		0.0424042	0.0744331		0.0424042	0.0583333
0.0425043	0.345833		0.0425043	0.161699		0.0425043	0.0744995		0.0425043	0.0583333
0.0426043	0.345833		0.0426043	0.161699		0.0426043	0.0745658		0.0426043	0.0583333
0.0427043	0.345833		0.0427043	0.161699		0.0427043	0.0746322		0.0427043	0.0583333
0.0428043	0.345833		0.0428043	0.161699		0.0428043	0.0746985		0.0428043	0.0583333
0.0429043	0.345833		0.0429043	0.161699		0.0429043	0.0747649		0.0429043	0.0583333
0.0430043	0.345833		0.0430043	0.161699		0.0430043	0.0748312		0.0430043	0.0583333
0.0431043	0.345833		0.0431043	0.161699		0.0431043	0.0748976		0.0431043	0.0583333
0.0432043	0.345833		0.0432043	0.161699		0.0432043	0.0749639		0.0432043	0.0583333
0.0433043	0.345833		0.0433043	0.161699		0.0433043	0.0750303		0.0433043	0.0583333
0.0434043	0.345833		0.0434043	0.161699		0.0434043	0.0750966		0.0434043	0.0583333
0.0435044	0.345833		0.0435044	0.161699		0.0435044	0.075163		0.0435044	0.0583333
0.0436044	0.345833		0.0436044	0.161699		0.0436044	0.0752293		0.0436044	0.0583333
0.0437044	0.345833		0.0437044	0.161699		0.0437044	0.0752957		0.0437044	0.0583333
0.0438044	0.345833		0.0438044	0.161699		0.0438044	0.0753621		0.0438044	0.0583333
0.0439044	0.345833		0.0439044	0.161699		0.0439044	0.0754284		0.0439044	0.0583333
0.0440044	0.345833		0.0440044	0.161699		0.0440044	0.0754948		0.0440044	0.0583333
0.0441044	0.345833		0.0441044	0.161699		0.0441044	0.0755611		0.0441044	0.0583333
0.0442044	0.345833		0.0442044	0.161699		0.0442044	0.0756275		0.0442044	0.0583333
0.0443044	0.345833		0.0443044	0.161699		0.0443044	0.0756938		0.0443044	0.0583333
0.0444044	0.345833		0.0444044	0.161699		0.0444044	0.0757602		0.0444044	0.0583333
0.0445045	0.345833		0.0445045	0.161699		0.0445045	0.0758265		0.0445045	0.0583333
0.0446045	0.345833		0.0446045	0.161699		0.0446045	0.0758929		0.0446045	0.0583333
0.0447045	0.345833		0.0447045	0.161699		0.0447045	0.0759592		0.0447045	0.0583333
0.0448045	0.345833		0.0448045	0.161699		0.0448045	0.0760256		0.0448045	0.0583333
0.0449045	0.345833		0.0449045	0.161699		0.0449045	0.0760919		0.0449045	0.0583333
0.0450045	0.345833		0.0450045	0.161699		0.0450045	0.0761583		0.0450045	0.0583333
0.0451045	0.345833		0.0451045	0.161699		0.0451045	0.0762246		0.0451045	0.0583333
0.0452045	0.345833		0.0452045	0.161699		0.0452045	0.076291		0.0452045	0.0583333
0.0453045	0.345833		0.0453045	0.161699		0.0453045	0.0763573		0.0453045	0.0583333
0.0454045	0.345833		0.0454045	0.161699		0.0454045	0.0764237		0.0454045	0.0583333
0.0455046	0.345833		0.0455046	0.161699		0.0455046	0.0764901		0.0455046	0.0583333
0.0456046	0.345833		0.0456046	0.161699		0.0456046	0.0765564		0.0456046	0.0583333
0.0457046	0.345833		0.0457046	0.161699		0.0457046	0.0766228		0.0457046	0.0583333
0.0458046	0.345833		0.0458046	0.161699		0.0458046	0.0766891		0.0458046	0.0583333
0.0459046	0.345833		0.0459046	0.161699		0.0459046	0.0767555		0.0459046	0.0583333
0.0460046	0.345833		0.0460046	0.161699		0.0460046	0.0768218		0.0460046	0.0583333
0.0461046	0.345833		0.0461046	0.161699		0.0461046	0.0768882		0.0461046	0.0583333
0.0462046	0.345833		0.0462046	0.161699		0.0462046	0.0769545		0.0462046	0.0583333
0.0463046	0.345833		0.0463046	0.161699		0.0463046	0.0770209		0.0463046	0.0583333
0.0464046	0.345833		0.0464046	0.161699		0.0464046	0.0770872		0.0464046	0.0583333
0.0465047	0.345833		0.0465047	0.161699		0.0465047	0.0771536		0.0465047	0.0583333
0.0466047	0.345833		0.0466047	0.161699		0.0466047	0.0772199		0.0466047	0.0583333
0.0467047	0.345833		0.0467047	0.161699		0.0467047	0.0772863		0.0467047	0.0583333
0.0468047	0.345833		0.0468047	0.161699		0.0468047	0.0773526		0.0468047	0.0583333
0.0469047	0.345833		0.0469047	0.161699		0.0469047	0.077419		0.0469047	0.0583333
0.0470047	0.345833		0.0470047	0.161699		0.0470047	0.0774853		0.0470047	0.0583333
0.0471047	0.345833		0.0471047	0.161699		0.0471047	0.0775517		0.0471047	0.0583333
0.0472047	0.345833		0.0472047	0.161699		0.0472047	0.0776181		0.0472047	0.0583333
0.0473047	0.345833		0.0473047	0.161699		0.0473047	0.0776844		0.0473047	0.0583333
0.0474047	0.345833		0.0474047	0.161699		0.0474047	0.0777508		0.0474047	0.0583333
0.0475048	0.345833		0.0475048	0.161699		0.0475048	0.0778171		0.0475048	0.0583333
0.0476048	0.345833		0.0476048	0.161699		0.0476048	0.0778835		0.0476048	0.0583333
0.0477048	0.345833		0.0477048	0.161699		0.0477048	0.0779498		0.0477048	0.0583333
0.0478048	0.345833		0.0478048	0.161699		0.0478048	0.0780162		0.0478048	0.0583333
0.0479048	0.345833		0.0479048	0.161699		0.0479048	0.0780825		0.0479048	0.0583333
0.0480048	0.345833		0.0480048	0.161699		0.0480048	0.0781489		0.0480048	0.0583333
0.0481048	0.345833		0.0481048	0.161699		0.0481048	0.0782152		0.0481048	0.0583333
0.0482048	0.345833		0.0482048	0.161699		0.0482048	0.0782816		0.0482048	0.0583333
0.0483048	0.345833		0.0483048	0.161699		0.0483048	0.0783479		0.0483048	0.0583333
0.0484048	0.345833		0.0484048	0.161699		0.0484048	0.0784143		0.0484048	0.0583333
0.0485049	0.345833		0.0485049	0.161699		0.0485049	0.0784806		0.0485049	0.0583333
0.0486049	0.345833		0.0486049	0.161699		0.0486049	0.078547		0.0486049	0.0583333
0.0487049	0.345833		0.0487049	0.161699		0.0487049	0.0786133		0.0487049	0.0583333
0.0488049	0.345833		0.0488049	0.161699		0.0488049	0.0786797		0.0488049	0.0583333
0.0489049	0.345833		0.0489049	0.161699		0.0489049	0.078746		0.0489049	0.0583333
0.0490049	0.345833		0.0490049	0.161699		0.0490049	0.0788124		0.0490049	0.0583333
0.0491049	0.345833		0.0491049	0.161699		0.0491049	0.0788788		0.0491049	0.0583333
0.0492049	0.345833		0.0492049	0.161699		0.0492049	0.0789451		0.0492049	0.0583333
0.0493049	0.345833		0.0493049	0.161699		0.0493049	0.0790115		0.0493049	0.0583333
0.0494049	0.345833		0.0494049	0.161699		0.0494049	0.0790778		0.0494049	0.0583333
0.049505	0.345833		0.049505	0.161699		0.049505	0.0791442		0.049505	0.0583333
0.049605	0.345833		0.049605	0.161699		0.049605	0.0792105		0.049605	0.0583333
0.049705	0.345833		0.049705	0.161699		0.049705	0.0792769		0.049705	0.0583333
0.049805	0.345833		0.049805	0.161699		0.049805	0.0793432		0.049805	0.0583333
0.049905	0.345833		0.049905	0.161699		0.049905	0.0794096		0.049905	0.0583333
0.050005	0.345833		0.050005	0.161699		0.050005	0.0794759		0.050005	0.1
0.050105	0.345833		0.050105	0.161699		0.050105	0.0795423		0.050105	0.1
0.050205	0.345833		0.050205	0.161699		0.050205	0.0796086		0.050205	0.1
0.050305	0.345833		0.050305	0.161699		0.050305	0.079675		0.050305	0.1
0.050405	0.345833		0.050405	0.161699		0.050405	0.0797413		0.050405	0.1
0.0505051	0.345833		0.0505051	0.161699		0.0505051	0.0798077		0.0505051	0.1
0.0506051	0.345833		0.0506051	0.161699		0.0506051	0.079874		0.0506051	0.1
0.0507051	0.345833		0.0507051	0.161699		0.0507051	0.0799404		0.0507051	0.1
0.0508051	0.345833		0.0508051	0.161699		0.0508051	0.0800068		0.0508051	0.1
0.0509051	0.345833		0.0509051	0.161699		0.0509051	0.0800731		0.0509051	0.1
0.0510051	0.345833		0.0510051	0.161699		0.0510051	0.0801395		0.0510051	0.1
0.0511051	0.345833		0.0511051	0.161699		0.0511051	0.0802058		0.0511051	0.1
0.0512051	0.345833		0.0512051	0.161699		0.0512051	0.0802722		0.0512051	0.1
0.0513051	0.345833		0.0513051	0.161699		0.0513051	0.0803385		0.0513051	0.1
0.0514051	0.345833		0.0514051	0.161699		0.0514051	0.0804049		0.0514051	0.1
0.0515052	0.345833		0.0515052	0.161699		0.0515052	0.0804712		0.0515052	0.1
0.0516052	0.345833		0.0516052	0.161699		0.0516052	0.0805376		0.0516052	0.1
0.0517052	0.345833		0.0517052	0.161699		0.0517052	0.0806039		0.0517052	0.1
0.0518052	0.345833		0.0518052	0.161699		0.0518052	0.0806703		0.0518052	0.1
0.0519052	0.345833		0.0519052	0.161699		0.0519052	0.0807366		0.0519052	0.1
0.0520052	0.345833		0.0520052	0.161699		0.0520052	0.080803		0.0520052	0.1
0.0521052	0.345833		0.0521052	0.161699		0.0521052	0.0808693		0.0521052	0.1
0.0522052	0.345833		0.0522052	0.161699		0.0522052	0.0809357		0.0522052	0.1
0.0523052	0.345833		0.0523052	0.161699		0.0523052	0.081002		0.0523052	0.1
0.0524052	0.345833		0.0524052	0.161699		0.0524052	0.0810684		0.0524052	0.1
0.0525053	0.345833		0.0525053	0.161699		0.0525053	0.0811347		0.0525053	0.1
0.0526053	0.345833		0.0526053	0.161699		0.0526053	0.0812011		0.0526053	0.1
0.0527053	0.345833		0.0527053	0.161699		0.0527053	0.0812675		0.0527053	0.1
0.0528053	0.345833		0.0528053	0.161699		0.0528053	0.0813338		0.0528053	0.1
0.0529053	0.345833		0.0529053	0.161699		0.0529053	0.0814002		0.0529053	0.1
0.0530053	0.345833		0.0530053	0.161699		0.0530053	0.0814665		0.0530053	0.1
0.0531053	0.345833		0.0531053	0.161699		0.0531053	0.0815329		0.0531053	0.1
0.0532053	0.345833		0.0532053	0.161699		0.0532053	0.0815992		0.0532053	0.1
0.0533053	0.345833		0.0533053	0.161699		0.0533053	0.0816656		0.0533053	0.1
0.0534053	0.345833		0.0534053	0.161699		0.0534053	0.0817319		0.0534053	0.1
0.0535054	0.345833		0.0535054	0.161699		0.0535054	0.0817983		0.0535054	0.1
0.0536054	0.345833		0.0536054	0.161699		0.0536054	0.0818646		0.0536054	0.1
0.0537054	0.345833		0.0537054	0.161699		0.0537054	0.081931		0.0537054	0.1
0.0538054	0.345833		0.0538054	0.161699		0.0538054	0.0819973		0.0538054	0.1
0.0539054	0.345833		0.0539054	0.161699		0.0539054	0.0820637		0.0539054	0.1
0.0540054	0.345833		0.0540054	0.161699		0.0540054	0.08213		0.0540054	0.1
0.0541054	0.345833		0.0541054	0.161699		0.0541054	0.0821964		0.0541054	0.1
0.0542054	0.345833		0.0542054	0.161699		0.0542054	0.0822627		0.0542054	0.1
0.0543054	0.345833		0.0543054	0.161699		0.0543054	0.0823291		0.0543054	0.1
0.0544054	0.345833		0.0544054	0.161699		0.0544054	0.0823955		0.0544054	0.1
0.0545055	0.345833		0.0545055	0.161699		0.0545055	0.0824618		0.0545055	0.1
0.0546055	0.345833		0.0546055	0.161699		0.0546055	0.0825282		0.0546055	0.1
0.0547055	0.345833		0.0547055	0.161699		0.0547055	0.0825945		0.0547055	0.1
0.0548055	0.345833		0.0548055	0.161699		0.0548055	0.0826609		0.0548055	0.1
0.0549055	0.345833		0.0549055	0.161699		0.0549055	0.0827272		0.0549055	0.1
0.0550055	0.345833		0.0550055	0.161699		0.0550055	0.0827936		0.0550055	0.1
0.0551055	0.345833		0.0551055	0.161699		0.0551055	0.0828599		0.0551055	0.1
0.0552055	0.345833		0.0552055	0.161699		0.0552055	0.0829263		0.0552055	0.1
0.0553055	0.345833		0.0553055	0.161699		0.0553055	0.0829926		0.0553055	0.1
0.0554055	0.345833		0.0554055	0.161699		0.0554055	0.083059		0.0554055	0.1
0.0555056	0.345833		0.0555056	0.161699		0.0555056	0.0831253		0.0555056	0.1
0.0556056	0.345833		0.0556056	0.161699		0.0556056	0.0831917		0.0556056	0.1
0.0557056	0.345833		0.0557056	0.161699		0.0557056	0.083258		0.0557056	0.1
0.0558056	0.345833		0.0558056	0.161699		0.0558056	0.0833244		0.0558056	0.1
0.0559056	0.345833		0.0559056	0.161699		0.0559056	0.0833907		0.0559056	0.1
0.0560056	0.345833		0.0560056	0.161699		0.0560056	0.0834571		0.0560056	0.1
0.0561056	0.345833		0.0561056	0.161699		0.0561056	0.0835234		0.0561056	0.1
0.0562056	0.345833		0.0562056	0.161699		0.0562056	0.0835898		0.0562056	0.1
0.0563056	0.345833		0.0563056	0.161699		0.0563056	0.0836562		0.0563056	0.1
0.0564056	0.345833		0.0564056	0.161699		0.0564056	0.0837225		0.0564056	0.1
0.0565057	0.345833		0.0565057	0.161699		0.0565057	0.0837889		0.0565057	0.1
0.0566057	0.345833		0.0566057	0.161699		0.0566057	0.0838552		0.0566057	0.1
0.0567057	0.345833		0.0567057	0.161699		0.0567057	0.0839216		0.0567057	0.1
0.0568057	0.345833		0.0568057	0.161699		0.0568057	0.0839879		0.0568057	0.1
0.0569057	0.345833		0.0569057	0.161699		0.0569057	0.0840543		0.0569057	0.1
0.0570057	0.345833		0.0570057	0.161699		0.0570057	0.0841206		0.0570057	0.1
0.0571057	0.345833		0.0571057	0.161699		0.0571057	0.084187		0.0571057	0.1
0.0572057	0.345833		0.0572057	0.161699		0.0572057	0.0842533		0.0572057	0.1
0.0573057	0.345833		0.0573057	0.161699		0.0573057	0.0843197		0.0573057	0.1
0.0574057	0.345833		0.0574057	0.161699		0.0574057	0.084386		0.0574057	0.1
0.0575058	0.345833		0.0575058	0.161699		0.0575058	0.0844524		0.0575058	0.1
0.0576058	0.345833		0.0576058	0.161699		0.0576058	0.0845187		0.0576058	0.1
0.0577058	0.345833		0.0577058	0.161699		0.0577058	0.0845851		0.0577058	0.1
0.0578058	0.345833		0.0578058	0.161699		0.0578058	0.0846514		0.0578058	0.1
0.0579058	0.345833		0.0579058	0.161699		0.0579058	0.0847178		0.0579058	0.1
0.0580058	0.345833		0.0580058	0.161699		0.0580058	0.0847611		0.0580058	0.1
0.0581058	0.345833		0.0581058	0.161699		0.0581058	0.0847611		0.0581058	0.1
0.0582058	0.345833		0.0582058	0.161699		0.0582058	0.0847611		0.0582058	0.1
0.0583058	0.345833		0.0583058	0.161699		0.0583058	0.0847611		0.0583058	0.1
0.0584058	0.345833		0.0584058	0.161699		0.0584058	0.0847611		0.0584058	0.1
0.0585059	0.345833		0.0585059	0.161699		0.0585059	0.0847611		0.0585059	0.1
0.0586059	0.345833		0.0586059	0.161699		0.0586059	0.0847611		0.0586059	0.1
0.0587059	0.345833		0.0587059	0.161699		0.0587059	0.0847611		0.0587059	0.1
0.0588059	0.345833		0.0588059	0.161699		0.0588059	0.0847611		0.0588059	0.1
0.0589059	0.345833		0.0589059	0.161699		0.0589059	0.0847611		0.0589059	0.1
0.0590059	0.345833		0.0590059	0.161699		0.0590059	0.0847611		0.0590059	0.1
0.0591059	0.345833		0.0591059	0.161699		0.0591059	0.0847611		0.0591059	0.1
0.0592059	0.345833		0.0592059	0.161699		0.0592059	0.0847611		0.0592059	0.1
0.0593059	0.345833		0.0593059	0.161699		0.0593059	0.0847611		0.0593059	0.1
0.0594059	0.345833		0.0594059	0.161699		0.0594059	0.0847611		0.0594059	0.1
0.059506	0.345833		0.059506	0.161699		0.059506	0.0847611		0.059506	0.1
0.059606	0.345833		0.059606	0.161699		0.059606	0.0847611		0.059606	0.1
0.059706	0.345833		0.059706	0.161699		0.059706	0.0847611		0.059706	0.1
0.059806	0.345833		0.059806	0.161699		0.059806	0.0847611		0.059806	0.1
0.059906	0.345833		0.059906	0.161699		0.059906	0.0847611		0.059906	0.1
0.060006	0.345833		0.060006	0.161699		0.060006	0.0847611		0.060006	0.1
0.060106	0.345833		0.060106	0.161699		0.060106	0.0847611		0.060106	0.1
0.060206	0.345833		0.060206	0.161699		0.060206	0.0847611		0.060206	0.1
0.060306	0.345833		0.060306	0.161699		0.060306	0.0847611		0.060306	0.1
0.060406	0.345833		0.060406	0.161699		0.060406	0.0847611		0.060406	0.1
0.0605061	0.345833		0.0605061	0.161699		0.0605061	0.0847611		0.0605061	0.1
0.0606061	0.345833		0.0606061	0.161699		0.0606061	0.0847611		0.0606061	0.1
0.0607061	0.345833		0.0607061	0.161699		0.0607061	0.0847611		0.0607061	0.1
0.0608061	0.345833		0.0608061	0.161699		0.0608061	0.0847611		0.0608061	0.1
0.0609061	0.345833		0.0609061	0.161699		0.0609061	0.0847611		0.0609061	0.1
0.0610061	0.345833		0.0610061	0.161699		0.0610061	0.0847611		0.0610061	0.1
0.0611061	0.345833		0.0611061	0.161699		0.0611061	0.0847611		0.0611061	0.1
0.0612061	0.345833		0.0612061	0.161699		0.0612061	0.0847611		0.0612061	0.1
0.0613061	0.345833		0.0613061	0.161699		0.0613061	0.0847611		0.0613061	0.1
0.0614061	0.345833		0.0614061	0.161699		0.0614061	0.0847611		0.0614061	0.1
0.0615062	0.345833		0.0615062	0.161699		0.0615062	0.0847611		0.0615062	0.1
0.0616062	0.345833		0.0616062	0.161699		0.0616062	0.0847611		0.0616062	0.1
0.0617062	0.345833		0.0617062	0.161699		0.0617062	0.0847611		0.0617062	0.1
0.0618062	0.345833		0.0618062	0.161699		0.0618062	0.0847611		0.0618062	0.1
0.0619062	0.345833		0.0619062	0.161699		0.0619062	0.0847611		0.0619062	0.1
0.0620062	0.345833		0.0620062	0.161699		0.0620062	0.0847611		0.0620062	0.1
0.0621062	0.345833		0.0621062	0.161699		0.0621062	0.0847611		0.0621062	0.1
0.0622062	0.345833		0.0622062	0.161699		0.0622062	0.0847611		0.0622062	0.1
0.0623062	0.345833		0.0623062	0.161699		0.0623062	0.0847611		0.0623062	0.1
0.0624062	0.345833		0.0624062	0.161699		0.0624062	0.0847611		0.0624062	0.1
0.0625063	0.345833		0.0625063	0.161699		0.0625063	0.0847611		0.0625063	0.1
0.0626063	0.345833		0.0626063	0.161699		0.0626063	0.0847611		0.0626063	0.1
0.0627063	0.345833		0.0627063	0.161699		0.0627063	0.0847611		0.0627063	0.1
0.0628063	0.345833		0.0628063	0.161699		0.0628063	0.0847611		0.0628063	0.1
0.0629063	0.345833		0.0629063	0.161699		0.0629063	0.0847611		0.0629063	0.1
0.0630063	0.345833		0.0630063	0.161699		0.0630063	0.0847611		0.0630063	0.1
0.0631063	0.345833		0.0631063	0.161699		0.0631063	0.0847611		0.0631063	0.1
0.0632063	0.345833		0.0632063	0.161699		0.0632063	0.0847611		0.0632063	0.1
0.0633063	0.345833		0.0633063	0.161699		0.0633063	0.0847611		0.0633063	0.1
0.0634063	0.345833		0.0634063	0.161699		0.0634063	0.0847611		0.0634063	0.1
0.0635064	0.345833		0.0635064	0.161699		0.0635064	0.0847611		0.0635064	0.1
0.0636064	0.345833		0.0636064	0.161699		0.0636064	0.0847611		0.0636064	0.1
0.0637064	0.345833		0.0637064	0.161699		0.0637064	0.0847611		0.0637064	0.1
0.0638064	0.345833		0.0638064	0.161699		0.0638064	0.0847611		0.0638064	0.1
0.0639064	0.345833		0.0639064	0.161699		0.0639064	0.0847611		0.0639064	0.1
0.0640064	0.345833		0.0640064	0.161699		0.0640064	0.0847611		0.0640064	0.1
0.0641064	0.345833		0.0641064	0.161699		0.0641064	0.0847611		0.0641064	0.1
0.0642064	0.345833		0.0642064	0.161699		0.0642064	0.0847611		0.0642064	0.1
0.0643064	0.345833		0.0643064	0.161699		0.0643064	0.0847611		0.0643064	0.1
0.0644064	0.345833		0.0644064	0.161699		0.0644064	0.0847611		0.0644064	0.1
0.0645065	0.345833		0.0645065	0.161699		0.0645065	0.0847611		0.0645065	0.1
0.0646065	0.345833		0.0646065	0.161699		0.0646065	0.0847611		0.0646065	0.1
0.0647065	0.345833		0.0647065	0.161699		0.0647065	0.0847611		0.0647065	0.1
0.0648065	0.345833		0.0648065	0.161699		0.0648065	0.0847611		0.0648065	0.1
0.0649065	0.345833		0.0649065	0.161699		0.0649065	0.0847611		0.0649065	0.1
0.0650065	0.345833		0.0650065	0.161699		0.0650065	0.0847611		0.0650065	0.1
0.0651065	0.345833		0.0651065	0.161699		0.0651065	0.0847611		0.0651065	0.1
0.0652065	0.345833		0.0652065	0.161699		0.0652065	0.0847611		0.0652065	0.1
0.0653065	0.345833		0.0653065	0.161699		0.0653065	0.0847611		0.0653065	0.1
0.0654065	0.345833		0.0654065	0.161699		0.0654065	0.0847611		0.0654065	0.1
0.0655066	0.345833		0.0655066	0.161699		0.0655066	0.0847611		0.0655066	0.1
0.0656066	0.345833		0.0656066	0.161699		0.0656066	0.0847611		0.0656066	0.1
0.0657066	0.345833		0.0657066	0.161699		0.0657066	0.0847611		0.0657066	0.1
0.0658066	0.345833		0.0658066	0.161699		0.0658066	0.0847611		0.0658066	0.1
0.0659066	0.345833		0.0659066	0.161699		0.0659066	0.0847611		0.0659066	0.1
0.0660066	0.345833		0.0660066	0.161699		0.0660066	0.0847611		0.0660066	0.1
0.0661066	0.345833		0.0661066	0.161699		0.0661066	0.0847611		0.0661066	0.1
0.0662066	0.345833		0.0662066	0.161699		0.0662066	0.0847611		0.0662066	0.1
0.0663066	0.345833		0.0663066	0.161699		0.0663066	0.0847611		0.0663066	0.1
0.0664066	0.345833		0.0664066	0.161699		0.0664066	0.0847611		0.0664066	0.1
0.0665067	0.345833		0.0665067	0.161699		0.0665067	0.0847611		0.0665067	0.1
0.0666067	0.345833		0.0666067	0.161699		0.0666067	0.0847611		0.0666067	0.1
0.0667067	0.345833		0.0667067	0.161699		0.0667067	0.0847611		0.0667067	0.1
0.0668067	0.345833		0.0668067	0.161699		0.0668067	0.0847611		0.0668067	0.1
0.0669067	0.345833		0.0669067	0.161699		0.0669067	0.0847611		0.0669067	0.1
0.0670067	0.345833		0.0670067	0.161699		0.0670067	0.0847611		0.0670067	0.1
0.0671067	0.345833		0.0671067	0.161699		0.0671067	0.0847611		0.0671067	0.1
0.0672067	0.345833		0.0672067	0.161699		0.0672067	0.0847611		0.0672067	0.1
0.0673067	0.345833		0.0673067	0.161699		0.0673067	0.0847611		0.0673067	0.1
0.0674067	0.345833		0.0674067	0.161699		0.0674067	0.0847611		0.0674067	0.1
0.0675068	0.345833		0.0675068	0.161699		0.0675068	0.0847611		0.0675068	0.1
0.0676068	0.345833		0.0676068	0.161699		0.0676068	0.0847611		0.0676068	0.1
0.0677068	0.345833		0.0677068	0.161699		0.0677068	0.0847611		0.0677068	0.1
0.0678068	0.370833		0.0678068	0.161699		0.0678068	0.0847611		0.0678068	0.1
0.0679068	0.370833		0.0679068	0.161699		0.0679068	0.0847611		0.0679068	0.1
0.0680068	0.370833		0.0680068	0.161699		0.0680068	0.0847611		0.0680068	0.1
0.0681068	0.370833		0.0681068	0.161699		0.0681068	0.0847611		0.0681068	0.1
0.0682068	0.370833		0.0682068	0.161699		0.0682068	0.0847611		0.0682068	0.1
0.0683068	0.370833		0.0683068	0.161699		0.0683068	0.0847611		0.0683068	0.1
0.0684068	0.370833		0.0684068	0.161699		0.0684068	0.0847611		0.0684068	0.1
0.0685069	0.384722		0.0685069	0.161699		0.0685069	0.0847611		0.0685069	0.1
0.0686069	0.384722		0.0686069	0.161699		0.0686069	0.0847611		0.0686069	0.1
0.0687069	0.384722		0.0687069	0.161699		0.0687069	0.0847611		0.0687069	0.1
0.0688069	0.384722		0.0688069	0.161699		0.0688069	0.0847611		0.0688069	0.1
0.0689069	0.384722		0.0689069	0.161699		0.0689069	0.0847611		0.0689069	0.1
0.0690069	0.384722		0.0690069	0.161699		0.0690069	0.0847611		0.0690069	0.1
0.0691069	0.384722		0.0691069	0.161699		0.0691069	0.0847611		0.0691069	0.1
0.0692069	0.384722		0.0692069	0.161699		0.0692069	0.0847611		0.0692069	0.1
0.0693069	0.384722		0.0693069	0.161699		0.0693069	0.0847611		0.0693069	0.1
0.0694069	0.384722		0.0694069	0.161699		0.0694069	0.0847611		0.0694069	0.1
0.069507	0.384722		0.069507	0.161699		0.069507	0.0847611		0.069507	0.1
0.069607	0.384722		0.069607	0.161699		0.069607	0.0847611		0.069607	0.1
0.069707	0.384722		0.069707	0.161699		0.069707	0.0847611		0.069707	0.1
0.069807	0.384722		0.069807	0.161699		0.069807	0.0847611		0.069807	0.1
0.069907	0.384722		0.069907	0.161699		0.069907	0.0847611		0.069907	0.1
0.070007	0.384722		0.070007	0.161699		0.070007	0.0847611		0.070007	0.1
0.070107	0.384722		0.070107	0.161699		0.070107	0.0847611		0.070107	0.1
0.070207	0.384722		0.070207	0.161699		0.070207	0.0847611		0.070207	0.1
0.070307	0.384722		0.070307	0.161699		0.070307	0.0847611		0.070307	0.1
0.070407	0.384722		0.070407	0.161699		0.070407	0.0847611		0.070407	0.1
0.0705071	0.384722		0.0705071	0.161699		0.0705071	0.0847611		0.0705071	0.1
0.0706071	0.384722		0.0706071	0.161699		0.0706071	0.0847611		0.0706071	0.1
0.0707071	0.384722		0.0707071	0.161699		0.0707071	0.0847611		0.0707071	0.1
0.0708071	0.384722		0.0708071	0.161699		0.0708071	0.0847611		0.0708071	0.1
0.0709071	0.384722		0.0709071	0.161699		0.0709071	0.0847611		0.0709071	0.1
0.0710071	0.384722		0.0710071	0.161699		0.0710071	0.0847611		0.0710071	0.1
0.0711071	0.384722		0.0711071	0.161699		0.0711071	0.0847611		0.0711071	0.1
0.0712071	0.384722		0.0712071	0.161699		0.0712071	0.0847611		0.0712071	0.1
0.0713071	0.384722		0.0713071	0.161699		0.0713071	0.0847611		0.0713071	0.1
0.0714071	0.384722		0.0714071	0.161699		0.0714071	0.0847611		0.0714071	0.1
0.0715072	0.384722		0.0715072	0.161699		0.0715072	0.0847611		0.0715072	0.1
0.0716072	0.384722		0.0716072	0.161699		0.0716072	0.0847611		0.0716072	0.1
0.0717072	0.384722		0.0717072	0.161699		0.0717072	0.0847611		0.0717072	0.1
0.0718072	0.384722		0.0718072	0.161699		0.0718072	0.0847611		0.0718072	0.1
0.0719072	0.384722		0.0719072	0.161699		0.0719072	0.0847611		0.0719072	0.1
0.0720072	0.384722		0.0720072	0.161699		0.0720072	0.0847798		0.0720072	0.1
0.0721072	0.384722		0.0721072	0.161699		0.0721072	0.0848088		0.0721072	0.1
0.0722072	0.384722		0.0722072	0.161699		0.0722072	0.0848377		0.0722072	0.1
0.0723072	0.384722		0.0723072	0.161699		0.0723072	0.0848667		0.0723072	0.1
0.0724072	0.384722		0.0724072	0.161699		0.0724072	0.0848957		0.0724072	0.1
0.0725073	0.384722		0.0725073	0.161699		0.0725073	0.0849391		0.0725073	0.1
0.0726073	0.384722		0.0726073	0.161699		0.0726073	0.0850012		0.0726073	0.1
0.0727073	0.384722		0.0727073	0.161699		0.0727073	0.0850633		0.0727073	0.1
0.0728073	0.384722		0.0728073	0.161699		0.0728073	0.0851255		0.0728073	0.1
0.0729073	0.384722		0.0729073	0.161699		0.0729073	0.0851876		0.0729073	0.1
0.0730073	0.384722		0.0730073	0.161699		0.0730073	0.0852497		0.0730073	0.1
0.0731073	0.384722		0.0731073	0.161699		0.0731073	0.0853119		0.0731073	0.1
0.0732073	0.384722		0.0732073	0.161699		0.0732073	0.085374		0.0732073	0.1
0.0733073	0.384722		0.0733073	0.161699		0.0733073	0.0854362		0.0733073	0.1
0.0734073	0.384722		0.0734073	0.161699		0.0734073	0.0854983		0.0734073	0.1
0.0735074	0.384722		0.0735074	0.161699		0.0735074	0.0855604		0.0735074	0.1
0.0736074	0.384722		0.0736074	0.161699		0.0736074	0.0856226		0.0736074	0.1
0.0737074	0.384722		0.0737074	0.161699		0.0737074	0.0856847		0.0737074	0.1
0.0738074	0.384722		0.0738074	0.161699		0.0738074	0.0857468		0.0738074	0.1
0.0739074	0.384722		0.0739074	0.161699		0.0739074	0.085809		0.0739074	0.1
0.0740074	0.384722		0.0740074	0.161699		0.0740074	0.0858711		0.0740074	0.1
0.0741074	0.384722		0.0741074	0.161699		0.0741074	0.0859333		0.0741074	0.1
0.0742074	0.384722		0.0742074	0.161699		0.0742074	0.0859954		0.0742074	0.1
0.0743074	0.384722		0.0743074	0.161699		0.0743074	0.0860575		0.0743074	0.1
0.0744074	0.384722		0.0744074	0.161699		0.0744074	0.0861197		0.0744074	0.1
0.0745075	0.384722		0.0745075	0.161699		0.0745075	0.0861818		0.0745075	0.1
0.0746075	0.384722		0.0746075	0.161699		0.0746075	0.0862439		0.0746075	0.1
0.0747075	0.384722		0.0747075	0.161699		0.0747075	0.0863061		0.0747075	0.1
0.0748075	0.384722		0.0748075	0.161699		0.0748075	0.0863682		0.0748075	0.1
0.0749075	0.384722		0.0749075	0.161699		0.0749075	0.0864304		0.0749075	0.1
0.0750075	0.384722		0.0750075	0.161699		0.0750075	0.0864925		0.0750075	0.1
0.0751075	0.384722		0.0751075	0.161699		0.0751075	0.0865546		0.0751075	0.1
0.0752075	0.384722		0.0752075	0.161699		0.0752075	0.0866168		0.0752075	0.1
0.0753075	0.384722		0.0753075	0.161699		0.0753075	0.0866789		0.0753075	0.1
0.0754075	0.384722		0.0754075	0.161699		0.0754075	0.086741		0.0754075	0.1
0.0755076	0.384722		0.0755076	0.161699		0.0755076	0.0868032		0.0755076	0.1
0.0756076	0.384722		0.0756076	0.161699		0.0756076	0.0868653		0.0756076	0.1
0.0757076	0.384722		0.0757076	0.161699		0.0757076	0.0869275		0.0757076	0.1
0.0758076	0.384722		0.0758076	0.161699		0.0758076	0.0869896		0.0758076	0.1
0.0759076	0.384722		0.0759076	0.161699		0.0759076	0.0870517		0.0759076	0.1
0.0760076	0.384722		0.0760076	0.161699		0.0760076	0.0871139		0.0760076	0.1
0.0761076	0.384722		0.0761076	0.161699		0.0761076	0.087176		0.0761076	0.1
0.0762076	0.384722		0.0762076	0.161699		0.0762076	0.0872381		0.0762076	0.1
0.0763076	0.384722		0.0763076	0.161699		0.0763076	0.0873003		0.0763076	0.1
0.0764076	0.384722		0.0764076	0.161699		0.0764076	0.0873624		0.0764076	0.1
0.0765077	0.384722		0.0765077	0.161699		0.0765077	0.0874246		0.0765077	0.1
0.0766077	0.384722		0.0766077	0.161699		0.0766077	0.0874867		0.0766077	0.1
0.0767077	0.384722		0.0767077	0.161699		0.0767077	0.0875488		0.0767077	0.1
0.0768077	0.384722		0.0768077	0.161699		0.0768077	0.087611		0.0768077	0.1
0.0769077	0.384722		0.0769077	0.161699		0.0769077	0.0876731		0.0769077	0.1
0.0770077	0.384722		0.0770077	0.161699		0.0770077	0.0877352		0.0770077	0.1
0.0771077	0.384722		0.0771077	0.161699		0.0771077	0.0877974		0.0771077	0.1
0.0772077	0.384722		0.0772077	0.161699		0.0772077	0.0878595		0.0772077	0.1
0.0773077	0.384722		0.0773077	0.161699		0.0773077	0.0879217		0.0773077	0.1
0.0774077	0.384722		0.0774077	0.161699		0.0774077	0.0879838		0.0774077	0.1
0.0775078	0.384722		0.0775078	0.161699		0.0775078	0.0880459		0.0775078	0.1
0.0776078	0.384722		0.0776078	0.161699		0.0776078	0.0881081		0.0776078	0.1
0.0777078	0.384722		0.0777078	0.161699		0.0777078	0.0881702		0.0777078	0.1
0.0778078	0.384722		0.0778078	0.161699		0.0778078	0.0882323		0.0778078	0.1
0.0779078	0.384722		0.0779078	0.161699		0.0779078	0.0882945		0.0779078	0.1
0.0780078	0.384722		0.0780078	0.161699		0.0780078	0.0883566		0.0780078	0.1
0.0781078	0.384722		0.0781078	0.161699		0.0781078	0.0884188		0.0781078	0.1
0.0782078	0.384722		0.0782078	0.161699		0.0782078	0.0884809		0.0782078	0.1
0.0783078	0.384722		0.0783078	0.161699		0.0783078	0.088543		0.0783078	0.1
0.0784078	0.384722		0.0784078	0.161699		0.0784078	0.0886052		0.0784078	0.1
0.0785079	0.384722		0.0785079	0.161699		0.0785079	0.0886673		0.0785079	0.1
0.0786079	0.384722		0.0786079	0.161699		0.0786079	0.0887294		0.0786079	0.1
0.0787079	0.384722		0.0787079	0.161699		0.0787079	0.0887916		0.0787079	0.1
0.0788079	0.384722		0.0788079	0.161699		0.0788079	0.0888537		0.0788079	0.1
0.0789079	0.384722		0.0789079	0.161699		0.0789079	0.0889159		0.0789079	0.1
0.0790079	0.384722		0.0790079	0.161699		0.0790079	0.088978		0.0790079	0.1
0.0791079	0.384722		0.0791079	0.161699		0.0791079	0.0890401		0.0791079	0.1
0.0792079	0.384722		0.0792079	0.161699		0.0792079	0.0891023		0.0792079	0.1
0.0793079	0.384722		0.0793079	0.161699		0.0793079	0.0891644		0.0793079	0.1
0.0794079	0.384722		0.0794079	0.161699		0.0794079	0.0892266		0.0794079	0.1
0.079508	0.384722		0.079508	0.161699		0.079508	0.0892887		0.079508	0.1
0.079608	0.384722		0.079608	0.161699		0.079608	0.0893508		0.079608	0.1
0.079708	0.384722		0.079708	0.161699		0.079708	0.089413		0.079708	0.1
0.079808	0.384722		0.079808	0.161699		0.079808	0.0894751		0.079808	0.1
0.079908	0.384722		0.079908	0.161699		0.079908	0.0895372		0.079908	0.1
0.080008	0.384722		0.080008	0.161699		0.080008	0.0895994		0.080008	0.1
0.080108	0.384722		0.080108	0.161699		0.080108	0.0896615		0.080108	0.1
0.080208	0.384722		0.080208	0.161699		0.080208	0.0897237		0.080208	0.1
0.080308	0.384722		0.080308	0.161699		0.080308	0.0897858		0.080308	0.1
0.080408	0.384722		0.080408	0.161699		0.080408	0.0898479		0.080408	0.1
0.0805081	0.384722		0.0805081	0.161699		0.0805081	0.0899101		0.0805081	0.1
0.0806081	0.384722		0.0806081	0.161699		0.0806081	0.0899722		0.0806081	0.1
0.0807081	0.384722		0.0807081	0.161699		0.0807081	0.0900343		0.0807081	0.1
0.0808081	0.384722		0.0808081	0.161699		0.0808081	0.0900965		0.0808081	0.1
0.0809081	0.384722		0.0809081	0.161699		0.0809081	0.0901586		0.0809081	0.1
0.0810081	0.384722		0.0810081	0.161699		0.0810081	0.0902208		0.0810081	0.1
0.0811081	0.384722		0.0811081	0.161699		0.0811081	0.0902829		0.0811081	0.1
0.0812081	0.384722		0.0812081	0.161699		0.0812081	0.090345		0.0812081	0.1
0.0813081	0.384722		0.0813081	0.161699		0.0813081	0.0904072		0.0813081	0.1
0.0814081	0.384722		0.0814081	0.161699		0.0814081	0.0904693		0.0814081	0.1
0.0815082	0.384722		0.0815082	0.161699		0.0815082	0.0905314		0.0815082	0.1
0.0816082	0.384722		0.0816082	0.161699		0.0816082	0.0905936		0.0816082	0.1
0.0817082	0.384722		0.0817082	0.161699		0.0817082	0.0906557		0.0817082	0.1
0.0818082	0.384722		0.0818082	0.161699		0.0818082	0.0907179		0.0818082	0.1
0.0819082	0.384722		0.0819082	0.161699		0.0819082	0.09078		0.0819082	0.1
0.0820082	0.384722		0.0820082	0.161699		0.0820082	0.0908421		0.0820082	0.1
0.0821082	0.384722		0.0821082	0.161699		0.0821082	0.0909043		0.0821082	0.1
0.0822082	0.384722		0.0822082	0.161699		0.0822082	0.0909664		0.0822082	0.1
0.0823082	0.384722		0.0823082	0.161699		0.0823082	0.0910285		0.0823082	0.1
0.0824082	0.384722		0.0824082	0.161699		0.0824082	0.0910907		0.0824082	0.1
0.0825083	0.384722		0.0825083	0.161699		0.0825083	0.0911528		0.0825083	0.1
0.0826083	0.384722		0.0826083	0.161699		0.0826083	0.091215		0.0826083	0.1
0.0827083	0.384722		0.0827083	0.161699		0.0827083	0.0912771		0.0827083	0.1
0.0828083	0.384722		0.0828083	0.161699		0.0828083	0.0913392		0.0828083	0.1
0.0829083	0.384722		0.0829083	0.161699		0.0829083	0.0914014		0.0829083	0.1
0.0830083	0.384722		0.0830083	0.161699		0.0830083	0.0914635		0.0830083	0.1
0.0831083	0.384722		0.0831083	0.161699		0.0831083	0.0915256		0.0831083	0.1
0.0832083	0.384722		0.0832083	0.161699		0.0832083	0.0915878		0.0832083	0.1
0.0833083	0.384722		0.0833083	0.161699		0.0833083	0.0916499		0.0833083	0.1
0.0834083	0.384722		0.0834083	0.161699		0.0834083	0.0917121		0.0834083	0.1
0.0835084	0.384722		0.0835084	0.161699		0.0835084	0.0917742		0.0835084	0.1
0.0836084	0.384722		0.0836084	0.161699		0.0836084	0.0918363		0.0836084	0.1
0.0837084	0.384722		0.0837084	0.161699		0.0837084	0.0918985		0.0837084	0.1
0.0838084	0.384722		0.0838084	0.161699		0.0838084	0.0919606		0.0838084	0.1
0.0839084	0.384722		0.0839084	0.161699		0.0839084	0.0920227		0.0839084	0.1
0.0840084	0.384722		0.0840084	0.161699		0.0840084	0.0920849		0.0840084	0.1
0.0841084	0.384722		0.0841084	0.161699		0.0841084	0.092147		0.0841084	0.1
0.0842084	0.384722		0.0842084	0.161699		0.0842084	0.0922092		0.0842084	0.1
0.0843084	0.384722		0.0843084	0.161699		0.0843084	0.0922713		0.0843084	0.1
0.0844084	0.384722		0.0844084	0.161699		0.0844084	0.0923334		0.0844084	0.1
0.0845085	0.384722		0.0845085	0.161699		0.0845085	0.0923956		0.0845085	0.1
0.0846085	0.384722		0.0846085	0.161699		0.0846085	0.0924577		0.0846085	0.1
0.0847085	0.384722		0.0847085	0.161699		0.0847085	0.0925198		0.0847085	0.1
0.0848085	0.384722		0.0848085	0.161699		0.0848085	0.092582		0.0848085	0.1
0.0849085	0.384722		0.0849085	0.161699		0.0849085	0.0926441		0.0849085	0.1
0.0850085	0.384722		0.0850085	0.161699		0.0850085	0.0927063		0.0850085	0.1
0.0851085	0.384722		0.0851085	0.161699		0.0851085	0.0927684		0.0851085	0.1
0.0852085	0.384722		0.0852085	0.161699		0.0852085	0.0928305		0.0852085	0.1
0.0853085	0.384722		0.0853085	0.161699		0.0853085	0.0928927		0.0853085	0.1
0.0854085	0.384722		0.0854085	0.161699		0.0854085	0.0929548		0.0854085	0.1
0.0855086	0.384722		0.0855086	0.161699		0.0855086	0.0930169		0.0855086	0.1
0.0856086	0.384722		0.0856086	0.161699		0.0856086	0.0930791		0.0856086	0.1
0.0857086	0.384722		0.0857086	0.161699		0.0857086	0.0931412		0.0857086	0.1
0.0858086	0.384722		0.0858086	0.161699		0.0858086	0.0932034		0.0858086	0.1
0.0859086	0.384722		0.0859086	0.161699		0.0859086	0.0932655		0.0859086	0.1
0.0860086	0.384722		0.0860086	0.161699		0.0860086	0.0933276		0.0860086	0.1
0.0861086	0.384722		0.0861086	0.161699		0.0861086	0.0933898		0.0861086	0.1
0.0862086	0.384722		0.0862086	0.161699		0.0862086	0.0934519		0.0862086	0.1
0.0863086	0.384722		0.0863086	0.161699		0.0863086	0.093514		0.0863086	0.1
0.0864086	0.384722		0.0864086	0.161699		0.0864086	0.0935762		0.0864086	0.1
0.0865087	0.384722		0.0865087	0.161699		0.0865087	0.0936383		0.0865087	0.1
0.0866087	0.384722		0.0866087	0.161699		0.0866087	0.0937005		0.0866087	0.1
0.0867087	0.384722		0.0867087	0.161699		0.0867087	0.0937626		0.0867087	0.1
0.0868087	0.384722		0.0868087	0.161699		0.0868087	0.0938247		0.0868087	0.1
0.0869087	0.384722		0.0869087	0.161699		0.0869087	0.0938869		0.0869087	0.1
0.0870087	0.384722		0.0870087	0.161699		0.0870087	0.093949		0.0870087	0.1
0.0871087	0.384722		0.0871087	0.161699		0.0871087	0.0940111		0.0871087	0.1
0.0872087	0.384722		0.0872087	0.161699		0.0872087	0.0940733		0.0872087	0.1
0.0873087	0.384722		0.0873087	0.161699		0.0873087	0.0941354		0.0873087	0.1
0.0874087	0.384722		0.0874087	0.161699		0.0874087	0.0941976		0.0874087	0.1
0.0875088	0.384722		0.0875088	0.161699		0.0875088	0.0942597		0.0875088	0.1
0.0876088	0.384722		0.0876088	0.161699		0.0876088	0.0943218		0.0876088	0.1
0.0877088	0.384722		0.0877088	0.161699		0.0877088	0.094384		0.0877088	0.1
0.0878088	0.384722		0.0878088	0.161699		0.0878088	0.0944461		0.0878088	0.1
0.0879088	0.384722		0.0879088	0.161699		0.0879088	0.0945082		0.0879088	0.1
0.0880088	0.384722		0.0880088	0.161699		0.0880088	0.0945704		0.0880088	0.1
0.0881088	0.384722		0.0881088	0.161699		0.0881088	0.0946325		0.0881088	0.1
0.0882088	0.384722		0.0882088	0.161699		0.0882088	0.0946947		0.0882088	0.1
0.0883088	0.384722		0.0883088	0.161699		0.0883088	0.0947568		0.0883088	0.1
0.0884088	0.384722		0.0884088	0.161699		0.0884088	0.0948189		0.0884088	0.1
0.0885089	0.384722		0.0885089	0.161699		0.0885089	0.0948811		0.0885089	0.1
0.0886089	0.384722		0.0886089	0.161699		0.0886089	0.0949432		0.0886089	0.1
0.0887089	0.384722		0.0887089	0.161699		0.0887089	0.0950053		0.0887089	0.1
0.0888089	0.384722		0.0888089	0.161699		0.0888089	0.0950675		0.0888089	0.1
0.0889089	0.384722		0.0889089	0.161699		0.0889089	0.0951296		0.0889089	0.1
0.0890089	0.384722		0.0890089	0.161699		0.0890089	0.0951918		0.0890089	0.1
0.0891089	0.384722		0.0891089	0.161699		0.0891089	0.0952539		0.0891089	0.1
0.0892089	0.384722		0.0892089	0.161699		0.0892089	0.095316		0.0892089	0.1
0.0893089	0.384722		0.0893089	0.161699		0.0893089	0.0953782		0.0893089	0.1
0.0894089	0.384722		0.0894089	0.161699		0.0894089	0.0954403		0.0894089	0.1
0.089509	0.384722		0.089509	0.161699		0.089509	0.0955025		0.089509	0.1
0.089609	0.384722		0.089609	0.161699		0.089609	0.0955646		0.089609	0.1
0.089709	0.384722		0.089709	0.161699		0.089709	0.0956267		0.089709	0.1
0.089809	0.384722		0.089809	0.161699		0.089809	0.0956889		0.089809	0.1
0.089909	0.384722		0.089909	0.161699		0.089909	0.095751		0.089909	0.1
0.090009	0.384722		0.090009	0.161699		0.090009	0.0958131		0.090009	0.1
0.090109	0.384722		0.090109	0.161699		0.090109	0.0958753		0.090109	0.1
0.090209	0.384722		0.090209	0.161699		0.090209	0.0959374		0.090209	0.1
0.090309	0.384722		0.090309	0.161699		0.090309	0.0959996		0.090309	0.1
0.090409	0.384722		0.090409	0.161699		0.090409	0.0960617		0.090409	0.1
0.0905091	0.384722		0.0905091	0.161699		0.0905091	0.0961238		0.0905091	0.1
0.0906091	0.384722		0.0906091	0.161699		0.0906091	0.096186		0.0906091	0.1
0.0907091	0.384722		0.0907091	0.161699		0.0907091	0.0962481		0.0907091	0.1
0.0908091	0.384722		0.0908091	0.161699		0.0908091	0.0963102		0.0908091	0.1
0.0909091	0.384722		0.0909091	0.161699		0.0909091	0.0963724		0.0909091	0.1625
0.0910091	0.384722		0.0910091	0.161699		0.0910091	0.0964345		0.0910091	0.1625
0.0911091	0.384722		0.0911091	0.161699		0.0911091	0.0964967		0.0911091	0.1625
0.0912091	0.384722		0.0912091	0.161699		0.0912091	0.0965588		0.0912091	0.1625
0.0913091	0.384722		0.0913091	0.161699		0.0913091	0.0966209		0.0913091	0.1625
0.0914091	0.384722		0.0914091	0.161699		0.0914091	0.0966831		0.0914091	0.1625
0.0915092	0.384722		0.0915092	0.161699		0.0915092	0.0967452		0.0915092	0.1625
0.0916092	0.384722		0.0916092	0.161699		0.0916092	0.0968073		0.0916092	0.1625
0.0917092	0.384722		0.0917092	0.161699		0.0917092	0.0968695		0.0917092	0.1625
0.0918092	0.384722		0.0918092	0.161699		0.0918092	0.0969316		0.0918092	0.1625
0.0919092	0.384722		0.0919092	0.161699		0.0919092	0.0969938		0.0919092	0.1625
0.0920092	0.384722		0.0920092	0.161699		0.0920092	0.0970559		0.0920092	0.1625
0.0921092	0.384722		0.0921092	0.161699		0.0921092	0.097118		0.0921092	0.1625
0.0922092	0.384722		0.0922092	0.161699		0.0922092	0.0971802		0.0922092	0.1625
0.0923092	0.384722		0.0923092	0.161699		0.0923092	0.0972423		0.0923092	0.1625
0.0924092	0.384722		0.0924092	0.161699		0.0924092	0.0973044		0.0924092	0.1625
0.0925093	0.384722		0.0925093	0.161699		0.0925093	0.0973666		0.0925093	0.1625
0.0926093	0.384722		0.0926093	0.161699		0.0926093	0.0974287		0.0926093	0.1625
0.0927093	0.384722		0.0927093	0.161699		0.0927093	0.0974909		0.0927093	0.1625
0.0928093	0.384722		0.0928093	0.161699		0.0928093	0.097553		0.0928093	0.1625
0.0929093	0.384722		0.0929093	0.161699		0.0929093	0.0976151		0.0929093	0.1625
0.0930093	0.384722		0.0930093	0.161699		0.0930093	0.0976773		0.0930093	0.1625
0.0931093	0.384722		0.0931093	0.161699		0.0931093	0.0978936		0.0931093	0.1625
0.0932093	0.384722		0.0932093	0.161699		0.0932093	0.0981349		0.0932093	0.1625
0.0933093	0.384722		0.0933093	0.161699		0.0933093	0.0983762		0.0933093	0.1625
0.0934093	0.384722		0.0934093	0.161699		0.0934093	0.0986176		0.0934093	0.1625
0.0935094	0.384722		0.0935094	0.161699		0.0935094	0.0988589		0.0935094	0.1625
0.0936094	0.384722		0.0936094	0.161699		0.0936094	0.0990863		0.0936094	0.1625
0.0937094	0.384722		0.0937094	0.161699		0.0937094	0.099311		0.0937094	0.1625
0.0938094	0.384722		0.0938094	0.161699		0.0938094	0.0995358		0.0938094	0.1625
0.0939094	0.384722		0.0939094	0.161699		0.0939094	0.0997606		0.0939094	0.1625
0.0940094	0.384722		0.0940094	0.161699		0.0940094	0.0999854		0.0940094	0.1625
0.0941094	0.384722		0.0941094	0.161699		0.0941094	0.10021		0.0941094	0.1625
0.0942094	0.384722		0.0942094	0.161699		0.0942094	0.100435		0.0942094	0.1625
0.0943094	0.384722		0.0943094	0.161699		0.0943094	0.10066		0.0943094	0.1625
0.0944094	0.384722		0.0944094	0.161699		0.0944094	0.100884		0.0944094	0.1625
0.0945095	0.384722		0.0945095	0.161699		0.0945095	0.101109		0.0945095	0.1625
0.0946095	0.384722		0.0946095	0.161699		0.0946095	0.101334		0.0946095	0.1625
0.0947095	0.384722		0.0947095	0.161699		0.0947095	0.101559		0.0947095	0.1625
0.0948095	0.384722		0.0948095	0.161699		0.0948095	0.101784		0.0948095	0.1625
0.0949095	0.384722		0.0949095	0.161699		0.0949095	0.102008		0.0949095	0.1625
0.0950095	0.384722		0.0950095	0.161699		0.0950095	0.102233		0.0950095	0.1625
0.0951095	0.384722		0.0951095	0.161699		0.0951095	0.102458		0.0951095	0.1625
0.0952095	0.384722		0.0952095	0.161699		0.0952095	0.102683		0.0952095	0.1625
0.0953095	0.384722		0.0953095	0.161699		0.0953095	0.102907		0.0953095	0.1625
0.0954095	0.384722		0.0954095	0.161699		0.0954095	0.103132		0.0954095	0.1625
0.0955096	0.384722		0.0955096	0.161699		0.0955096	0.103357		0.0955096	0.1625
0.0956096	0.384722		0.0956096	0.161699		0.0956096	0.103582		0.0956096	0.1625
0.0957096	0.384722		0.0957096	0.161699		0.0957096	0.103807		0.0957096	0.1625
0.0958096	0.384722		0.0958096	0.161699		0.0958096	0.104031		0.0958096	0.1625
0.0959096	0.384722		0.0959096	0.161699		0.0959096	0.104256		0.0959096	0.1625
0.0960096	0.384722		0.0960096	0.161699		0.0960096	0.104481		0.0960096	0.1625
0.0961096	0.384722		0.0961096	0.161699		0.0961096	0.104706		0.0961096	0.1625
0.0962096	0.384722		0.0962096	0.161699		0.0962096	0.10493		0.0962096	0.1625
0.0963096	0.384722		0.0963096	0.161699		0.0963096	0.105155		0.0963096	0.1625
0.0964096	0.384722		0.0964096	0.161699		0.0964096	0.10538		0.0964096	0.1625
0.0965097	0.384722		0.0965097	0.161699		0.0965097	0.105605		0.0965097	0.1625
0.0966097	0.384722		0.0966097	0.161699		0.0966097	0.105829		0.0966097	0.1625
0.0967097	0.384722		0.0967097	0.161699		0.0967097	0.106054		0.0967097	0.1625
0.0968097	0.384722		0.0968097	0.161699		0.0968097	0.106279		0.0968097	0.1625
0.0969097	0.384722		0.0969097	0.161699		0.0969097	0.106504		0.0969097	0.1625
0.0970097	0.384722		0.0970097	0.161699		0.0970097	0.106729		0.0970097	0.1625
0.0971097	0.384722		0.0971097	0.161699		0.0971097	0.106953		0.0971097	0.1625
0.0972097	0.384722		0.0972097	0.161699		0.0972097	0.107178		0.0972097	0.1625
0.0973097	0.384722		0.0973097	0.161699		0.0973097	0.107403		0.0973097	0.1625
0.0974097	0.384722		0.0974097	0.161699		0.0974097	0.107628		0.0974097	0.1625
0.0975098	0.384722		0.0975098	0.161699		0.0975098	0.107852		0.0975098	0.1625
0.0976098	0.384722		0.0976098	0.161699		0.0976098	0.108077		0.0976098	0.1625
0.0977098	0.384722		0.0977098	0.161699		0.0977098	0.108302		0.0977098	0.1625
0.0978098	0.384722		0.0978098	0.161699		0.0978098	0.108527		0.0978098	0.1625
0.0979098	0.384722		0.0979098	0.161699		0.0979098	0.108752		0.0979098	0.1625
0.0980098	0.384722		0.0980098	0.161699		0.0980098	0.108976		0.0980098	0.1625
0.0981098	0.384722		0.0981098	0.161699		0.0981098	0.109201		0.0981098	0.1625
0.0982098	0.384722		0.0982098	0.161699		0.0982098	0.109426		0.0982098	0.1625
0.0983098	0.384722		0.0983098	0.161699		0.0983098	0.109651		0.0983098	0.1625
0.0984098	0.384722		0.0984098	0.161699		0.0984098	0.109875		0.0984098	0.1625
0.0985099	0.384722		0.0985099	0.161699		0.0985099	0.1101		0.0985099	0.1625
0.0986099	0.384722		0.0986099	0.161699		0.0986099	0.110325		0.0986099	0.1625
0.0987099	0.384722		0.0987099	0.161699		0.0987099	0.11055		0.0987099	0.1625
0.0988099	0.384722		0.0988099	0.161699		0.0988099	0.110774		0.0988099	0.1625
0.0989099	0.384722		0.0989099	0.161699		0.0989099	0.110999		0.0989099	0.1625
0.0990099	0.384722		0.0990099	0.161699		0.0990099	0.111224		0.0990099	0.1625
0.0991099	0.384722		0.0991099	0.161699		0.0991099	0.111449		0.0991099	0.1625
0.0992099	0.384722		0.0992099	0.161699		0.0992099	0.111674		0.0992099	0.1625
0.0993099	0.384722		0.0993099	0.161699		0.0993099	0.111898		0.0993099	0.1625
0.0994099	0.384722		0.0994099	0.161699		0.0994099	0.112123		0.0994099	0.1625
0.09951	0.384722		0.09951	0.161699		0.09951	0.112348		0.09951	0.1625
0.09961	0.384722		0.09961	0.161699		0.09961	0.112573		0.09961	0.1625
0.09971	0.384722		0.09971	0.161699		0.09971	0.112797		0.09971	0.1625
0.09981	0.384722		0.09981	0.161699		0.09981	0.113022		0.09981	0.1625
0.09991	0.384722		0.09991	0.161699		0.09991	0.113247		0.09991	0.1625
0.10001	0.426389		0.10001	0.161699		0.10001	0.113472		0.10001	0.1625
0.10011	0.426389		0.10011	0.161699		0.10011	0.113697		0.10011	0.1625
0.10021	0.426389		0.10021	0.161699		0.10021	0.113921		0.10021	0.1625
0.10031	0.426389		0.10031	0.161699		0.10031	0.114146		0.10031	0.1625
0.10041	0.426389		0.10041	0.161699		0.10041	0.114371		0.10041	0.1625
0.10051	0.426389		0.10051	0.161699		0.10051	0.114596		0.10051	0.1625
0.10061	0.426389		0.10061	0.161699		0.10061	0.11482		0.10061	0.1625
0.10071	0.426389		0.10071	0.161699		0.10071	0.115045		0.10071	0.1625
0.10081	0.426389		0.10081	0.167949		0.10081	0.11527		0.10081	0.1625
0.10091	0.426389		0.10091	0.167949		0.10091	0.115495		0.10091	0.1625
0.10101	0.426389		0.10101	0.167949		0.10101	0.115719		0.10101	0.1625
0.10111	0.426389		0.10111	0.167949		0.10111	0.115944		0.10111	0.1625
0.10121	0.426389		0.10121	0.167949		0.10121	0.116169		0.10121	0.1625
0.10131	0.426389		0.10131	0.167949		0.10131	0.116394		0.10131	0.1625
0.10141	0.426389		0.10141	0.167949		0.10141	0.116619		0.10141	0.1625
0.10151	0.426389		0.10151	0.167949		0.10151	0.116823		0.10151	0.1625
0.10161	0.426389		0.10161	0.167949		0.10161	0.117015		0.10161	0.1625
0.10171	0.426389		0.10171	0.167949		0.10171	0.117206		0.10171	0.1625
0.10181	0.426389		0.10181	0.167949		0.10181	0.117398		0.10181	0.1625
0.10191	0.426389		0.10191	0.167949		0.10191	0.11759		0.10191	0.1625
0.10201	0.426389		0.10201	0.167949		0.10201	0.117781		0.10201	0.1625
0.10211	0.426389		0.10211	0.167949		0.10211	0.117973		0.10211	0.1625
0.10221	0.426389		0.10221	0.167949		0.10221	0.118164		0.10221	0.1625
0.10231	0.426389		0.10231	0.167949		0.10231	0.118356		0.10231	0.1625
0.10241	0.426389		0.10241	0.167949		0.10241	0.118548		0.10241	0.1625
0.10251	0.426389		0.10251	0.167949		0.10251	0.118739		0.10251	0.1625
0.10261	0.426389		0.10261	0.167949		0.10261	0.118931		0.10261	0.1625
0.10271	0.426389		0.10271	0.167949		0.10271	0.119122		0.10271	0.1625
0.10281	0.426389		0.10281	0.167949		0.10281	0.119314		0.10281	0.1625
0.10291	0.426389		0.10291	0.167949		0.10291	0.119505		0.10291	0.1625
0.10301	0.426389		0.10301	0.167949		0.10301	0.119697		0.10301	0.1625
0.10311	0.426389		0.10311	0.167949		0.10311	0.119889		0.10311	0.1625
0.10321	0.426389		0.10321	0.167949		0.10321	0.12008		0.10321	0.1625
0.10331	0.426389		0.10331	0.167949		0.10331	0.120272		0.10331	0.1625
0.10341	0.426389		0.10341	0.167949		0.10341	0.120463		0.10341	0.1625
0.10351	0.426389		0.10351	0.167949		0.10351	0.120655		0.10351	0.1625
0.10361	0.426389		0.10361	0.167949		0.10361	0.120847		0.10361	0.1625
0.10371	0.426389		0.10371	0.167949		0.10371	0.121038		0.10371	0.1625
0.10381	0.426389		0.10381	0.167949		0.10381	0.12123		0.10381	0.1625
0.10391	0.426389		0.10391	0.167949		0.10391	0.121421		0.10391	0.1625
0.10401	0.426389		0.10401	0.167949		0.10401	0.121613		0.10401	0.1625
0.10411	0.426389		0.10411	0.167949		0.10411	0.121805		0.10411	0.1625
0.10421	0.426389		0.10421	0.167949		0.10421	0.121996		0.10421	0.1625
0.10431	0.426389		0.10431	0.167949		0.10431	0.122188		0.10431	0.1625
0.10441	0.426389		0.10441	0.167949		0.10441	0.122379		0.10441	0.1625
0.10451	0.426389		0.10451	0.167949		0.10451	0.122571		0.10451	0.1625
0.10461	0.426389		0.10461	0.167949		0.10461	0.122763		0.10461	0.1625
0.10471	0.426389		0.10471	0.167949		0.10471	0.122954		0.10471	0.1625
0.10481	0.426389		0.10481	0.167949		0.10481	0.123146		0.10481	0.1625
0.10491	0.426389		0.10491	0.167949		0.10491	0.123337		0.10491	0.1625
0.105011	0.426389		0.105011	0.167949		0.105011	0.123529		0.105011	0.1625
0.105111	0.426389		0.105111	0.167949		0.105111	0.123721		0.105111	0.1625
0.105211	0.426389		0.105211	0.167949		0.105211	0.123912		0.105211	0.1625
0.105311	0.426389		0.105311	0.167949		0.105311	0.124104		0.105311	0.1625
0.105411	0.426389		0.105411	0.167949		0.105411	0.124295		0.105411	0.1625
0.105511	0.426389		0.105511	0.167949		0.105511	0.124487		0.105511	0.1625
0.105611	0.426389		0.105611	0.167949		0.105611	0.124679		0.105611	0.1625
0.105711	0.426389		0.105711	0.167949		0.105711	0.12487		0.105711	0.1625
0.105811	0.426389		0.105811	0.167949		0.105811	0.125062		0.105811	0.1625
0.105911	0.426389		0.105911	0.167949		0.105911	0.125253		0.105911	0.1625
0.106011	0.426389		0.106011	0.167949		0.106011	0.125445		0.106011	0.1625
0.106111	0.426389		0.106111	0.167949		0.106111	0.125637		0.106111	0.1625
0.106211	0.426389		0.106211	0.167949		0.106211	0.125828		0.106211	0.1625
0.106311	0.426389		0.106311	0.167949		0.106311	0.12602		0.106311	0.1625
0.106411	0.426389		0.106411	0.167949		0.106411	0.126211		0.106411	0.1625
0.106511	0.426389		0.106511	0.167949		0.106511	0.126403		0.106511	0.1625
0.106611	0.426389		0.106611	0.167949		0.106611	0.126595		0.106611	0.1625
0.106711	0.426389		0.106711	0.167949		0.106711	0.126786		0.106711	0.1625
0.106811	0.426389		0.106811	0.167949		0.106811	0.126978		0.106811	0.1625
0.106911	0.426389		0.106911	0.167949		0.106911	0.127169		0.106911	0.1625
0.107011	0.426389		0.107011	0.167949		0.107011	0.127361		0.107011	0.1625
0.107111	0.426389		0.107111	0.167949		0.107111	0.127553		0.107111	0.1625
0.107211	0.426389		0.107211	0.167949		0.107211	0.127744		0.107211	0.1625
0.107311	0.426389		0.107311	0.167949		0.107311	0.127936		0.107311	0.1625
0.107411	0.426389		0.107411	0.167949		0.107411	0.128127		0.107411	0.1625
0.107511	0.426389		0.107511	0.167949		0.107511	0.128319		0.107511	0.1625
0.107611	0.426389		0.107611	0.167949		0.107611	0.128511		0.107611	0.1625
0.107711	0.426389		0.107711	0.167949		0.107711	0.128702		0.107711	0.1625
0.107811	0.426389		0.107811	0.167949		0.107811	0.128894		0.107811	0.1625
0.107911	0.426389		0.107911	0.167949		0.107911	0.129085		0.107911	0.1625
0.108011	0.426389		0.108011	0.167949		0.108011	0.129277		0.108011	0.1625
0.108111	0.426389		0.108111	0.167949		0.108111	0.129469		0.108111	0.1625
0.108211	0.426389		0.108211	0.167949		0.108211	0.12966		0.108211	0.1625
0.108311	0.426389		0.108311	0.167949		0.108311	0.129852		0.108311	0.1625
0.108411	0.426389		0.108411	0.167949		0.108411	0.130043		0.108411	0.1625
0.108511	0.426389		0.108511	0.167949		0.108511	0.130235		0.108511	0.1625
0.108611	0.426389		0.108611	0.167949		0.108611	0.130426		0.108611	0.1625
0.108711	0.426389		0.108711	0.167949		0.108711	0.130618		0.108711	0.1625
0.108811	0.426389		0.108811	0.167949		0.108811	0.13081		0.108811	0.1625
0.108911	0.426389		0.108911	0.167949		0.108911	0.131001		0.108911	0.1625
0.109011	0.426389		0.109011	0.167949		0.109011	0.131193		0.109011	0.1625
0.109111	0.426389		0.109111	0.167949		0.109111	0.131384		0.109111	0.1625
0.109211	0.426389		0.109211	0.167949		0.109211	0.131576		0.109211	0.1625
0.109311	0.426389		0.109311	0.167949		0.109311	0.131768		0.109311	0.1625
0.109411	0.426389		0.109411	0.167949		0.109411	0.131959		0.109411	0.1625
0.109511	0.426389		0.109511	0.167949		0.109511	0.132151		0.109511	0.1625
0.109611	0.454167		0.109611	0.167949		0.109611	0.132342		0.109611	0.1625
0.109711	0.454167		0.109711	0.167949		0.109711	0.132534		0.109711	0.1625
0.109811	0.454167		0.109811	0.167949		0.109811	0.132726		0.109811	0.1625
0.109911	0.454167		0.109911	0.167949		0.109911	0.132917		0.109911	0.1625
0.110011	0.454167		0.110011	0.167949		0.110011	0.133109		0.110011	0.1625
0.110111	0.454167		0.110111	0.167949		0.110111	0.1333		0.110111	0.1625
0.110211	0.454167		0.110211	0.167949		0.110211	0.133492		0.110211	0.1625
0.110311	0.454167		0.110311	0.167949		0.110311	0.133684		0.110311	0.1625
0.110411	0.454167		0.110411	0.167949		0.110411	0.133875		0.110411	0.1625
0.110511	0.454167		0.110511	0.167949		0.110511	0.134067		0.110511	0.1625
0.110611	0.454167		0.110611	0.167949		0.110611	0.134258		0.110611	0.1625
0.110711	0.454167		0.110711	0.167949		0.110711	0.13445		0.110711	0.1625
0.110811	0.454167		0.110811	0.167949		0.110811	0.134642		0.110811	0.1625
0.110911	0.454167		0.110911	0.167949		0.110911	0.134833		0.110911	0.1625
0.111011	0.454167		0.111011	0.167949		0.111011	0.135025		0.111011	0.1625
0.111111	0.454167		0.111111	0.167949		0.111111	0.135216		0.111111	0.1625
0.111211	0.454167		0.111211	0.167949		0.111211	0.135408		0.111211	0.1625
0.111311	0.454167		0.111311	0.167949		0.111311	0.1356		0.111311	0.1625
0.111411	0.454167		0.111411	0.167949		0.111411	0.135791		0.111411	0.1625
0.111511	0.454167		0.111511	0.167949		0.111511	0.135983		0.111511	0.1625
0.111611	0.454167		0.111611	0.167949		0.111611	0.136174		0.111611	0.1625
0.111711	0.454167		0.111711	0.167949		0.111711	0.136366		0.111711	0.1625
0.111811	0.454167		0.111811	0.167949		0.111811	0.136558		0.111811	0.1625
0.111911	0.454167		0.111911	0.167949		0.111911	0.136749		0.111911	0.1625
0.112011	0.454167		0.112011	0.167949		0.112011	0.136941		0.112011	0.1625
0.112111	0.454167		0.112111	0.167949		0.112111	0.137132		0.112111	0.1625
0.112211	0.454167		0.112211	0.167949		0.112211	0.137324		0.112211	0.1625
0.112311	0.454167		0.112311	0.167949		0.112311	0.137516		0.112311	0.1625
0.112411	0.454167		0.112411	0.167949		0.112411	0.137707		0.112411	0.1625
0.112511	0.454167		0.112511	0.167949		0.112511	0.137899		0.112511	0.1625
0.112611	0.454167		0.112611	0.167949		0.112611	0.13809		0.112611	0.1625
0.112711	0.454167		0.112711	0.167949		0.112711	0.138282		0.112711	0.1625
0.112811	0.454167		0.112811	0.167949		0.112811	0.138474		0.112811	0.1625
0.112911	0.454167		0.112911	0.167949		0.112911	0.138665		0.112911	0.1625
0.113011	0.454167		0.113011	0.167949		0.113011	0.138857		0.113011	0.1625
0.113111	0.454167		0.113111	0.167949		0.113111	0.139048		0.113111	0.1625
0.113211	0.454167		0.113211	0.167949		0.113211	0.13924		0.113211	0.1625
0.113311	0.454167		0.113311	0.167949		0.113311	0.139432		0.113311	0.1625
0.113411	0.454167		0.113411	0.167949		0.113411	0.139623		0.113411	0.1625
0.113511	0.454167		0.113511	0.167949		0.113511	0.139815		0.113511	0.1625
0.113611	0.454167		0.113611	0.167949		0.113611	0.140006		0.113611	0.1625
0.113711	0.454167		0.113711	0.167949		0.113711	0.140198		0.113711	0.1625
0.113811	0.454167		0.113811	0.167949		0.113811	0.14039		0.113811	0.1625
0.113911	0.454167		0.113911	0.167949		0.113911	0.140581		0.113911	0.1625
0.114011	0.454167		0.114011	0.167949		0.114011	0.140773		0.114011	0.1625
0.114111	0.454167		0.114111	0.167949		0.114111	0.140964		0.114111	0.1625
0.114211	0.454167		0.114211	0.167949		0.114211	0.141156		0.114211	0.1625
0.114311	0.454167		0.114311	0.167949		0.114311	0.141347		0.114311	0.1625
0.114411	0.454167		0.114411	0.167949		0.114411	0.141539		0.114411	0.1625
0.114511	0.454167		0.114511	0.167949		0.114511	0.141731		0.114511	0.1625
0.114611	0.454167		0.114611	0.167949		0.114611	0.141922		0.114611	0.1625
0.114711	0.454167		0.114711	0.167949		0.114711	0.142114		0.114711	0.1625
0.114811	0.454167		0.114811	0.167949		0.114811	0.142305		0.114811	0.1625
0.114911	0.454167		0.114911	0.167949		0.114911	0.142497		0.114911	0.1625
0.115012	0.454167		0.115012	0.167949		0.115012	0.142689		0.115012	0.1625
0.115112	0.454167		0.115112	0.167949		0.115112	0.14288		0.115112	0.1625
0.115212	0.454167		0.115212	0.167949		0.115212	0.143072		0.115212	0.1625
0.115312	0.454167		0.115312	0.167949		0.115312	0.143263		0.115312	0.1625
0.115412	0.454167		0.115412	0.167949		0.115412	0.143455		0.115412	0.1625
0.115512	0.454167		0.115512	0.167949		0.115512	0.143647		0.115512	0.1625
0.115612	0.454167		0.115612	0.167949		0.115612	0.143838		0.115612	0.1625
0.115712	0.454167		0.115712	0.167949		0.115712	0.14403		0.115712	0.1625
0.115812	0.454167		0.115812	0.167949		0.115812	0.144221		0.115812	0.1625
0.115912	0.454167		0.115912	0.167949		0.115912	0.144413		0.115912	0.1625
0.116012	0.454167		0.116012	0.167949		0.116012	0.144605		0.116012	0.1625
0.116112	0.454167		0.116112	0.167949		0.116112	0.144796		0.116112	0.1625
0.116212	0.454167		0.116212	0.167949		0.116212	0.144988		0.116212	0.1625
0.116312	0.454167		0.116312	0.167949		0.116312	0.145121		0.116312	0.1625
0.116412	0.454167		0.116412	0.167949		0.116412	0.145133		0.116412	0.1625
0.116512	0.454167		0.116512	0.167949		0.116512	0.145146		0.116512	0.1625
0.116612	0.454167		0.116612	0.167949		0.116612	0.145158		0.116612	0.1625
0.116712	0.454167		0.116712	0.167949		0.116712	0.145171		0.116712	0.1625
0.116812	0.454167		0.116812	0.167949		0.116812	0.145183		0.116812	0.1625
0.116912	0.454167		0.116912	0.167949		0.116912	0.145196		0.116912	0.1625
0.117012	0.454167		0.117012	0.167949		0.117012	0.145208		0.117012	0.1625
0.117112	0.454167		0.117112	0.167949		0.117112	0.14522		0.117112	0.1625
0.117212	0.454167		0.117212	0.167949		0.117212	0.145233		0.117212	0.1625
0.117312	0.454167		0.117312	0.167949		0.117312	0.145245		0.117312	0.1625
0.117412	0.454167		0.117412	0.167949		0.117412	0.145258		0.117412	0.1625
0.117512	0.454167		0.117512	0.167949		0.117512	0.14527		0.117512	0.1625
0.117612	0.454167		0.117612	0.167949		0.117612	0.145282		0.117612	0.1625
0.117712	0.454167		0.117712	0.167949		0.117712	0.14531		0.117712	0.1625
0.117812	0.454167		0.117812	0.167949		0.117812	0.145346		0.117812	0.1625
0.117912	0.454167		0.117912	0.167949		0.117912	0.145382		0.117912	0.1625
0.118012	0.454167		0.118012	0.167949		0.118012	0.145418		0.118012	0.1625
0.118112	0.454167		0.118112	0.167949		0.118112	0.145454		0.118112	0.1625
0.118212	0.454167		0.118212	0.167949		0.118212	0.14549		0.118212	0.1625
0.118312	0.454167		0.118312	0.167949		0.118312	0.145526		0.118312	0.1625
0.118412	0.454167		0.118412	0.167949		0.118412	0.145562		0.118412	0.1625
0.118512	0.454167		0.118512	0.167949		0.118512	0.145598		0.118512	0.1625
0.118612	0.454167		0.118612	0.167949		0.118612	0.145634		0.118612	0.1625
0.118712	0.454167		0.118712	0.167949		0.118712	0.14567		0.118712	0.1625
0.118812	0.454167		0.118812	0.167949		0.118812	0.145706		0.118812	0.1625
0.118912	0.454167		0.118912	0.167949		0.118912	0.145742		0.118912	0.1625
0.119012	0.454167		0.119012	0.167949		0.119012	0.145778		0.119012	0.1625
0.119112	0.454167		0.119112	0.167949		0.119112	0.145814		0.119112	0.1625
0.119212	0.454167		0.119212	0.167949		0.119212	0.145851		0.119212	0.1625
0.119312	0.454167		0.119312	0.167949		0.119312	0.145887		0.119312	0.1625
0.119412	0.454167		0.119412	0.167949		0.119412	0.145923		0.119412	0.1625
0.119512	0.454167		0.119512	0.167949		0.119512	0.145959		0.119512	0.1625
0.119612	0.454167		0.119612	0.167949		0.119612	0.145995		0.119612	0.1625
0.119712	0.454167		0.119712	0.167949		0.119712	0.146031		0.119712	0.1625
0.119812	0.454167		0.119812	0.167949		0.119812	0.146067		0.119812	0.1625
0.119912	0.454167		0.119912	0.167949		0.119912	0.146103		0.119912	0.1625
0.120012	0.454167		0.120012	0.167949		0.120012	0.146139		0.120012	0.1625
0.120112	0.454167		0.120112	0.167949		0.120112	0.146175		0.120112	0.1625
0.120212	0.454167		0.120212	0.167949		0.120212	0.146211		0.120212	0.1625
0.120312	0.454167		0.120312	0.167949		0.120312	0.146247		0.120312	0.1625
0.120412	0.454167		0.120412	0.167949		0.120412	0.146283		0.120412	0.1625
0.120512	0.454167		0.120512	0.167949		0.120512	0.146319		0.120512	0.1625
0.120612	0.454167		0.120612	0.167949		0.120612	0.146355		0.120612	0.1625
0.120712	0.454167		0.120712	0.167949		0.120712	0.146391		0.120712	0.1625
0.120812	0.454167		0.120812	0.167949		0.120812	0.146427		0.120812	0.1625
0.120912	0.454167		0.120912	0.167949		0.120912	0.146463		0.120912	0.1625
0.121012	0.454167		0.121012	0.167949		0.121012	0.146499		0.121012	0.1625
0.121112	0.454167		0.121112	0.167949		0.121112	0.146535		0.121112	0.1625
0.121212	0.454167		0.121212	0.167949		0.121212	0.146571		0.121212	0.1625
0.121312	0.454167		0.121312	0.167949		0.121312	0.146607		0.121312	0.1625
0.121412	0.454167		0.121412	0.167949		0.121412	0.146643		0.121412	0.1625
0.121512	0.454167		0.121512	0.167949		0.121512	0.146679		0.121512	0.1625
0.121612	0.454167		0.121612	0.167949		0.121612	0.146715		0.121612	0.1625
0.121712	0.454167		0.121712	0.167949		0.121712	0.146751		0.121712	0.1625
0.121812	0.454167		0.121812	0.167949		0.121812	0.146787		0.121812	0.1625
0.121912	0.454167		0.121912	0.167949		0.121912	0.146823		0.121912	0.1625
0.122012	0.454167		0.122012	0.167949		0.122012	0.146859		0.122012	0.1625
0.122112	0.454167		0.122112	0.167949		0.122112	0.146895		0.122112	0.1625
0.122212	0.454167		0.122212	0.167949		0.122212	0.146931		0.122212	0.1625
0.122312	0.454167		0.122312	0.167949		0.122312	0.146967		0.122312	0.1625
0.122412	0.454167		0.122412	0.167949		0.122412	0.147003		0.122412	0.1625
0.122512	0.454167		0.122512	0.167949		0.122512	0.147039		0.122512	0.1625
0.122612	0.454167		0.122612	0.167949		0.122612	0.147075		0.122612	0.1625
0.122712	0.454167		0.122712	0.167949		0.122712	0.147111		0.122712	0.1625
0.122812	0.454167		0.122812	0.167949		0.122812	0.147147		0.122812	0.1625
0.122912	0.454167		0.122912	0.167949		0.122912	0.147183		0.122912	0.1625
0.123012	0.454167		0.123012	0.167949		0.123012	0.147219		0.123012	0.1625
0.123112	0.454167		0.123112	0.167949		0.123112	0.147256		0.123112	0.1625
0.123212	0.454167		0.123212	0.167949		0.123212	0.147292		0.123212	0.1625
0.123312	0.454167		0.123312	0.167949		0.123312	0.147328		0.123312	0.190278
0.123412	0.454167		0.123412	0.167949		0.123412	0.147364		0.123412	0.190278
0.123512	0.454167		0.123512	0.167949		0.123512	0.1474		0.123512	0.190278
0.123612	0.454167		0.123612	0.167949		0.123612	0.147436		0.123612	0.190278
0.123712	0.454167		0.123712	0.167949		0.123712	0.147472		0.123712	0.190278
0.123812	0.454167		0.123812	0.167949		0.123812	0.147508		0.123812	0.190278
0.123912	0.454167		0.123912	0.167949		0.123912	0.147544		0.123912	0.190278
0.124012	0.454167		0.124012	0.167949		0.124012	0.14758		0.124012	0.190278
0.124112	0.454167		0.124112	0.167949		0.124112	0.147616		0.124112	0.190278
0.124212	0.454167		0.124212	0.167949		0.124212	0.147652		0.124212	0.190278
0.124312	0.454167		0.124312	0.167949		0.124312	0.147688		0.124312	0.190278
0.124412	0.454167		0.124412	0.167949		0.124412	0.147724		0.124412	0.190278
0.124512	0.454167		0.124512	0.167949		0.124512	0.14776		0.124512	0.190278
0.124612	0.454167		0.124612	0.167949		0.124612	0.147796		0.124612	0.190278
0.124712	0.454167		0.124712	0.167949		0.124712	0.147832		0.124712	0.190278
0.124812	0.454167		0.124812	0.167949		0.124812	0.147868		0.124812	0.190278
0.124912	0.454167		0.124912	0.167949		0.124912	0.147904		0.124912	0.190278
0.125013	0.454167		0.125013	0.167949		0.125013	0.14794		0.125013	0.206944
0.125113	0.454167		0.125113	0.167949		0.125113	0.147976		0.125113	0.206944
0.125213	0.454167		0.125213	0.167949		0.125213	0.148012		0.125213	0.206944
0.125313	0.454167		0.125313	0.167949		0.125313	0.148048		0.125313	0.206944
0.125413	0.454167		0.125413	0.167949		0.125413	0.148084		0.125413	0.206944
0.125513	0.454167		0.125513	0.167949		0.125513	0.14812		0.125513	0.206944
0.125613	0.454167		0.125613	0.167949		0.125613	0.148156		0.125613	0.206944
0.125713	0.454167		0.125713	0.167949		0.125713	0.148192		0.125713	0.206944
0.125813	0.454167		0.125813	0.167949		0.125813	0.148228		0.125813	0.206944
0.125913	0.454167		0.125913	0.167949		0.125913	0.148264		0.125913	0.206944
0.126013	0.454167		0.126013	0.167949		0.126013	0.1483		0.126013	0.206944
0.126113	0.454167		0.126113	0.167949		0.126113	0.148336		0.126113	0.206944
0.126213	0.454167		0.126213	0.167949		0.126213	0.148372		0.126213	0.206944
0.126313	0.454167		0.126313	0.167949		0.126313	0.148408		0.126313	0.206944
0.126413	0.454167		0.126413	0.167949		0.126413	0.148444		0.126413	0.206944
0.126513	0.454167		0.126513	0.167949		0.126513	0.14848		0.126513	0.206944
0.126613	0.454167		0.126613	0.167949		0.126613	0.148516		0.126613	0.206944
0.126713	0.454167		0.126713	0.167949		0.126713	0.148552		0.126713	0.206944
0.126813	0.454167		0.126813	0.167949		0.126813	0.148588		0.126813	0.206944
0.126913	0.454167		0.126913	0.167949		0.126913	0.148624		0.126913	0.206944
0.127013	0.454167		0.127013	0.167949		0.127013	0.14866		0.127013	0.206944
0.127113	0.454167		0.127113	0.167949		0.127113	0.148697		0.127113	0.206944
0.127213	0.454167		0.127213	0.167949		0.127213	0.148733		0.127213	0.206944
0.127313	0.454167		0.127313	0.167949		0.127313	0.148769		0.127313	0.206944
0.127413	0.454167		0.127413	0.167949		0.127413	0.148805		0.127413	0.206944
0.127513	0.454167		0.127513	0.167949		0.127513	0.148841		0.127513	0.206944
0.127613	0.454167		0.127613	0.167949		0.127613	0.148877		0.127613	0.206944
0.127713	0.454167		0.127713	0.167949		0.127713	0.148913		0.127713	0.206944
0.127813	0.454167		0.127813	0.167949		0.127813	0.148949		0.127813	0.206944
0.127913	0.454167		0.127913	0.167949		0.127913	0.148985		0.127913	0.206944
0.128013	0.454167		0.128013	0.167949		0.128013	0.149021		0.128013	0.206944
0.128113	0.454167		0.128113	0.167949		0.128113	0.149057		0.128113	0.206944
0.128213	0.454167		0.128213	0.167949		0.128213	0.149093		0.128213	0.206944
0.128313	0.454167		0.128313	0.167949		0.128313	0.149129		0.128313	0.206944
0.128413	0.454167		0.128413	0.167949		0.128413	0.149165		0.128413	0.206944
0.128513	0.454167		0.128513	0.167949		0.128513	0.149201		0.128513	0.206944
0.128613	0.454167		0.128613	0.167949		0.128613	0.149237		0.128613	0.206944
0.128713	0.454167		0.128713	0.167949		0.128713	0.149273		0.128713	0.206944
0.128813	0.454167		0.128813	0.167949		0.128813	0.149309		0.128813	0.206944
0.128913	0.454167		0.128913	0.167949		0.128913	0.149345		0.128913	0.206944
0.129013	0.454167		0.129013	0.167949		0.129013	0.149381		0.129013	0.206944
0.129113	0.454167		0.129113	0.167949		0.129113	0.149417		0.129113	0.206944
0.129213	0.454167		0.129213	0.167949		0.129213	0.149453		0.129213	0.206944
0.129313	0.454167		0.129313	0.167949		0.129313	0.149489		0.129313	0.206944
0.129413	0.454167		0.129413	0.167949		0.129413	0.149525		0.129413	0.206944
0.129513	0.454167		0.129513	0.167949		0.129513	0.149561		0.129513	0.206944
0.129613	0.454167		0.129613	0.167949		0.129613	0.149597		0.129613	0.206944
0.129713	0.454167		0.129713	0.167949		0.129713	0.149633		0.129713	0.206944
0.129813	0.454167		0.129813	0.167949		0.129813	0.149669		0.129813	0.206944
0.129913	0.454167		0.129913	0.167949		0.129913	0.149705		0.129913	0.206944
0.130013	0.454167		0.130013	0.167949		0.130013	0.149741		0.130013	0.206944
0.130113	0.454167		0.130113	0.167949		0.130113	0.149777		0.130113	0.206944
0.130213	0.454167		0.130213	0.167949		0.130213	0.149813		0.130213	0.206944
0.130313	0.454167		0.130313	0.167949		0.130313	0.149849		0.130313	0.206944
0.130413	0.454167		0.130413	0.167949		0.130413	0.149885		0.130413	0.206944
0.130513	0.454167		0.130513	0.167949		0.130513	0.149921		0.130513	0.206944
0.130613	0.454167		0.130613	0.167949		0.130613	0.149957		0.130613	0.206944
0.130713	0.454167		0.130713	0.167949		0.130713	0.149993		0.130713	0.206944
0.130813	0.454167		0.130813	0.167949		0.130813	0.150029		0.130813	0.206944
0.130913	0.454167		0.130913	0.167949		0.130913	0.150065		0.130913	0.206944
0.131013	0.454167		0.131013	0.167949		0.131013	0.150102		0.131013	0.206944
0.131113	0.454167		0.131113	0.167949		0.131113	0.150138		0.131113	0.206944
0.131213	0.454167		0.131213	0.167949		0.131213	0.150174		0.131213	0.206944
0.131313	0.454167		0.131313	0.167949		0.131313	0.15021		0.131313	0.206944
0.131413	0.454167		0.131413	0.167949		0.131413	0.150246		0.131413	0.206944
0.131513	0.454167		0.131513	0.167949		0.131513	0.150282		0.131513	0.206944
0.131613	0.454167		0.131613	0.167949		0.131613	0.150318		0.131613	0.269444
0.131713	0.454167		0.131713	0.167949		0.131713	0.150354		0.131713	0.269444
0.131813	0.454167		0.131813	0.167949		0.131813	0.15039		0.131813	0.269444
0.131913	0.454167		0.131913	0.167949		0.131913	0.150426		0.131913	0.269444
0.132013	0.454167		0.132013	0.167949		0.132013	0.150462		0.132013	0.269444
0.132113	0.454167		0.132113	0.167949		0.132113	0.150498		0.132113	0.269444
0.132213	0.454167		0.132213	0.167949		0.132213	0.150534		0.132213	0.269444
0.132313	0.454167		0.132313	0.167949		0.132313	0.15057		0.132313	0.269444
0.132413	0.454167		0.132413	0.167949		0.132413	0.150606		0.132413	0.269444
0.132513	0.454167		0.132513	0.167949		0.132513	0.150642		0.132513	0.269444
0.132613	0.454167		0.132613	0.167949		0.132613	0.150678		0.132613	0.269444
0.132713	0.454167		0.132713	0.167949		0.132713	0.150714		0.132713	0.269444
0.132813	0.454167		0.132813	0.167949		0.132813	0.15075		0.132813	0.269444
0.132913	0.454167		0.132913	0.167949		0.132913	0.150786		0.132913	0.269444
0.133013	0.454167		0.133013	0.167949		0.133013	0.150822		0.133013	0.269444
0.133113	0.454167		0.133113	0.167949		0.133113	0.150858		0.133113	0.269444
0.133213	0.454167		0.133213	0.167949		0.133213	0.150894		0.133213	0.269444
0.133313	0.454167		0.133313	0.167949		0.133313	0.15093		0.133313	0.269444
0.133413	0.454167		0.133413	0.167949		0.133413	0.150966		0.133413	0.269444
0.133513	0.454167		0.133513	0.167949		0.133513	0.151002		0.133513	0.269444
0.133613	0.454167		0.133613	0.167949		0.133613	0.151038		0.133613	0.269444
0.133713	0.454167		0.133713	0.167949		0.133713	0.151074		0.133713	0.269444
0.133813	0.454167		0.133813	0.167949		0.133813	0.15111		0.133813	0.269444
0.133913	0.454167		0.133913	0.167949		0.133913	0.151146		0.133913	0.269444
0.134013	0.454167		0.134013	0.167949		0.134013	0.151182		0.134013	0.269444
0.134113	0.454167		0.134113	0.167949		0.134113	0.151218		0.134113	0.269444
0.134213	0.454167		0.134213	0.167949		0.134213	0.151254		0.134213	0.269444
0.134313	0.454167		0.134313	0.167949		0.134313	0.15129		0.134313	0.269444
0.134413	0.454167		0.134413	0.167949		0.134413	0.151326		0.134413	0.269444
0.134513	0.454167		0.134513	0.167949		0.134513	0.151362		0.134513	0.269444
0.134613	0.454167		0.134613	0.167949		0.134613	0.151398		0.134613	0.269444
0.134713	0.454167		0.134713	0.167949		0.134713	0.151434		0.134713	0.269444
0.134813	0.454167		0.134813	0.167949		0.134813	0.15147		0.134813	0.269444
0.134913	0.454167		0.134913	0.167949		0.134913	0.151507		0.134913	0.269444
0.135014	0.454167		0.135014	0.167949		0.135014	0.151543		0.135014	0.269444
0.135114	0.454167		0.135114	0.167949		0.135114	0.151579		0.135114	0.269444
0.135214	0.454167		0.135214	0.167949		0.135214	0.151615		0.135214	0.269444
0.135314	0.454167		0.135314	0.167949		0.135314	0.151651		0.135314	0.269444
0.135414	0.454167		0.135414	0.167949		0.135414	0.151687		0.135414	0.269444
0.135514	0.454167		0.135514	0.167949		0.135514	0.151723		0.135514	0.269444
0.135614	0.454167		0.135614	0.167949		0.135614	0.151759		0.135614	0.269444
0.135714	0.454167		0.135714	0.167949		0.135714	0.151795		0.135714	0.269444
0.135814	0.454167		0.135814	0.167949		0.135814	0.151831		0.135814	0.269444
0.135914	0.454167		0.135914	0.167949		0.135914	0.151867		0.135914	0.269444
0.136014	0.454167		0.136014	0.167949		0.136014	0.151903		0.136014	0.269444
0.136114	0.454167		0.136114	0.167949		0.136114	0.151939		0.136114	0.269444
0.136214	0.454167		0.136214	0.167949		0.136214	0.151975		0.136214	0.269444
0.136314	0.454167		0.136314	0.167949		0.136314	0.152011		0.136314	0.269444
0.136414	0.454167		0.136414	0.167949		0.136414	0.152047		0.136414	0.269444
0.136514	0.454167		0.136514	0.167949		0.136514	0.152083		0.136514	0.269444
0.136614	0.454167		0.136614	0.167949		0.136614	0.152119		0.136614	0.269444
0.136714	0.454167		0.136714	0.167949		0.136714	0.152155		0.136714	0.269444
0.136814	0.454167		0.136814	0.167949		0.136814	0.152191		0.136814	0.269444
0.136914	0.454167		0.136914	0.167949		0.136914	0.152227		0.136914	0.269444
0.137014	0.454167		0.137014	0.167949		0.137014	0.152263		0.137014	0.269444
0.137114	0.454167		0.137114	0.167949		0.137114	0.152299		0.137114	0.269444
0.137214	0.454167		0.137214	0.167949		0.137214	0.152335		0.137214	0.269444
0.137314	0.454167		0.137314	0.167949		0.137314	0.152371		0.137314	0.269444
0.137414	0.454167		0.137414	0.167949		0.137414	0.152407		0.137414	0.269444
0.137514	0.454167		0.137514	0.167949		0.137514	0.152443		0.137514	0.269444
0.137614	0.454167		0.137614	0.167949		0.137614	0.152479		0.137614	0.269444
0.137714	0.454167		0.137714	0.167949		0.137714	0.152515		0.137714	0.269444
0.137814	0.454167		0.137814	0.167949		0.137814	0.152551		0.137814	0.269444
0.137914	0.454167		0.137914	0.167949		0.137914	0.152587		0.137914	0.269444
0.138014	0.454167		0.138014	0.167949		0.138014	0.152623		0.138014	0.269444
0.138114	0.454167		0.138114	0.167949		0.138114	0.152659		0.138114	0.269444
0.138214	0.454167		0.138214	0.167949		0.138214	0.152695		0.138214	0.269444
0.138314	0.454167		0.138314	0.167949		0.138314	0.152731		0.138314	0.269444
0.138414	0.454167		0.138414	0.167949		0.138414	0.152767		0.138414	0.269444
0.138514	0.454167		0.138514	0.167949		0.138514	0.152803		0.138514	0.269444
0.138614	0.454167		0.138614	0.167949		0.138614	0.152839		0.138614	0.269444
0.138714	0.454167		0.138714	0.167949		0.138714	0.152875		0.138714	0.269444
0.138814	0.454167		0.138814	0.167949		0.138814	0.152911		0.138814	0.269444
0.138914	0.454167		0.138914	0.167949		0.138914	0.152948		0.138914	0.269444
0.139014	0.454167		0.139014	0.167949		0.139014	0.152984		0.139014	0.269444
0.139114	0.454167		0.139114	0.167949		0.139114	0.15302		0.139114	0.269444
0.139214	0.454167		0.139214	0.167949		0.139214	0.153056		0.139214	0.269444
0.139314	0.454167		0.139314	0.167949		0.139314	0.153092		0.139314	0.269444
0.139414	0.454167		0.139414	0.167949		0.139414	0.153128		0.139414	0.269444
0.139514	0.454167		0.139514	0.167949		0.139514	0.153164		0.139514	0.269444
0.139614	0.454167		0.139614	0.167949		0.139614	0.1532		0.139614	0.269444
0.139714	0.454167		0.139714	0.167949		0.139714	0.153236		0.139714	0.269444
0.139814	0.454167		0.139814	0.167949		0.139814	0.153272		0.139814	0.269444
0.139914	0.454167		0.139914	0.167949		0.139914	0.153308		0.139914	0.269444
0.140014	0.454167		0.140014	0.167949		0.140014	0.153344		0.140014	0.269444
0.140114	0.454167		0.140114	0.167949		0.140114	0.15338		0.140114	0.269444
0.140214	0.454167		0.140214	0.167949		0.140214	0.153416		0.140214	0.269444
0.140314	0.454167		0.140314	0.167949		0.140314	0.153452		0.140314	0.269444
0.140414	0.454167		0.140414	0.167949		0.140414	0.153488		0.140414	0.269444
0.140514	0.454167		0.140514	0.167949		0.140514	0.153524		0.140514	0.269444
0.140614	0.454167		0.140614	0.167949		0.140614	0.15356		0.140614	0.269444
0.140714	0.454167		0.140714	0.167949		0.140714	0.153596		0.140714	0.269444
0.140814	0.454167		0.140814	0.167949		0.140814	0.153632		0.140814	0.269444
0.140914	0.454167		0.140914	0.167949		0.140914	0.153668		0.140914	0.269444
0.141014	0.454167		0.141014	0.167949		0.141014	0.153704		0.141014	0.269444
0.141114	0.454167		0.141114	0.167949		0.141114	0.15374		0.141114	0.269444
0.141214	0.454167		0.141214	0.167949		0.141214	0.153776		0.141214	0.269444
0.141314	0.454167		0.141314	0.167949		0.141314	0.153812		0.141314	0.269444
0.141414	0.454167		0.141414	0.167949		0.141414	0.153848		0.141414	0.269444
0.141514	0.454167		0.141514	0.167949		0.141514	0.153884		0.141514	0.269444
0.141614	0.454167		0.141614	0.167949		0.141614	0.15392		0.141614	0.269444
0.141714	0.454167		0.141714	0.167949		0.141714	0.153956		0.141714	0.269444
0.141814	0.454167		0.141814	0.167949		0.141814	0.153992		0.141814	0.269444
0.141914	0.454167		0.141914	0.167949		0.141914	0.154028		0.141914	0.269444
0.142014	0.454167		0.142014	0.167949		0.142014	0.154064		0.142014	0.269444
0.142114	0.454167		0.142114	0.167949		0.142114	0.1541		0.142114	0.269444
0.142214	0.454167		0.142214	0.167949		0.142214	0.154136		0.142214	0.269444
0.142314	0.454167		0.142314	0.167949		0.142314	0.154172		0.142314	0.269444
0.142414	0.454167		0.142414	0.167949		0.142414	0.154208		0.142414	0.269444
0.142514	0.454167		0.142514	0.167949		0.142514	0.154244		0.142514	0.269444
0.142614	0.454167		0.142614	0.167949		0.142614	0.15428		0.142614	0.269444
0.142714	0.454167		0.142714	0.167949		0.142714	0.154316		0.142714	0.269444
0.142814	0.454167		0.142814	0.167949		0.142814	0.154353		0.142814	0.269444
0.142914	0.454167		0.142914	0.167949		0.142914	0.154389		0.142914	0.269444
0.143014	0.454167		0.143014	0.167949		0.143014	0.154425		0.143014	0.269444
0.143114	0.454167		0.143114	0.167949		0.143114	0.154461		0.143114	0.269444
0.143214	0.454167		0.143214	0.167949		0.143214	0.154497		0.143214	0.269444
0.143314	0.454167		0.143314	0.167949		0.143314	0.154533		0.143314	0.269444
0.143414	0.454167		0.143414	0.167949		0.143414	0.154569		0.143414	0.269444
0.143514	0.454167		0.143514	0.167949		0.143514	0.154605		0.143514	0.269444
0.143614	0.454167		0.143614	0.167949		0.143614	0.154641		0.143614	0.269444
0.143714	0.454167		0.143714	0.167949		0.143714	0.154677		0.143714	0.269444
0.143814	0.454167		0.143814	0.167949		0.143814	0.154713		0.143814	0.269444
0.143914	0.454167		0.143914	0.167949		0.143914	0.154745		0.143914	0.269444
0.144014	0.454167		0.144014	0.167949		0.144014	0.154769		0.144014	0.269444
0.144114	0.454167		0.144114	0.167949		0.144114	0.154792		0.144114	0.269444
0.144214	0.454167		0.144214	0.167949		0.144214	0.154816		0.144214	0.269444
0.144314	0.454167		0.144314	0.167949		0.144314	0.15484		0.144314	0.269444
0.144414	0.454167		0.144414	0.167949		0.144414	0.154863		0.144414	0.269444
0.144514	0.454167		0.144514	0.167949		0.144514	0.154887		0.144514	0.269444
0.144614	0.454167		0.144614	0.167949		0.144614	0.15491		0.144614	0.269444
0.144714	0.454167		0.144714	0.167949		0.144714	0.154934		0.144714	0.269444
0.144814	0.454167		0.144814	0.167949		0.144814	0.154958		0.144814	0.269444
0.144914	0.454167		0.144914	0.167949		0.144914	0.154981		0.144914	0.269444
0.145015	0.454167		0.145015	0.167949		0.145015	0.155005		0.145015	0.269444
0.145115	0.454167		0.145115	0.167949		0.145115	0.155028		0.145115	0.269444
0.145215	0.454167		0.145215	0.167949		0.145215	0.155052		0.145215	0.269444
0.145315	0.454167		0.145315	0.167949		0.145315	0.155076		0.145315	0.269444
0.145415	0.454167		0.145415	0.167949		0.145415	0.155099		0.145415	0.269444
0.145515	0.454167		0.145515	0.167949		0.145515	0.155123		0.145515	0.269444
0.145615	0.454167		0.145615	0.167949		0.145615	0.155147		0.145615	0.269444
0.145715	0.454167		0.145715	0.167949		0.145715	0.15517		0.145715	0.269444
0.145815	0.454167		0.145815	0.167949		0.145815	0.155194		0.145815	0.269444
0.145915	0.454167		0.145915	0.167949		0.145915	0.155217		0.145915	0.269444
0.146015	0.454167		0.146015	0.167949		0.146015	0.155241		0.146015	0.269444
0.146115	0.454167		0.146115	0.167949		0.146115	0.155265		0.146115	0.269444
0.146215	0.454167		0.146215	0.167949		0.146215	0.155288		0.146215	0.269444
0.146315	0.454167		0.146315	0.167949		0.146315	0.155312		0.146315	0.269444
0.146415	0.454167		0.146415	0.167949		0.146415	0.155335		0.146415	0.269444
0.146515	0.454167		0.146515	0.167949		0.146515	0.155359		0.146515	0.269444
0.146615	0.454167		0.146615	0.167949		0.146615	0.155383		0.146615	0.269444
0.146715	0.454167		0.146715	0.167949		0.146715	0.155406		0.146715	0.269444
0.146815	0.454167		0.146815	0.167949		0.146815	0.15543		0.146815	0.269444
0.146915	0.454167		0.146915	0.167949		0.146915	0.155454		0.146915	0.269444
0.147015	0.454167		0.147015	0.167949		0.147015	0.155477		0.147015	0.269444
0.147115	0.454167		0.147115	0.167949		0.147115	0.155501		0.147115	0.269444
0.147215	0.454167		0.147215	0.167949		0.147215	0.155524		0.147215	0.269444
0.147315	0.454167		0.147315	0.167949		0.147315	0.155548		0.147315	0.269444
0.147415	0.454167		0.147415	0.167949		0.147415	0.155572		0.147415	0.269444
0.147515	0.454167		0.147515	0.167949		0.147515	0.155595		0.147515	0.269444
0.147615	0.454167		0.147615	0.167949		0.147615	0.155619		0.147615	0.269444
0.147715	0.454167		0.147715	0.167949		0.147715	0.155642		0.147715	0.269444
0.147815	0.454167		0.147815	0.167949		0.147815	0.155666		0.147815	0.269444
0.147915	0.454167		0.147915	0.167949		0.147915	0.15569		0.147915	0.269444
0.148015	0.454167		0.148015	0.167949		0.148015	0.155713		0.148015	0.269444
0.148115	0.454167		0.148115	0.167949		0.148115	0.155737		0.148115	0.269444
0.148215	0.454167		0.148215	0.167949		0.148215	0.155761		0.148215	0.269444
0.148315	0.454167		0.148315	0.167949		0.148315	0.155784		0.148315	0.269444
0.148415	0.454167		0.148415	0.167949		0.148415	0.155808		0.148415	0.269444
0.148515	0.454167		0.148515	0.167949		0.148515	0.155831		0.148515	0.269444
0.148615	0.454167		0.148615	0.167949		0.148615	0.155855		0.148615	0.269444
0.148715	0.454167		0.148715	0.167949		0.148715	0.155879		0.148715	0.269444
0.148815	0.454167		0.148815	0.167949		0.148815	0.155902		0.148815	0.269444
0.148915	0.454167		0.148915	0.167949		0.148915	0.155926		0.148915	0.269444
0.149015	0.454167		0.149015	0.167949		0.149015	0.155949		0.149015	0.269444
0.149115	0.454167		0.149115	0.167949		0.149115	0.155973		0.149115	0.269444
0.149215	0.454167		0.149215	0.167949		0.149215	0.155997		0.149215	0.269444
0.149315	0.454167		0.149315	0.167949		0.149315	0.15602		0.149315	0.269444
0.149415	0.454167		0.149415	0.167949		0.149415	0.156044		0.149415	0.269444
0.149515	0.454167		0.149515	0.167949		0.149515	0.156067		0.149515	0.269444
0.149615	0.454167		0.149615	0.167949		0.149615	0.156091		0.149615	0.269444
0.149715	0.454167		0.149715	0.167949		0.149715	0.156115		0.149715	0.269444
0.149815	0.454167		0.149815	0.167949		0.149815	0.156138		0.149815	0.269444
0.149915	0.454167		0.149915	0.167949		0.149915	0.156162		0.149915	0.269444
0.150015	0.5375		0.150015	0.167949		0.150015	0.156186		0.150015	0.269444
0.150115	0.5375		0.150115	0.167949		0.150115	0.156209		0.150115	0.269444
0.150215	0.5375		0.150215	0.167949		0.150215	0.156233		0.150215	0.269444
0.150315	0.5375		0.150315	0.167949		0.150315	0.156256		0.150315	0.269444
0.150415	0.5375		0.150415	0.167949		0.150415	0.15628		0.150415	0.269444
0.150515	0.5375		0.150515	0.167949		0.150515	0.156304		0.150515	0.269444
0.150615	0.5375		0.150615	0.167949		0.150615	0.156327		0.150615	0.269444
0.150715	0.5375		0.150715	0.167949		0.150715	0.156351		0.150715	0.269444
0.150815	0.5375		0.150815	0.167949		0.150815	0.156374		0.150815	0.269444
0.150915	0.5375		0.150915	0.167949		0.150915	0.156398		0.150915	0.269444
0.151015	0.5375		0.151015	0.167949		0.151015	0.156422		0.151015	0.269444
0.151115	0.5375		0.151115	0.167949		0.151115	0.156445		0.151115	0.269444
0.151215	0.5375		0.151215	0.167949		0.151215	0.156469		0.151215	0.269444
0.151315	0.5375		0.151315	0.167949		0.151315	0.156493		0.151315	0.269444
0.151415	0.5375		0.151415	0.167949		0.151415	0.156516		0.151415	0.269444
0.151515	0.5375		0.151515	0.167949		0.151515	0.15654		0.151515	0.269444
0.151615	0.5375		0.151615	0.167949		0.151615	0.156563		0.151615	0.269444
0.151715	0.5375		0.151715	0.167949		0.151715	0.156587		0.151715	0.269444
0.151815	0.5375		0.151815	0.167949		0.151815	0.156611		0.151815	0.269444
0.151915	0.5375		0.151915	0.167949		0.151915	0.156634		0.151915	0.269444
0.152015	0.5375		0.152015	0.167949		0.152015	0.156658		0.152015	0.269444
0.152115	0.5375		0.152115	0.167949		0.152115	0.156681		0.152115	0.269444
0.152215	0.5375		0.152215	0.167949		0.152215	0.156705		0.152215	0.269444
0.152315	0.5375		0.152315	0.167949		0.152315	0.156729		0.152315	0.269444
0.152415	0.5375		0.152415	0.167949		0.152415	0.156752		0.152415	0.269444
0.152515	0.5375		0.152515	0.167949		0.152515	0.156776		0.152515	0.269444
0.152615	0.5375		0.152615	0.167949		0.152615	0.1568		0.152615	0.269444
0.152715	0.5375		0.152715	0.167949		0.152715	0.156823		0.152715	0.269444
0.152815	0.5375		0.152815	0.167949		0.152815	0.156847		0.152815	0.269444
0.152915	0.5375		0.152915	0.167949		0.152915	0.15687		0.152915	0.269444
0.153015	0.5375		0.153015	0.167949		0.153015	0.156894		0.153015	0.269444
0.153115	0.5375		0.153115	0.167949		0.153115	0.156918		0.153115	0.269444
0.153215	0.5375		0.153215	0.167949		0.153215	0.156941		0.153215	0.269444
0.153315	0.5375		0.153315	0.167949		0.153315	0.156965		0.153315	0.269444
0.153415	0.5375		0.153415	0.167949		0.153415	0.156988		0.153415	0.269444
0.153515	0.5375		0.153515	0.167949		0.153515	0.157012		0.153515	0.269444
0.153615	0.5375		0.153615	0.167949		0.153615	0.157036		0.153615	0.269444
0.153715	0.5375		0.153715	0.167949		0.153715	0.157059		0.153715	0.269444
0.153815	0.5375		0.153815	0.167949		0.153815	0.157083		0.153815	0.269444
0.153915	0.5375		0.153915	0.167949		0.153915	0.157106		0.153915	0.331944
0.154015	0.5375		0.154015	0.167949		0.154015	0.15713		0.154015	0.331944
0.154115	0.5375		0.154115	0.167949		0.154115	0.157154		0.154115	0.331944
0.154215	0.5375		0.154215	0.167949		0.154215	0.157177		0.154215	0.331944
0.154315	0.5375		0.154315	0.167949		0.154315	0.157201		0.154315	0.331944
0.154415	0.5375		0.154415	0.167949		0.154415	0.157225		0.154415	0.331944
0.154515	0.5375		0.154515	0.167949		0.154515	0.157248		0.154515	0.331944
0.154615	0.5375		0.154615	0.167949		0.154615	0.157272		0.154615	0.331944
0.154715	0.5375		0.154715	0.167949		0.154715	0.157295		0.154715	0.331944
0.154815	0.5375		0.154815	0.167949		0.154815	0.157319		0.154815	0.331944
0.154915	0.5375		0.154915	0.167949		0.154915	0.157343		0.154915	0.331944
0.155016	0.5375		0.155016	0.167949		0.155016	0.157366		0.155016	0.331944
0.155116	0.5375		0.155116	0.167949		0.155116	0.15739		0.155116	0.331944
0.155216	0.5375		0.155216	0.167949		0.155216	0.157413		0.155216	0.331944
0.155316	0.5375		0.155316	0.167949		0.155316	0.157437		0.155316	0.331944
0.155416	0.5375		0.155416	0.167949		0.155416	0.157461		0.155416	0.331944
0.155516	0.5375		0.155516	0.167949		0.155516	0.157484		0.155516	0.331944
0.155616	0.5375		0.155616	0.167949		0.155616	0.157508		0.155616	0.331944
0.155716	0.5375		0.155716	0.167949		0.155716	0.157532		0.155716	0.331944
0.155816	0.5375		0.155816	0.167949		0.155816	0.157555		0.155816	0.331944
0.155916	0.5375		0.155916	0.167949		0.155916	0.157579		0.155916	0.331944
0.156016	0.5375		0.156016	0.167949		0.156016	0.157602		0.156016	0.331944
0.156116	0.5375		0.156116	0.167949		0.156116	0.157626		0.156116	0.331944
0.156216	0.5375		0.156216	0.167949		0.156216	0.15765		0.156216	0.331944
0.156316	0.5375		0.156316	0.167949		0.156316	0.157673		0.156316	0.331944
0.156416	0.5375		0.156416	0.167949		0.156416	0.157697		0.156416	0.331944
0.156516	0.5375		0.156516	0.167949		0.156516	0.15772		0.156516	0.331944
0.156616	0.5375		0.156616	0.167949		0.156616	0.157744		0.156616	0.331944
0.156716	0.5375		0.156716	0.167949		0.156716	0.157768		0.156716	0.331944
0.156816	0.5375		0.156816	0.167949		0.156816	0.157791		0.156816	0.331944
0.156916	0.5375		0.156916	0.167949		0.156916	0.157815		0.156916	0.331944
0.157016	0.5375		0.157016	0.167949		0.157016	0.157838		0.157016	0.331944
0.157116	0.5375		0.157116	0.167949		0.157116	0.157862		0.157116	0.331944
0.157216	0.5375		0.157216	0.167949		0.157216	0.157886		0.157216	0.331944
0.157316	0.5375		0.157316	0.167949		0.157316	0.157909		0.157316	0.331944
0.157416	0.5375		0.157416	0.167949		0.157416	0.157933		0.157416	0.331944
0.157516	0.5375		0.157516	0.167949		0.157516	0.157957		0.157516	0.331944
0.157616	0.5375		0.157616	0.167949		0.157616	0.15798		0.157616	0.331944
0.157716	0.5375		0.157716	0.167949		0.157716	0.158004		0.157716	0.331944
0.157816	0.5375		0.157816	0.167949		0.157816	0.158027		0.157816	0.331944
0.157916	0.5375		0.157916	0.167949		0.157916	0.158051		0.157916	0.331944
0.158016	0.5375		0.158016	0.167949		0.158016	0.158075		0.158016	0.331944
0.158116	0.5375		0.158116	0.167949		0.158116	0.158098		0.158116	0.331944
0.158216	0.5375		0.158216	0.167949		0.158216	0.158122		0.158216	0.331944
0.158316	0.5375		0.158316	0.167949		0.158316	0.158145		0.158316	0.331944
0.158416	0.5375		0.158416	0.167949		0.158416	0.158169		0.158416	0.331944
0.158516	0.5375		0.158516	0.167949		0.158516	0.158193		0.158516	0.331944
0.158616	0.5375		0.158616	0.167949		0.158616	0.158216		0.158616	0.331944
0.158716	0.5375		0.158716	0.167949		0.158716	0.15824		0.158716	0.331944
0.158816	0.5375		0.158816	0.167949		0.158816	0.158264		0.158816	0.331944
0.158916	0.5375		0.158916	0.167949		0.158916	0.158287		0.158916	0.331944
0.159016	0.5375		0.159016	0.167949		0.159016	0.158311		0.159016	0.331944
0.159116	0.5375		0.159116	0.167949		0.159116	0.158334		0.159116	0.394444
0.159216	0.5375		0.159216	0.167949		0.159216	0.158358		0.159216	0.394444
0.159316	0.5375		0.159316	0.167949		0.159316	0.158382		0.159316	0.394444
0.159416	0.5375		0.159416	0.167949		0.159416	0.158405		0.159416	0.394444
0.159516	0.5375		0.159516	0.177564		0.159516	0.158429		0.159516	0.394444
0.159616	0.5375		0.159616	0.177564		0.159616	0.158452		0.159616	0.394444
0.159716	0.5375		0.159716	0.177564		0.159716	0.158476		0.159716	0.394444
0.159816	0.5375		0.159816	0.177564		0.159816	0.1585		0.159816	0.394444
0.159916	0.5375		0.159916	0.177564		0.159916	0.158523		0.159916	0.394444
0.160016	0.5375		0.160016	0.177564		0.160016	0.158547		0.160016	0.394444
0.160116	0.5375		0.160116	0.177564		0.160116	0.158571		0.160116	0.394444
0.160216	0.5375		0.160216	0.177564		0.160216	0.158594		0.160216	0.394444
0.160316	0.5375		0.160316	0.177564		0.160316	0.158618		0.160316	0.394444
0.160416	0.5375		0.160416	0.177564		0.160416	0.158641		0.160416	0.394444
0.160516	0.5375		0.160516	0.177564		0.160516	0.158665		0.160516	0.394444
0.160616	0.5375		0.160616	0.177564		0.160616	0.158689		0.160616	0.394444
0.160716	0.5375		0.160716	0.177564		0.160716	0.158712		0.160716	0.394444
0.160816	0.5375		0.160816	0.177564		0.160816	0.158736		0.160816	0.394444
0.160916	0.5375		0.160916	0.177564		0.160916	0.158759		0.160916	0.394444
0.161016	0.5375		0.161016	0.177564		0.161016	0.158783		0.161016	0.394444
0.161116	0.5625		0.161116	0.177564		0.161116	0.158807		0.161116	0.394444
0.161216	0.5625		0.161216	0.177564		0.161216	0.15883		0.161216	0.394444
0.161316	0.5625		0.161316	0.177564		0.161316	0.158854		0.161316	0.394444
0.161416	0.5625		0.161416	0.177564		0.161416	0.158877		0.161416	0.394444
0.161516	0.5625		0.161516	0.177564		0.161516	0.158901		0.161516	0.394444
0.161616	0.5625		0.161616	0.177564		0.161616	0.158925		0.161616	0.394444
0.161716	0.5625		0.161716	0.177564		0.161716	0.158948		0.161716	0.394444
0.161816	0.5625		0.161816	0.177564		0.161816	0.158972		0.161816	0.394444
0.161916	0.5625		0.161916	0.177564		0.161916	0.158996		0.161916	0.394444
0.162016	0.5625		0.162016	0.177564		0.162016	0.159019		0.162016	0.394444
0.162116	0.5625		0.162116	0.177564		0.162116	0.159043		0.162116	0.394444
0.162216	0.5625		0.162216	0.177564		0.162216	0.159066		0.162216	0.394444
0.162316	0.5625		0.162316	0.177564		0.162316	0.15909		0.162316	0.394444
0.162416	0.5625		0.162416	0.177564		0.162416	0.159114		0.162416	0.394444
0.162516	0.5625		0.162516	0.177564		0.162516	0.159137		0.162516	0.394444
0.162616	0.5625		0.162616	0.177564		0.162616	0.159161		0.162616	0.394444
0.162716	0.5625		0.162716	0.177564		0.162716	0.159184		0.162716	0.394444
0.162816	0.5625		0.162816	0.177564		0.162816	0.159208		0.162816	0.394444
0.162916	0.5625		0.162916	0.177564		0.162916	0.159232		0.162916	0.394444
0.163016	0.5625		0.163016	0.177564		0.163016	0.159255		0.163016	0.394444
0.163116	0.5625		0.163116	0.177564		0.163116	0.159279		0.163116	0.394444
0.163216	0.5625		0.163216	0.177564		0.163216	0.159303		0.163216	0.394444
0.163316	0.5625		0.163316	0.177564		0.163316	0.159326		0.163316	0.394444
0.163416	0.5625		0.163416	0.177564		0.163416	0.15935		0.163416	0.394444
0.163516	0.5625		0.163516	0.177564		0.163516	0.159373		0.163516	0.394444
0.163616	0.5625		0.163616	0.177564		0.163616	0.159397		0.163616	0.394444
0.163716	0.5625		0.163716	0.177564		0.163716	0.159421		0.163716	0.394444
0.163816	0.5625		0.163816	0.177564		0.163816	0.159444		0.163816	0.394444
0.163916	0.5625		0.163916	0.177564		0.163916	0.159468		0.163916	0.394444
0.164016	0.5625		0.164016	0.177564		0.164016	0.159491		0.164016	0.394444
0.164116	0.5625		0.164116	0.177564		0.164116	0.159515		0.164116	0.394444
0.164216	0.5625		0.164216	0.177564		0.164216	0.159539		0.164216	0.394444
0.164316	0.5625		0.164316	0.177564		0.164316	0.159562		0.164316	0.394444
0.164416	0.5625		0.164416	0.177564		0.164416	0.159586		0.164416	0.394444
0.164516	0.5625		0.164516	0.177564		0.164516	0.15961		0.164516	0.394444
0.164616	0.5625		0.164616	0.177564		0.164616	0.159633		0.164616	0.394444
0.164716	0.5625		0.164716	0.177564		0.164716	0.159657		0.164716	0.394444
0.164816	0.5625		0.164816	0.177564		0.164816	0.15968		0.164816	0.394444
0.164916	0.5625		0.164916	0.177564		0.164916	0.159704		0.164916	0.394444
0.165017	0.5625		0.165017	0.177564		0.165017	0.159728		0.165017	0.394444
0.165117	0.5625		0.165117	0.177564		0.165117	0.159751		0.165117	0.394444
0.165217	0.5625		0.165217	0.177564		0.165217	0.159775		0.165217	0.394444
0.165317	0.5625		0.165317	0.177564		0.165317	0.159798		0.165317	0.394444
0.165417	0.5625		0.165417	0.177564		0.165417	0.159822		0.165417	0.394444
0.165517	0.5625		0.165517	0.177564		0.165517	0.159846		0.165517	0.394444
0.165617	0.5625		0.165617	0.177564		0.165617	0.159869		0.165617	0.394444
0.165717	0.5625		0.165717	0.177564		0.165717	0.159893		0.165717	0.394444
0.165817	0.5625		0.165817	0.177564		0.165817	0.159916		0.165817	0.394444
0.165917	0.5625		0.165917	0.177564		0.165917	0.15994		0.165917	0.394444
0.166017	0.5625		0.166017	0.177564		0.166017	0.159964		0.166017	0.394444
0.166117	0.5625		0.166117	0.177564		0.166117	0.159987		0.166117	0.394444
0.166217	0.5625		0.166217	0.177564		0.166217	0.160011		0.166217	0.394444
0.166317	0.5625		0.166317	0.177564		0.166317	0.160035		0.166317	0.394444
0.166417	0.5625		0.166417	0.177564		0.166417	0.160058		0.166417	0.394444
0.166517	0.5625		0.166517	0.177564		0.166517	0.160082		0.166517	0.394444
0.166617	0.5625		0.166617	0.177564		0.166617	0.160105		0.166617	0.394444
0.166717	0.5625		0.166717	0.177564		0.166717	0.160129		0.166717	0.394444
0.166817	0.5625		0.166817	0.177564		0.166817	0.160153		0.166817	0.394444
0.166917	0.5625		0.166917	0.177564		0.166917	0.160176		0.166917	0.394444
0.167017	0.5625		0.167017	0.177564		0.167017	0.1602		0.167017	0.394444
0.167117	0.5625		0.167117	0.177564		0.167117	0.160223		0.167117	0.394444
0.167217	0.5625		0.167217	0.177564		0.167217	0.160247		0.167217	0.394444
0.167317	0.5625		0.167317	0.177564		0.167317	0.160271		0.167317	0.394444
0.167417	0.5625		0.167417	0.177564		0.167417	0.160294		0.167417	0.394444
0.167517	0.5625		0.167517	0.177564		0.167517	0.160318		0.167517	0.394444
0.167617	0.5625		0.167617	0.177564		0.167617	0.160342		0.167617	0.394444
0.167717	0.5625		0.167717	0.177564		0.167717	0.160365		0.167717	0.394444
0.167817	0.5625		0.167817	0.177564		0.167817	0.160389		0.167817	0.394444
0.167917	0.5625		0.167917	0.177564		0.167917	0.160412		0.167917	0.394444
0.168017	0.5625		0.168017	0.177564		0.168017	0.160436		0.168017	0.394444
0.168117	0.5625		0.168117	0.177564		0.168117	0.16046		0.168117	0.394444
0.168217	0.5625		0.168217	0.177564		0.168217	0.160483		0.168217	0.394444
0.168317	0.5625		0.168317	0.177564		0.168317	0.160507		0.168317	0.394444
0.168417	0.5625		0.168417	0.177564		0.168417	0.16053		0.168417	0.394444
0.168517	0.5625		0.168517	0.177564		0.168517	0.160554		0.168517	0.394444
0.168617	0.5625		0.168617	0.177564		0.168617	0.160578		0.168617	0.394444
0.168717	0.5625		0.168717	0.177564		0.168717	0.160601		0.168717	0.394444
0.168817	0.5625		0.168817	0.177564		0.168817	0.160625		0.168817	0.394444
0.168917	0.5625		0.168917	0.177564		0.168917	0.160649		0.168917	0.394444
0.169017	0.5625		0.169017	0.177564		0.169017	0.160672		0.169017	0.394444
0.169117	0.5625		0.169117	0.177564		0.169117	0.160696		0.169117	0.394444
0.169217	0.5625		0.169217	0.177564		0.169217	0.160719		0.169217	0.394444
0.169317	0.5625		0.169317	0.177564		0.169317	0.160743		0.169317	0.394444
0.169417	0.5625		0.169417	0.177564		0.169417	0.160767		0.169417	0.394444
0.169517	0.5625		0.169517	0.177564		0.169517	0.16079		0.169517	0.394444
0.169617	0.5625		0.169617	0.177564		0.169617	0.160814		0.169617	0.394444
0.169717	0.5625		0.169717	0.177564		0.169717	0.160861		0.169717	0.394444
0.169817	0.5625		0.169817	0.177564		0.169817	0.160916		0.169817	0.394444
0.169917	0.5625		0.169917	0.177564		0.169917	0.160972		0.169917	0.394444
0.170017	0.5625		0.170017	0.177564		0.170017	0.161027		0.170017	0.394444
0.170117	0.5625		0.170117	0.177564		0.170117	0.161083		0.170117	0.394444
0.170217	0.5625		0.170217	0.177564		0.170217	0.161138		0.170217	0.394444
0.170317	0.5625		0.170317	0.177564		0.170317	0.161194		0.170317	0.394444
0.170417	0.5625		0.170417	0.177564		0.170417	0.161249		0.170417	0.394444
0.170517	0.5625		0.170517	0.177564		0.170517	0.161304		0.170517	0.394444
0.170617	0.5625		0.170617	0.177564		0.170617	0.16136		0.170617	0.394444
0.170717	0.5625		0.170717	0.177564		0.170717	0.161415		0.170717	0.394444
0.170817	0.5625		0.170817	0.177564		0.170817	0.161471		0.170817	0.394444
0.170917	0.5625		0.170917	0.177564		0.170917	0.161526		0.170917	0.394444
0.171017	0.5625		0.171017	0.177564		0.171017	0.161582		0.171017	0.394444
0.171117	0.5625		0.171117	0.177564		0.171117	0.161637		0.171117	0.394444
0.171217	0.5625		0.171217	0.177564		0.171217	0.161693		0.171217	0.394444
0.171317	0.5625		0.171317	0.177564		0.171317	0.161748		0.171317	0.394444
0.171417	0.5625		0.171417	0.177564		0.171417	0.161803		0.171417	0.394444
0.171517	0.5625		0.171517	0.177564		0.171517	0.161859		0.171517	0.394444
0.171617	0.5625		0.171617	0.177564		0.171617	0.161914		0.171617	0.394444
0.171717	0.5625		0.171717	0.177564		0.171717	0.16197		0.171717	0.394444
0.171817	0.5625		0.171817	0.177564		0.171817	0.162025		0.171817	0.394444
0.171917	0.5625		0.171917	0.177564		0.171917	0.162081		0.171917	0.394444
0.172017	0.5625		0.172017	0.177564		0.172017	0.162136		0.172017	0.394444
0.172117	0.5625		0.172117	0.177564		0.172117	0.162191		0.172117	0.394444
0.172217	0.5625		0.172217	0.177564		0.172217	0.162247		0.172217	0.394444
0.172317	0.5625		0.172317	0.177564		0.172317	0.162302		0.172317	0.394444
0.172417	0.5625		0.172417	0.177564		0.172417	0.162358		0.172417	0.394444
0.172517	0.5625		0.172517	0.177564		0.172517	0.162413		0.172517	0.394444
0.172617	0.5625		0.172617	0.177564		0.172617	0.162469		0.172617	0.394444
0.172717	0.5625		0.172717	0.177564		0.172717	0.162524		0.172717	0.394444
0.172817	0.5625		0.172817	0.177564		0.172817	0.162579		0.172817	0.394444
0.172917	0.5625		0.172917	0.177564		0.172917	0.162635		0.172917	0.394444
0.173017	0.5625		0.173017	0.177564		0.173017	0.16269		0.173017	0.394444
0.173117	0.5625		0.173117	0.177564		0.173117	0.162746		0.173117	0.394444
0.173217	0.5625		0.173217	0.177564		0.173217	0.162801		0.173217	0.394444
0.173317	0.5625		0.173317	0.177564		0.173317	0.162857		0.173317	0.394444
0.173417	0.5625		0.173417	0.177564		0.173417	0.162912		0.173417	0.394444
0.173517	0.5625		0.173517	0.177564		0.173517	0.162968		0.173517	0.394444
0.173617	0.5625		0.173617	0.177564		0.173617	0.163023		0.173617	0.394444
0.173717	0.5625		0.173717	0.177564		0.173717	0.163078		0.173717	0.394444
0.173817	0.5625		0.173817	0.177564		0.173817	0.163134		0.173817	0.394444
0.173917	0.5625		0.173917	0.177564		0.173917	0.163189		0.173917	0.394444
0.174017	0.5625		0.174017	0.177564		0.174017	0.163245		0.174017	0.394444
0.174117	0.5625		0.174117	0.177564		0.174117	0.1633		0.174117	0.394444
0.174217	0.5625		0.174217	0.177564		0.174217	0.163356		0.174217	0.394444
0.174317	0.5625		0.174317	0.177564		0.174317	0.163411		0.174317	0.394444
0.174417	0.5625		0.174417	0.177564		0.174417	0.163466		0.174417	0.394444
0.174517	0.5625		0.174517	0.177564		0.174517	0.163522		0.174517	0.394444
0.174617	0.5625		0.174617	0.177564		0.174617	0.163577		0.174617	0.394444
0.174717	0.5625		0.174717	0.177564		0.174717	0.163633		0.174717	0.394444
0.174817	0.5625		0.174817	0.177564		0.174817	0.163688		0.174817	0.394444
0.174917	0.5625		0.174917	0.177564		0.174917	0.163744		0.174917	0.394444
0.175018	0.5625		0.175018	0.177564		0.175018	0.163799		0.175018	0.394444
0.175118	0.5625		0.175118	0.177564		0.175118	0.163854		0.175118	0.394444
0.175218	0.5625		0.175218	0.177564		0.175218	0.16391		0.175218	0.394444
0.175318	0.5625		0.175318	0.177564		0.175318	0.163965		0.175318	0.394444
0.175418	0.5625		0.175418	0.177564		0.175418	0.164021		0.175418	0.394444
0.175518	0.5625		0.175518	0.177564		0.175518	0.164076		0.175518	0.394444
0.175618	0.5625		0.175618	0.177564		0.175618	0.164132		0.175618	0.394444
0.175718	0.5625		0.175718	0.177564		0.175718	0.164187		0.175718	0.394444
0.175818	0.5625		0.175818	0.177564		0.175818	0.164243		0.175818	0.394444
0.175918	0.5625		0.175918	0.177564		0.175918	0.164298		0.175918	0.394444
0.176018	0.5625		0.176018	0.177564		0.176018	0.164353		0.176018	0.394444
0.176118	0.5625		0.176118	0.177564		0.176118	0.164409		0.176118	0.394444
0.176218	0.5625		0.176218	0.177564		0.176218	0.164464		0.176218	0.394444
0.176318	0.5625		0.176318	0.177564		0.176318	0.16452		0.176318	0.394444
0.176418	0.5625		0.176418	0.177564		0.176418	0.164575		0.176418	0.394444
0.176518	0.5625		0.176518	0.177564		0.176518	0.164631		0.176518	0.394444
0.176618	0.5625		0.176618	0.177564		0.176618	0.164686		0.176618	0.394444
0.176718	0.5625		0.176718	0.177564		0.176718	0.164741		0.176718	0.394444
0.176818	0.5625		0.176818	0.177564		0.176818	0.164797		0.176818	0.394444
0.176918	0.5625		0.176918	0.177564		0.176918	0.164852		0.176918	0.394444
0.177018	0.5625		0.177018	0.177564		0.177018	0.164908		0.177018	0.394444
0.177118	0.5625		0.177118	0.177564		0.177118	0.164963		0.177118	0.394444
0.177218	0.5625		0.177218	0.177564		0.177218	0.165019		0.177218	0.394444
0.177318	0.5625		0.177318	0.177564		0.177318	0.165074		0.177318	0.394444
0.177418	0.5625		0.177418	0.177564		0.177418	0.165129		0.177418	0.394444
0.177518	0.5625		0.177518	0.177564		0.177518	0.165185		0.177518	0.394444
0.177618	0.5625		0.177618	0.177564		0.177618	0.16524		0.177618	0.394444
0.177718	0.5625		0.177718	0.177564		0.177718	0.165296		0.177718	0.394444
0.177818	0.5625		0.177818	0.177564		0.177818	0.165351		0.177818	0.394444
0.177918	0.5625		0.177918	0.177564		0.177918	0.165407		0.177918	0.394444
0.178018	0.5625		0.178018	0.177564		0.178018	0.165462		0.178018	0.394444
0.178118	0.5625		0.178118	0.177564		0.178118	0.165518		0.178118	0.394444
0.178218	0.5625		0.178218	0.177564		0.178218	0.165573		0.178218	0.394444
0.178318	0.5625		0.178318	0.177564		0.178318	0.165628		0.178318	0.394444
0.178418	0.5625		0.178418	0.177564		0.178418	0.165684		0.178418	0.394444
0.178518	0.5625		0.178518	0.177564		0.178518	0.165739		0.178518	0.394444
0.178618	0.5625		0.178618	0.188928		0.178618	0.165795		0.178618	0.394444
0.178718	0.5625		0.178718	0.188928		0.178718	0.16585		0.178718	0.394444
0.178818	0.5625		0.178818	0.188928		0.178818	0.165906		0.178818	0.394444
0.178918	0.5625		0.178918	0.188928		0.178918	0.165961		0.178918	0.394444
0.179018	0.5625		0.179018	0.188928		0.179018	0.166016		0.179018	0.394444
0.179118	0.5625		0.179118	0.188928		0.179118	0.166072		0.179118	0.394444
0.179218	0.5625		0.179218	0.188928		0.179218	0.166127		0.179218	0.394444
0.179318	0.5625		0.179318	0.188928		0.179318	0.166183		0.179318	0.394444
0.179418	0.5625		0.179418	0.188928		0.179418	0.166238		0.179418	0.394444
0.179518	0.5625		0.179518	0.188928		0.179518	0.166294		0.179518	0.394444
0.179618	0.5625		0.179618	0.188928		0.179618	0.166349		0.179618	0.394444
0.179718	0.5625		0.179718	0.188928		0.179718	0.166404		0.179718	0.394444
0.179818	0.5625		0.179818	0.188928		0.179818	0.16646		0.179818	0.394444
0.179918	0.5625		0.179918	0.188928		0.179918	0.166515		0.179918	0.394444
0.180018	0.5625		0.180018	0.188928		0.180018	0.166571		0.180018	0.394444
0.180118	0.5625		0.180118	0.188928		0.180118	0.166626		0.180118	0.394444
0.180218	0.5625		0.180218	0.188928		0.180218	0.166682		0.180218	0.394444
0.180318	0.5625		0.180318	0.188928		0.180318	0.166737		0.180318	0.394444
0.180418	0.5625		0.180418	0.188928		0.180418	0.166793		0.180418	0.394444
0.180518	0.5625		0.180518	0.188928		0.180518	0.166848		0.180518	0.394444
0.180618	0.5625		0.180618	0.188928		0.180618	0.166903		0.180618	0.394444
0.180718	0.5625		0.180718	0.188928		0.180718	0.166959		0.180718	0.394444
0.180818	0.5625		0.180818	0.188928		0.180818	0.167014		0.180818	0.394444
0.180918	0.5625		0.180918	0.188928		0.180918	0.16707		0.180918	0.394444
0.181018	0.5625		0.181018	0.188928		0.181018	0.167125		0.181018	0.394444
0.181118	0.5625		0.181118	0.188928		0.181118	0.167181		0.181118	0.394444
0.181218	0.5625		0.181218	0.188928		0.181218	0.167236		0.181218	0.394444
0.181318	0.5625		0.181318	0.188928		0.181318	0.167291		0.181318	0.394444
0.181418	0.5625		0.181418	0.188928		0.181418	0.167347		0.181418	0.394444
0.181518	0.5625		0.181518	0.188928		0.181518	0.167402		0.181518	0.394444
0.181618	0.5625		0.181618	0.188928		0.181618	0.167458		0.181618	0.394444
0.181718	0.5625		0.181718	0.188928		0.181718	0.167513		0.181718	0.394444
0.181818	0.5625		0.181818	0.188928		0.181818	0.167569		0.181818	0.394444
0.181918	0.5625		0.181918	0.188928		0.181918	0.167624		0.181918	0.394444
0.182018	0.5625		0.182018	0.188928		0.182018	0.167679		0.182018	0.394444
0.182118	0.5625		0.182118	0.188928		0.182118	0.167735		0.182118	0.394444
0.182218	0.5625		0.182218	0.188928		0.182218	0.16779		0.182218	0.394444
0.182318	0.5625		0.182318	0.188928		0.182318	0.167846		0.182318	0.394444
0.182418	0.5625		0.182418	0.188928		0.182418	0.167901		0.182418	0.394444
0.182518	0.5625		0.182518	0.188928		0.182518	0.167957		0.182518	0.394444
0.182618	0.5625		0.182618	0.188928		0.182618	0.168012		0.182618	0.394444
0.182718	0.5625		0.182718	0.188928		0.182718	0.168068		0.182718	0.394444
0.182818	0.5625		0.182818	0.188928		0.182818	0.168123		0.182818	0.394444
0.182918	0.5625		0.182918	0.188928		0.182918	0.168178		0.182918	0.394444
0.183018	0.5625		0.183018	0.188928		0.183018	0.168234		0.183018	0.394444
0.183118	0.5625		0.183118	0.188928		0.183118	0.168289		0.183118	0.394444
0.183218	0.5625		0.183218	0.188928		0.183218	0.168345		0.183218	0.394444
0.183318	0.5625		0.183318	0.188928		0.183318	0.1684		0.183318	0.394444
0.183418	0.5625		0.183418	0.188928		0.183418	0.168456		0.183418	0.394444
0.183518	0.5625		0.183518	0.188928		0.183518	0.168511		0.183518	0.394444
0.183618	0.5625		0.183618	0.188928		0.183618	0.168566		0.183618	0.394444
0.183718	0.5625		0.183718	0.188928		0.183718	0.168622		0.183718	0.394444
0.183818	0.5625		0.183818	0.188928		0.183818	0.168677		0.183818	0.394444
0.183918	0.5625		0.183918	0.188928		0.183918	0.168733		0.183918	0.394444
0.184018	0.5625		0.184018	0.188928		0.184018	0.168788		0.184018	0.394444
0.184118	0.5625		0.184118	0.188928		0.184118	0.168844		0.184118	0.394444
0.184218	0.5625		0.184218	0.188928		0.184218	0.168899		0.184218	0.394444
0.184318	0.5625		0.184318	0.188928		0.184318	0.168954		0.184318	0.394444
0.184418	0.5625		0.184418	0.188928		0.184418	0.16901		0.184418	0.394444
0.184518	0.5625		0.184518	0.188928		0.184518	0.169065		0.184518	0.394444
0.184618	0.5625		0.184618	0.188928		0.184618	0.169121		0.184618	0.394444
0.184718	0.5625		0.184718	0.188928		0.184718	0.169176		0.184718	0.394444
0.184818	0.5625		0.184818	0.188928		0.184818	0.169232		0.184818	0.394444
0.184918	0.5625		0.184918	0.188928		0.184918	0.169287		0.184918	0.394444
0.185019	0.5625		0.185019	0.188928		0.185019	0.169343		0.185019	0.394444
0.185119	0.5625		0.185119	0.188928		0.185119	0.169398		0.185119	0.394444
0.185219	0.5625		0.185219	0.188928		0.185219	0.169453		0.185219	0.394444
0.185319	0.5625		0.185319	0.188928		0.185319	0.169509		0.185319	0.394444
0.185419	0.5625		0.185419	0.188928		0.185419	0.169564		0.185419	0.394444
0.185519	0.5625		0.185519	0.188928		0.185519	0.16962		0.185519	0.394444
0.185619	0.5625		0.185619	0.188928		0.185619	0.169675		0.185619	0.394444
0.185719	0.5625		0.185719	0.188928		0.185719	0.169731		0.185719	0.394444
0.185819	0.5625		0.185819	0.188928		0.185819	0.169786		0.185819	0.394444
0.185919	0.5625		0.185919	0.188928		0.185919	0.169841		0.185919	0.394444
0.186019	0.5625		0.186019	0.188928		0.186019	0.169897		0.186019	0.394444
0.186119	0.5625		0.186119	0.188928		0.186119	0.169952		0.186119	0.394444
0.186219	0.5625		0.186219	0.188928		0.186219	0.170008		0.186219	0.394444
0.186319	0.5625		0.186319	0.188928		0.186319	0.170063		0.186319	0.394444
0.186419	0.5625		0.186419	0.188928		0.186419	0.170119		0.186419	0.394444
0.186519	0.5625		0.186519	0.188928		0.186519	0.170174		0.186519	0.394444
0.186619	0.5625		0.186619	0.188928		0.186619	0.170229		0.186619	0.394444
0.186719	0.5625		0.186719	0.188928		0.186719	0.170285		0.186719	0.394444
0.186819	0.5625		0.186819	0.188928		0.186819	0.17034		0.186819	0.394444
0.186919	0.5625		0.186919	0.188928		0.186919	0.170396		0.186919	0.394444
0.187019	0.5625		0.187019	0.188928		0.187019	0.170451		0.187019	0.394444
0.187119	0.5625		0.187119	0.188928		0.187119	0.170507		0.187119	0.394444
0.187219	0.5625		0.187219	0.188928		0.187219	0.170562		0.187219	0.394444
0.187319	0.5625		0.187319	0.188928		0.187319	0.170618		0.187319	0.394444
0.187419	0.5625		0.187419	0.188928		0.187419	0.170673		0.187419	0.394444
0.187519	0.570833		0.187519	0.188928		0.187519	0.170728		0.187519	0.394444
0.187619	0.570833		0.187619	0.188928		0.187619	0.170784		0.187619	0.394444
0.187719	0.570833		0.187719	0.188928		0.187719	0.170839		0.187719	0.394444
0.187819	0.570833		0.187819	0.188928		0.187819	0.170895		0.187819	0.394444
0.187919	0.570833		0.187919	0.188928		0.187919	0.17095		0.187919	0.394444
0.188019	0.570833		0.188019	0.188928		0.188019	0.171006		0.188019	0.394444
0.188119	0.570833		0.188119	0.188928		0.188119	0.171061		0.188119	0.394444
0.188219	0.570833		0.188219	0.188928		0.188219	0.171116		0.188219	0.394444
0.188319	0.570833		0.188319	0.188928		0.188319	0.171172		0.188319	0.394444
0.188419	0.570833		0.188419	0.188928		0.188419	0.171231		0.188419	0.394444
0.188519	0.570833		0.188519	0.188928		0.188519	0.171311		0.188519	0.394444
0.188619	0.570833		0.188619	0.188928		0.188619	0.171391		0.188619	0.394444
0.188719	0.570833		0.188719	0.188928		0.188719	0.171472		0.188719	0.394444
0.188819	0.570833		0.188819	0.188928		0.188819	0.171552		0.188819	0.394444
0.188919	0.570833		0.188919	0.188928		0.188919	0.171632		0.188919	0.394444
0.189019	0.570833		0.189019	0.188928		0.189019	0.171712		0.189019	0.394444
0.189119	0.570833		0.189119	0.188928		0.189119	0.171793		0.189119	0.394444
0.189219	0.570833		0.189219	0.188928		0.189219	0.171873		0.189219	0.394444
0.189319	0.570833		0.189319	0.188928		0.189319	0.171953		0.189319	0.394444
0.189419	0.570833		0.189419	0.188928		0.189419	0.172034		0.189419	0.394444
0.189519	0.570833		0.189519	0.188928		0.189519	0.172114		0.189519	0.394444
0.189619	0.570833		0.189619	0.188928		0.189619	0.172194		0.189619	0.394444
0.189719	0.570833		0.189719	0.188928		0.189719	0.172275		0.189719	0.394444
0.189819	0.570833		0.189819	0.188928		0.189819	0.172355		0.189819	0.394444
0.189919	0.570833		0.189919	0.188928		0.189919	0.172435		0.189919	0.394444
0.190019	0.570833		0.190019	0.188928		0.190019	0.172516		0.190019	0.394444
0.190119	0.570833		0.190119	0.188928		0.190119	0.172596		0.190119	0.394444
0.190219	0.570833		0.190219	0.188928		0.190219	0.172676		0.190219	0.394444
0.190319	0.570833		0.190319	0.188928		0.190319	0.172757		0.190319	0.394444
0.190419	0.570833		0.190419	0.188928		0.190419	0.172837		0.190419	0.394444
0.190519	0.570833		0.190519	0.188928		0.190519	0.172917		0.190519	0.394444
0.190619	0.570833		0.190619	0.188928		0.190619	0.172998		0.190619	0.394444
0.190719	0.570833		0.190719	0.188928		0.190719	0.173078		0.190719	0.394444
0.190819	0.570833		0.190819	0.188928		0.190819	0.173158		0.190819	0.394444
0.190919	0.570833		0.190919	0.188928		0.190919	0.173238		0.190919	0.394444
0.191019	0.570833		0.191019	0.188928		0.191019	0.173319		0.191019	0.394444
0.191119	0.570833		0.191119	0.188928		0.191119	0.173399		0.191119	0.394444
0.191219	0.570833		0.191219	0.188928		0.191219	0.173479		0.191219	0.394444
0.191319	0.570833		0.191319	0.188928		0.191319	0.17356		0.191319	0.394444
0.191419	0.570833		0.191419	0.188928		0.191419	0.17364		0.191419	0.394444
0.191519	0.570833		0.191519	0.188928		0.191519	0.17372		0.191519	0.394444
0.191619	0.570833		0.191619	0.188928		0.191619	0.173801		0.191619	0.394444
0.191719	0.570833		0.191719	0.188928		0.191719	0.173881		0.191719	0.394444
0.191819	0.570833		0.191819	0.188928		0.191819	0.173961		0.191819	0.408333
0.191919	0.570833		0.191919	0.188928		0.191919	0.174042		0.191919	0.408333
0.192019	0.570833		0.192019	0.188928		0.192019	0.174122		0.192019	0.408333
0.192119	0.570833		0.192119	0.188928		0.192119	0.174202		0.192119	0.408333
0.192219	0.570833		0.192219	0.188928		0.192219	0.174283		0.192219	0.408333
0.192319	0.570833		0.192319	0.188928		0.192319	0.174363		0.192319	0.408333
0.192419	0.570833		0.192419	0.188928		0.192419	0.174443		0.192419	0.408333
0.192519	0.570833		0.192519	0.188928		0.192519	0.174524		0.192519	0.408333
0.192619	0.570833		0.192619	0.188928		0.192619	0.174604		0.192619	0.408333
0.192719	0.570833		0.192719	0.188928		0.192719	0.174684		0.192719	0.408333
0.192819	0.570833		0.192819	0.188928		0.192819	0.174765		0.192819	0.408333
0.192919	0.570833		0.192919	0.188928		0.192919	0.174845		0.192919	0.408333
0.193019	0.570833		0.193019	0.188928		0.193019	0.174925		0.193019	0.408333
0.193119	0.570833		0.193119	0.188928		0.193119	0.175005		0.193119	0.408333
0.193219	0.570833		0.193219	0.188928		0.193219	0.175086		0.193219	0.408333
0.193319	0.570833		0.193319	0.188928		0.193319	0.175166		0.193319	0.408333
0.193419	0.570833		0.193419	0.188928		0.193419	0.175246		0.193419	0.408333
0.193519	0.570833		0.193519	0.188928		0.193519	0.175327		0.193519	0.408333
0.193619	0.570833		0.193619	0.188928		0.193619	0.175407		0.193619	0.408333
0.193719	0.570833		0.193719	0.188928		0.193719	0.175487		0.193719	0.408333
0.193819	0.570833		0.193819	0.188928		0.193819	0.175568		0.193819	0.408333
0.193919	0.570833		0.193919	0.188928		0.193919	0.175648		0.193919	0.408333
0.194019	0.570833		0.194019	0.188928		0.194019	0.175728		0.194019	0.408333
0.194119	0.570833		0.194119	0.188928		0.194119	0.175809		0.194119	0.408333
0.194219	0.570833		0.194219	0.188928		0.194219	0.175889		0.194219	0.408333
0.194319	0.570833		0.194319	0.188928		0.194319	0.175969		0.194319	0.408333
0.194419	0.570833		0.194419	0.188928		0.194419	0.17605		0.194419	0.408333
0.194519	0.570833		0.194519	0.188928		0.194519	0.17613		0.194519	0.408333
0.194619	0.570833		0.194619	0.188928		0.194619	0.17621		0.194619	0.408333
0.194719	0.570833		0.194719	0.188928		0.194719	0.176291		0.194719	0.408333
0.194819	0.570833		0.194819	0.188928		0.194819	0.176371		0.194819	0.408333
0.194919	0.570833		0.194919	0.188928		0.194919	0.176451		0.194919	0.408333
0.19502	0.570833		0.19502	0.188928		0.19502	0.176531		0.19502	0.408333
0.19512	0.570833		0.19512	0.188928		0.19512	0.176612		0.19512	0.408333
0.19522	0.570833		0.19522	0.188928		0.19522	0.176692		0.19522	0.408333
0.19532	0.570833		0.19532	0.188928		0.19532	0.176772		0.19532	0.408333
0.19542	0.570833		0.19542	0.188928		0.19542	0.176853		0.19542	0.408333
0.19552	0.570833		0.19552	0.188928		0.19552	0.176933		0.19552	0.408333
0.19562	0.570833		0.19562	0.188928		0.19562	0.177013		0.19562	0.408333
0.19572	0.570833		0.19572	0.188928		0.19572	0.177094		0.19572	0.408333
0.19582	0.570833		0.19582	0.188928		0.19582	0.177174		0.19582	0.408333
0.19592	0.570833		0.19592	0.188928		0.19592	0.177254		0.19592	0.408333
0.19602	0.570833		0.19602	0.188928		0.19602	0.177335		0.19602	0.408333
0.19612	0.570833		0.19612	0.188928		0.19612	0.177415		0.19612	0.408333
0.19622	0.570833		0.19622	0.188928		0.19622	0.177495		0.19622	0.408333
0.19632	0.570833		0.19632	0.188928		0.19632	0.177576		0.19632	0.408333
0.19642	0.570833		0.19642	0.188928		0.19642	0.177656		0.19642	0.408333
0.19652	0.570833		0.19652	0.200291		0.19652	0.177736		0.19652	0.408333
0.19662	0.570833		0.19662	0.200291		0.19662	0.177817		0.19662	0.408333
0.19672	0.570833		0.19672	0.200291		0.19672	0.177897		0.19672	0.408333
0.19682	0.570833		0.19682	0.200291		0.19682	0.177977		0.19682	0.408333
0.19692	0.570833		0.19692	0.200291		0.19692	0.178058		0.19692	0.408333
0.19702	0.570833		0.19702	0.200291		0.19702	0.178138		0.19702	0.408333
0.19712	0.570833		0.19712	0.200291		0.19712	0.178218		0.19712	0.408333
0.19722	0.570833		0.19722	0.200291		0.19722	0.178298		0.19722	0.408333
0.19732	0.570833		0.19732	0.200291		0.19732	0.178379		0.19732	0.408333
0.19742	0.570833		0.19742	0.200291		0.19742	0.178459		0.19742	0.408333
0.19752	0.570833		0.19752	0.200291		0.19752	0.178539		0.19752	0.408333
0.19762	0.570833		0.19762	0.200291		0.19762	0.17862		0.19762	0.408333
0.19772	0.570833		0.19772	0.200291		0.19772	0.1787		0.19772	0.408333
0.19782	0.570833		0.19782	0.200291		0.19782	0.17878		0.19782	0.408333
0.19792	0.570833		0.19792	0.200291		0.19792	0.178861		0.19792	0.408333
0.19802	0.570833		0.19802	0.200291		0.19802	0.178941		0.19802	0.408333
0.19812	0.570833		0.19812	0.200291		0.19812	0.179021		0.19812	0.408333
0.19822	0.570833		0.19822	0.200291		0.19822	0.179102		0.19822	0.408333
0.19832	0.570833		0.19832	0.200291		0.19832	0.179182		0.19832	0.408333
0.19842	0.570833		0.19842	0.200291		0.19842	0.179262		0.19842	0.408333
0.19852	0.570833		0.19852	0.200291		0.19852	0.179343		0.19852	0.408333
0.19862	0.570833		0.19862	0.200291		0.19862	0.179423		0.19862	0.408333
0.19872	0.570833		0.19872	0.200291		0.19872	0.179503		0.19872	0.408333
0.19882	0.570833		0.19882	0.200291		0.19882	0.179584		0.19882	0.408333
0.19892	0.570833		0.19892	0.200291		0.19892	0.179664		0.19892	0.408333
0.19902	0.570833		0.19902	0.200291		0.19902	0.179744		0.19902	0.408333
0.19912	0.570833		0.19912	0.200291		0.19912	0.179824		0.19912	0.408333
0.19922	0.570833		0.19922	0.200291		0.19922	0.179905		0.19922	0.408333
0.19932	0.570833		0.19932	0.200291		0.19932	0.179985		0.19932	0.408333
0.19942	0.570833		0.19942	0.200291		0.19942	0.180065		0.19942	0.408333
0.19952	0.570833		0.19952	0.200291		0.19952	0.180146		0.19952	0.408333
0.19962	0.570833		0.19962	0.200291		0.19962	0.180226		0.19962	0.408333
0.19972	0.570833		0.19972	0.200291		0.19972	0.180306		0.19972	0.408333
[truncated: 8,002 more rows]

## Sheet: Extended Data Fig. 1d
High-risk			Low-risk
Days after stratification	Severe aGVHD (%)		Days after stratification	Severe aGVHD (%)
0	0		0	0
1	0		1	0
1	1.20482		1	0.477327
2	1.20482		2	0.477327
2	3.61446		2	0.954654
3	3.61446		3	0.954654
3	7.22892		3	1.43198
4	7.22892		4	1.43198
4	8.43374		4	2.38664
8	8.43374		5	2.38664
8	9.63855		5	3.10263
9	9.63855		6	3.10263
9	10.8434		6	4.53461
10	10.8434		7	4.53461
10	12.0482		7	4.77327
13	12.0482		8	4.77327
13	13.253		8	5.2506
14	13.253		9	5.2506
			9	5.48926
			10	5.48926
			10	5.96659
			11	5.96659
			11	6.20525
			12	6.20525
			12	6.44391
			13	6.44391
			13	6.68258
			14	6.68258
