# Supplementary material for: Dynamic forecasting of severe acute graft-versus-host disease after transplantation
Source: Nat Comput Sci. 2022 Mar 28;2(3):153–9. doi: 10.1038/s43588-022-00213-4 (PMC10766514; doi:10.1038/s43588-022-00213-4)
Supplement: Supplementary file 12 — Statistical source data. [file 43588_2022_213_MOESM12_ESM.xlsx]

## Sheet: Extended Data Fig. 2a
Days post-transplant	AUPRC				Remaining positive cases
	daGOAT	PeriHSCT-NB	PeriHSCT-RF	XGBoost
1	NA	0.363565	0.311744	NA	15
2	NA	0.363565	0.311744	NA	15
3	NA	0.363565	0.311744	NA	15
4	NA	0.363565	0.311744	NA	15
5	0.0207575	0.363565	0.311744	0.0221958	15
6	0.0208358	0.363565	0.311744	0.0779555	15
7	0.0298937	0.363565	0.311744	0.0187826	15
8	0.0321429	0.363565	0.311744	0.0544672	15
9	0.0471539	0.363565	0.311744	0.040984	15
10	0.125128	0.363565	0.311744	0.060572	15
11	0.173031	0.363565	0.311744	0.117266	15
12	0.333682	0.363565	0.311744	0.136997	15
13	0.251069	0.363565	0.311744	0.175774	15
14	0.260596	0.363565	0.311744	0.30722	15
15	0.294597	0.363565	0.311744	0.236529	15
16	0.368427	0.348089	0.360069	0.264159	15
17	0.477405	0.348089	0.360069	0.324197	15
18	0.530413	0.341971	0.339403	0.333114	15
19	0.317868	0.368325	0.247667	0.199395	15
20	0.494392	0.377326	0.262153	0.267012	13
21	0.443463	0.375954	0.20718	0.205154	13
22	0.583857	0.340595	0.263196	0.196861	13
23	0.822619	0.326632	0.189034	0.446233	12
24	0.519384	0.184642	0.16905	0.266475	11
25	0.309037	0.150529	0.129567	0.383975	9
26	0.0720642	0.101942	0.129831	0.0948289	8
27	0.125772	0.116399	0.15175	0.0949734	7
28	0.150669	0.113716	0.172323	0.0738074	7
29	0.687809	0.105122	0.0889045	0.104406	7
30	0.665285	0.100319	0.1558	0.0854049	7
31	0.716083	0.0990986	0.0966864	0.0524903	7
32	0.635357	0.0955082	0.25629	0.0231742	6
33	0.0652912	0.0915659	0.162929	0.0241452	5
34	0.016855	0.0786798	0.089422	0.028307	5
35	0.18907	0.0782463	0.0724791	0.0300061	4
36	0.0750959	0.067444	0.0957838	0.0164875	4
37	0.136954	0.067444	0.0957838	0.0180736	4
38	NA	0.0510704	0.0463048	NA	4
39	NA	0.0495786	0.209821	NA	3
40	NA	0.0487861	0.202894	NA	3
41	NA	0.0480947	0.0802018	NA	3
42	NA	0.0480947	0.0802018	NA	3
43	NA	0.0407254	0.151182	NA	3
44	NA	0.0413695	0.0954064	NA	3
45	NA	0.0413695	0.0954064	NA	3
46	NA	0.0381013	0.0506639	NA	3
47	NA	0.0381013	0.051345	NA	3
48	NA	0.0381013	0.051345	NA	3
49	0.0153069	0.0381013	0.0390871	0.0409402	3
50	0.0311919	0.0350786	0.0396116	0.0397457	3
51	0.0458017	0.0350786	0.0396116	0.0260581	3
52	0.0606775	0.0341203	0.042013	0.0339416	3
53	0.0661818	0.0341203	0.042013	0.0251017	3
54	0.0387011	0.0341203	0.042013	0.0228274	3
55	0.0311134	0.0341203	0.042013	0.0387507	3
56	0.0287027	0.0543447	0.0460781	0.033108	3
57	0.0291946	0.0543447	0.0460781	0.033108	3
58	0.0492176	0.0543447	0.0442566	0.033108	3
59	0.173398	0.0543447	0.0442566	0.033108	3
60	0.116887	0.0543447	0.0442566	0.033108	3
61	0.0371928	0.0543447	0.0483099	0.0355249	3
62	0.0574785	0.0543447	0.0483099	0.0341759	3
63	0.0220612	0.0577219	0.0327606	0.0173935	3
64	NA	0.0517554	0.0166672	NA	2
65	NA	0.0517554	0.0166672	NA	1
66	NA	0.0517554	0.0166672	NA	1
67	0.0468982	0.0517554	0.0166672	0.0142255	1
68	0.0254274	0.0394875	0.0166672	0.0152412	1
69	0.0340998	0.0394875	0.0166672	0.0129293	1
70	0.0394875	0.0394875	0.0166672	0.0129293	1
71	0.0750959	0.0394875	0.0177104	0.0124884	1
72	0.0300061	0.0394875	0.0177104	0.0132557	1
73	0.0254274	0.0394875	0.0177104	0.0136137	1
74	0.0254274	0.0394875	0.0184273	0.0155468	1
75	0.306853	0.0394875	0.0184273	0.0144542	1
76	0.0517554	0.0394875	0.0184273	0.0162514	1
77	0.0517554	0.0394875	0.0171443	0.0152412	1
78	0.0750959	0.0394875	0.0171443	0.0149595	1
79	0.0428749	0.0123525	0.0166672	0.0149595	1
80	1	0.0123525	0.0166672	0.0155468	1
81	NA	NA	NA	NA	1
82	NA	NA	NA	NA	0
83	NA	NA	NA	NA	0
84	NA	NA	NA	NA	0
85	NA	NA	NA	NA	0
86	NA	NA	NA	NA	0
87	NA	NA	NA	NA	0
88	NA	NA	NA	NA	0
89	NA	NA	NA	NA	0
90	NA	NA	NA	NA	0
91	NA	NA	NA	NA	0
92	NA	NA	NA	NA	0
93	NA	NA	NA	NA	0
94	NA	NA	NA	NA	0
95	NA	NA	NA	NA	0
96	NA	NA	NA	NA	0
97	NA	NA	NA	NA	0
98	NA	NA	NA	NA	0
99	NA	NA	NA	NA	0
100	NA	NA	NA	NA	0

## Sheet: Extended Data Fig. 2b
daGOAT			PeriHSCT-NB			PeriHSCT-RF			XGBoost
Recall	Precision		Recall	Precision		Recall	Precision		Recall	Precision
1	0.114754		1	0.180328		1	0.180328		1	0.114754
1	0.114754		1	0.180328		1	0.180328		1	0.114754
1	0.116667		1	0.183333		0.998182	0.180414		1	0.118644
1	0.118644		1	0.186441		0.988182	0.180895		1	0.12069
1	0.12069		1	0.189655		0.978182	0.181389		1	0.125
1	0.122807		1	0.192982		0.968182	0.181896		1	0.127273
1	0.125		1	0.196429		0.958182	0.182416		1	0.12963
1	0.127273		1	0.2		0.948182	0.18295		1	0.132075
1	0.12963		1	0.203704		0.938182	0.183499		1	0.134615
1	0.132075		0.999091	0.203556		0.928182	0.184063		1	0.137255
1	0.134615		0.989091	0.20193		0.918182	0.184644		0.997143	0.136916
1	0.137255		0.979091	0.200298		0.908182	0.18524		0.987143	0.13573
1	0.14		0.969091	0.198658		0.898182	0.185854		0.977143	0.13454
1	0.142857		0.959091	0.197012		0.888182	0.186486		0.967143	0.133346
1	0.145833		0.949091	0.195359		0.878182	0.187137		0.957143	0.13215
1	0.148936		0.939091	0.1937		0.868182	0.187807		0.947143	0.13095
1	0.152174		0.929091	0.192033		0.858182	0.188498		0.937143	0.129747
1	0.155556		0.919091	0.19036		0.848182	0.189211		0.927143	0.12854
1	0.159091		0.909091	0.188679		0.838182	0.189946		0.917143	0.12733
1	0.162791		0.909091	0.188679		0.828182	0.190705		0.907143	0.126117
1	0.166667		0.909091	0.192308		0.818182	0.191489		0.897143	0.124901
1	0.170732		0.909091	0.196078		0.818182	0.191489		0.887143	0.123681
1	0.175		0.909091	0.2		0.815455	0.191176		0.877143	0.122457
1	0.179487		0.909091	0.204082		0.805455	0.19002		0.867143	0.12123
1	0.184211		0.909091	0.208333		0.795455	0.188849		0.857143	0.12
1	0.189189		0.909091	0.212766		0.785455	0.187663		0.857143	0.12
1	0.194444		0.909091	0.217391		0.775455	0.186462		0.854286	0.119648
1	0.2		0.909091	0.222222		0.765455	0.185245		0.844286	0.118413
1	0.205882		0.909091	0.227273		0.755455	0.184012		0.834286	0.117175
1	0.212121		0.909091	0.232558		0.745455	0.182764		0.824286	0.115933
1	0.21875		0.909091	0.238095		0.735455	0.181499		0.814286	0.114688
1	0.225806		0.909091	0.243902		0.725455	0.180217		0.804286	0.113439
1	0.233333		0.908182	0.243718		0.715455	0.178918		0.794286	0.112187
1	0.241379		0.898182	0.241683		0.705455	0.177601		0.784286	0.110932
1	0.25		0.888182	0.239637		0.695455	0.176267		0.774286	0.109672
1	0.259259		0.878182	0.23758		0.685455	0.174915		0.764286	0.108409
1	0.269231		0.868182	0.235512		0.675455	0.173544		0.754286	0.107143
1	0.28		0.858182	0.233432		0.665455	0.172154		0.744286	0.105873
1	0.291667		0.848182	0.231341		0.655455	0.170745		0.734286	0.104599
1	0.304348		0.838182	0.229239		0.645455	0.169316		0.724286	0.103322
1	0.318182		0.828182	0.227125		0.635455	0.167867		0.714286	0.102041
1	0.333333		0.818182	0.225		0.625455	0.166398		0.714286	0.102041
1	0.35		0.818182	0.225		0.615455	0.164907		0.714286	0.104167
1	0.368421		0.817273	0.224806		0.605455	0.163395		0.714286	0.106383
0.997143	0.367756		0.807273	0.222668		0.595455	0.161862		0.714286	0.108696
0.987143	0.365415		0.797273	0.220518		0.585455	0.160305		0.714286	0.111111
0.977143	0.363057		0.787273	0.218356		0.575455	0.158726		0.714286	0.113636
0.967143	0.360682		0.777273	0.216182		0.565455	0.157124		0.714286	0.116279
0.957143	0.358289		0.767273	0.213996		0.555455	0.155497		0.714286	0.119048
0.947143	0.355878		0.757273	0.211798		0.545455	0.153846		0.714286	0.121951
0.937143	0.353448		0.747273	0.209587		0.545455	0.153846		0.714286	0.125
0.927143	0.351001		0.737273	0.207364		0.544545	0.153866		0.714286	0.128205
0.917143	0.348534		0.727273	0.205128		0.534545	0.154088		0.714286	0.131579
0.907143	0.346049		0.727273	0.205128		0.524545	0.154319		0.714286	0.135135
0.897143	0.343545		0.727273	0.210526		0.514545	0.15456		0.714286	0.138889
0.887143	0.341021		0.727273	0.216216		0.504545	0.154812		0.714286	0.142857
0.877143	0.338479		0.727273	0.222222		0.494545	0.155074		0.711429	0.142367
0.867143	0.335916		0.727273	0.228571		0.484545	0.155348		0.701429	0.140647
0.857143	0.333333		0.726364	0.228351		0.474545	0.155635		0.691429	0.138921
0.857143	0.333333		0.716364	0.225917		0.464545	0.155935		0.681429	0.137187
0.857143	0.352941		0.706364	0.223469		0.454545	0.15625		0.671429	0.135447
0.857143	0.375		0.696364	0.221004		0.454545	0.15625		0.661429	0.133699
0.857143	0.4		0.686364	0.218524		0.454545	0.2		0.651429	0.131944
0.857143	0.428571		0.676364	0.216028		0.454545	0.227273		0.641429	0.130183
0.854286	0.427754		0.666364	0.213516		0.452727	0.227293		0.631429	0.128414
0.844286	0.424874		0.656364	0.210988		0.442727	0.227411		0.621429	0.126638
0.834286	0.421965		0.646364	0.208443		0.432727	0.227533		0.611429	0.124854
0.824286	0.419027		0.636364	0.205882		0.422727	0.227662		0.601429	0.123063
0.814286	0.416058		0.636364	0.205882		0.412727	0.227797		0.591429	0.121265
0.804286	0.413059		0.636364	0.212121		0.402727	0.227939		0.581429	0.11946
0.794286	0.410029		0.636364	0.21875		0.392727	0.228089		0.571429	0.117647
0.784286	0.406968		0.636364	0.225806		0.382727	0.228246		0.571429	0.117647
0.774286	0.403875		0.636364	0.233333		0.372727	0.228412		0.571429	0.121212
0.764286	0.400749		0.636364	0.241379		0.362727	0.228588		0.571429	0.125
0.754286	0.39759		0.636364	0.25		0.352727	0.228774		0.571429	0.129032
0.744286	0.394398		0.636364	0.259259		0.342727	0.228971		0.571429	0.133333
0.734286	0.391172		0.636364	0.269231		0.332727	0.22918		0.571429	0.137931
0.724286	0.387911		0.635455	0.26895		0.322727	0.229402		0.571429	0.142857
0.714286	0.384615		0.625455	0.265842		0.312727	0.22964		0.571429	0.148148
0.714286	0.384615		0.615455	0.262709		0.302727	0.229893		0.571429	0.153846
0.714286	0.416667		0.605455	0.259548		0.292727	0.230164		0.571429	0.16
0.714286	0.454545		0.595455	0.25636		0.282727	0.230456		0.571429	0.166667
0.714286	0.5		0.585455	0.253145		0.272727	0.230769		0.571429	0.181818
0.714286	0.555556		0.575455	0.249901		0.272727	0.230769		0.571429	0.190476
0.714286	0.625		0.565455	0.24663		0.271818	0.23071		0.571429	0.2
0.714286	0.714286		0.555455	0.243329		0.261818	0.230032		0.571429	0.210526
0.714286	0.833333		0.545455	0.24		0.251818	0.229305		0.571429	0.222222
0.714286	1		0.545455	0.24		0.241818	0.228522		0.568571	0.221357
0.571429	1		0.545455	0.25		0.231818	0.227679		0.558571	0.218314
0.428571	1		0.545455	0.26087		0.221818	0.226766		0.548571	0.215247
0.285714	1		0.544545	0.260548		0.211818	0.225775		0.538571	0.212155
0.142857	1		0.534545	0.256993		0.201818	0.224696		0.528571	0.20904
0	1		0.524545	0.253404		0.191818	0.223517		0.518571	0.205899
			0.514545	0.249779		0.181818	0.222222		0.508571	0.202733
			0.504545	0.24612		0.181818	0.222222		0.498571	0.199543
			0.494545	0.242424		0.180909	0.221851		0.488571	0.196326
			0.484545	0.238692		0.170909	0.217593		0.478571	0.193084
			0.474545	0.234923		0.160909	0.212996		0.468571	0.189815
			0.464545	0.231117		0.150909	0.20802		0.458571	0.186519
			0.454545	0.227273		0.140909	0.202614		0.448571	0.183197
			0.454545	0.227273		0.130909	0.196721		0.438571	0.179848
			0.454545	0.238095		0.120909	0.190272		0.428571	0.176471
			0.453636	0.237732		0.110909	0.183183		0.428571	0.176471
			0.443636	0.233716		0.100909	0.175355		0.428571	0.1875
			0.433636	0.229658		0.0909091	0.166667		0.428571	0.2
			0.423636	0.225557		0.0909091	0.166667		0.428571	0.214286
			0.413636	0.221411		0.0909091	0.2		0.428571	0.230769
			0.403636	0.217221		0.09	0.199597		0.428571	0.25
			0.393636	0.212986		0.08	0.19469		0.428571	0.272727
			0.383636	0.208704		0.07	0.188725		0.428571	0.3
			0.373636	0.204376		0.06	0.181319		0.428571	0.333333
			0.363636	0.2		0.05	0.171875		0.428571	0.375
			0.363636	0.2		0.04	0.15942		0.428571	0.428571
			0.363636	0.210526		0.03	0.142241		0.428571	0.5
			0.363636	0.222222		0.02	0.117021		0.428571	0.6
			0.362727	0.22179		0.01	0.0763889		0.425714	0.598394
			0.352727	0.217002		0	0		0.415714	0.592668
			0.342727	0.212155		0	0		0.405714	0.586777
			0.332727	0.207248		0	0		0.395714	0.580713
			0.322727	0.202279					0.385714	0.574468
			0.312727	0.197248					0.375714	0.568035
			0.302727	0.192152					0.365714	0.561404
			0.292727	0.186992					0.355714	0.554566
			0.282727	0.181765					0.345714	0.547511
			0.272727	0.176471					0.335714	0.54023
			0.272727	0.176471					0.325714	0.53271
			0.272727	0.1875					0.315714	0.524941
			0.272727	0.2					0.305714	0.516908
			0.272727	0.214286					0.295714	0.5086
			0.272727	0.230769					0.285714	0.5
			0.272727	0.25					0.285714	0.5
			0.271818	0.249374					0.285714	0.666667
			0.261818	0.242424					0.285714	1
			0.251818	0.235344					0.142857	1
			0.241818	0.22813					0	1
			0.231818	0.220779
			0.221818	0.213287
			0.211818	0.205649
			0.201818	0.197861
			0.191818	0.189919
			0.181818	0.181818
			0.181818	0.181818
			0.181818	0.2
			0.181818	0.222222
			0.181818	0.25
			0.181818	0.285714
			0.181818	0.333333
			0.181818	0.4
			0.181818	0.5
			0.181818	0.666667
			0.180909	0.665552
			0.170909	0.652778
			0.160909	0.638989
			0.150909	0.62406
			0.140909	0.607843
			0.130909	0.590164
			0.120909	0.570815
			0.110909	0.54955
			0.100909	0.526066
			0.0909091	0.5
			0.0909091	0.5
			0.0909091	1
			0	1

## Sheet: Extended Data Fig. 2c
daGOAT			PeriHSCT-NB			PeriHSCT-RF			XGBoost
False positive rate	True positive rate		False positive rate	True positive rate		False positive rate	True positive rate		False positive rate	True positive rate
0	0.142857		0	0.0909091		0.02	0		0	0.142857
0	0.285714		0.02	0.0909091		0.08	0.0909091		0	0.285714
0	0.428571		0.02	0.181818		0.1	0.0909091		0.0185185	0.285714
0	0.571429		0.04	0.181818		0.14	0.181818		0.037037	0.285714
0	0.714286		0.06	0.181818		0.2	0.272727		0.037037	0.428571
0.0185185	0.714286		0.08	0.181818		0.34	0.454545		0.0555556	0.428571
0.037037	0.714286		0.1	0.181818		0.4	0.454545		0.0740741	0.428571
0.0555556	0.714286		0.12	0.181818		0.54	0.454545		0.0925926	0.428571
0.0740741	0.714286		0.14	0.181818		0.66	0.545455		0.111111	0.428571
0.0925926	0.714286		0.16	0.181818		0.76	0.818182		0.12963	0.428571
0.111111	0.714286		0.18	0.181818		1	1		0.148148	0.428571
0.12963	0.714286		0.18	0.272727					0.166667	0.428571
0.148148	0.714286		0.2	0.272727					0.185185	0.428571
0.148148	0.857143		0.22	0.272727					0.203704	0.428571
0.166667	0.857143		0.24	0.272727					0.222222	0.428571
0.185185	0.857143		0.26	0.272727					0.240741	0.428571
0.203704	0.857143		0.28	0.272727					0.259259	0.428571
0.222222	0.857143		0.28	0.363636					0.259259	0.571429
0.222222	1		0.3	0.363636					0.277778	0.571429
0.240741	1		0.32	0.363636					0.296296	0.571429
0.259259	1		0.32	0.454545					0.314815	0.571429
0.277778	1		0.34	0.454545					0.333333	0.571429
0.296296	1		0.34	0.545455					0.37037	0.571429
0.314815	1		0.36	0.545455					0.388889	0.571429
0.333333	1		0.38	0.545455					0.407407	0.571429
0.351852	1		0.38	0.636364					0.425926	0.571429
0.37037	1		0.4	0.636364					0.444444	0.571429
0.388889	1		0.42	0.636364					0.462963	0.571429
0.407407	1		0.44	0.636364					0.481481	0.571429
0.425926	1		0.46	0.636364					0.5	0.571429
0.444444	1		0.48	0.636364					0.518519	0.571429
0.462963	1		0.5	0.636364					0.537037	0.571429
0.481481	1		0.52	0.636364					0.555556	0.571429
0.5	1		0.54	0.636364					0.555556	0.714286
0.518519	1		0.54	0.727273					0.574074	0.714286
0.537037	1		0.56	0.727273					0.592593	0.714286
0.555556	1		0.58	0.727273					0.611111	0.714286
0.574074	1		0.6	0.727273					0.62963	0.714286
0.592593	1		0.62	0.727273					0.648148	0.714286
0.611111	1		0.62	0.818182					0.666667	0.714286
0.62963	1		0.62	0.909091					0.685185	0.714286
0.648148	1		0.64	0.909091					0.703704	0.714286
0.666667	1		0.66	0.909091					0.722222	0.714286
0.685185	1		0.68	0.909091					0.740741	0.714286
0.703704	1		0.7	0.909091					0.759259	0.714286
0.722222	1		0.72	0.909091					0.777778	0.714286
0.740741	1		0.74	0.909091					0.796296	0.714286
0.759259	1		0.76	0.909091					0.814815	0.714286
0.777778	1		0.78	0.909091					0.814815	0.857143
0.796296	1		0.8	0.909091					0.814815	1
0.814815	1		0.82	0.909091					0.833333	1
0.833333	1		0.84	0.909091					0.851852	1
0.851852	1		0.86	0.909091					0.87037	1
0.87037	1		0.86	1					0.888889	1
0.888889	1		0.88	1					0.907407	1
0.907407	1		0.9	1					0.944444	1
0.925926	1		0.92	1					0.962963	1
0.944444	1		0.94	1					1	1
0.962963	1		0.96	1
0.981481	1		0.98	1
1	1		1	1

## Sheet: Extended Data Fig. 2d
High-risk			Low-risk
Days after stratification	Severe aGVHD (%)		Days after stratification	Severe aGVHD (%)
0	0		0	0
1	0		9	0
1	20		9	1.96078
2	20		11	1.96078
2	30		11	3.92157
3	30		14	3.92157
3	40
8	40
8	50
14	50
