# Supplementary material for: Dynamic forecasting of severe acute graft-versus-host disease after transplantation
Source: Nat Comput Sci. 2022 Mar 28;2(3):153–9. doi: 10.1038/s43588-022-00213-4 (PMC10766514; doi:10.1038/s43588-022-00213-4)
Supplement: Supplementary file 13 — Statistical source data. [file 43588_2022_213_MOESM13_ESM.xlsx]

## Sheet: Extended Data Fig. 3a
Days post-transplant	AUPRC				Remaining positive cases
	daGOAT	PeriHSCT-NB	PeriHSCT-RF	XGBoost
1	0.493169	0.634106	0.450806	0.158254	8
2	0.712318	0.634106	0.450806	0.244856	8
3	0.705326	0.634106	0.450806	0.269265	8
4	0.660123	0.634106	0.450806	0.242064	8
5	0.718069	0.634106	0.450806	0.208737	8
6	0.710059	0.634106	0.450806	0.193417	8
7	0.724324	0.634106	0.450806	0.351399	8
8	0.724206	0.634106	0.450806	0.22622	8
9	0.74786	0.634106	0.450806	0.260157	8
10	0.748414	0.634106	0.450806	0.230161	8
11	0.665363	0.634106	0.450806	0.211926	8
12	0.606175	0.634106	0.450806	0.559419	8
13	0.46089	0.634106	0.450806	0.635413	8
14	0.507442	0.634106	0.450806	0.487325	8
15	0.50125	0.41872	0.5404	0.594941	8
16	0.332868	0.23282	0.347872	0.111329	5
17	0.108688	0.0327507	0.0296287	0.0983753	4
18	0.130276	0.0327507	0.0296287	0.0626444	3
19	0.0720111	NA	NA	0.0395232	3
20	0.16758	NA	NA	0.0520059	2
21	0.0394875	NA	NA	0.0526316	2
22	0.0340998	NA	NA	0.0526316	1
23	0.0300061	NA	NA	0.0526316	1
24	0.0750959	NA	NA	0.0526316	1
25	0.028307	NA	NA	0.0526316	1
26	0.0300061	NA	NA	0.0526316	1
27	NA	NA	NA	NA	1
28	NA	NA	NA	NA	0
29	NA	NA	NA	NA	0
30	NA	NA	NA	NA	0
31	NA	NA	NA	NA	0
32	NA	NA	NA	NA	0
33	NA	NA	NA	NA	0
34	NA	NA	NA	NA	0
35	NA	NA	NA	NA	0
36	NA	NA	NA	NA	0
37	NA	NA	NA	NA	0
38	NA	NA	NA	NA	0
39	NA	NA	NA	NA	0
40	NA	NA	NA	NA	0
41	NA	NA	NA	NA	0
42	NA	NA	NA	NA	0
43	NA	NA	NA	NA	0
44	NA	NA	NA	NA	0
45	NA	NA	NA	NA	0
46	NA	NA	NA	NA	0
47	NA	NA	NA	NA	0
48	NA	NA	NA	NA	0
49	NA	NA	NA	NA	0
50	NA	NA	NA	NA	0
51	NA	NA	NA	NA	0
52	NA	NA	NA	NA	0
53	NA	NA	NA	NA	0
54	NA	NA	NA	NA	0
55	NA	NA	NA	NA	0
56	NA	NA	NA	NA	0
57	NA	NA	NA	NA	0
58	NA	NA	NA	NA	0
59	NA	NA	NA	NA	0
60	NA	NA	NA	NA	0
61	NA	NA	NA	NA	0
62	NA	NA	NA	NA	0
63	NA	NA	NA	NA	0
64	NA	NA	NA	NA	0
65	NA	NA	NA	NA	0
66	NA	NA	NA	NA	0
67	NA	NA	NA	NA	0
68	NA	NA	NA	NA	0
69	NA	NA	NA	NA	0
70	NA	NA	NA	NA	0
71	NA	NA	NA	NA	0
72	NA	NA	NA	NA	0
73	NA	NA	NA	NA	0
74	NA	NA	NA	NA	0
75	NA	NA	NA	NA	0
76	NA	NA	NA	NA	0
77	NA	NA	NA	NA	0
78	NA	NA	NA	NA	0
79	NA	NA	NA	NA	0
80	NA	NA	NA	NA	0
81	NA	NA	NA	NA	0
82	NA	NA	NA	NA	0
83	NA	NA	NA	NA	0
84	NA	NA	NA	NA	0
85	NA	NA	NA	NA	0
86	NA	NA	NA	NA	0
87	NA	NA	NA	NA	0
88	NA	NA	NA	NA	0
89	NA	NA	NA	NA	0
90	NA	NA	NA	NA	0
91	NA	NA	NA	NA	0
92	NA	NA	NA	NA	0
93	NA	NA	NA	NA	0
94	NA	NA	NA	NA	0
95	NA	NA	NA	NA	0
96	NA	NA	NA	NA	0
97	NA	NA	NA	NA	0
98	NA	NA	NA	NA	0
99	NA	NA	NA	NA	0
100	NA	NA	NA	NA	0

## Sheet: Extended Data Fig. 3b
daGOAT			PeriHSCT-NB			PeriHSCT-RF			XGBoost
Recall	Precision		Recall	Precision		Recall	Precision		Recall	Precision
0	0.666667		0	1		0	0.666667		0	0
0.00010001	0.6667		0.00010001	0.999967		0.00010001	0.6667		0.00010001	7.22294e-05
0.00020002	0.666733		0.00020002	0.999933		0.00020002	0.666733		0.00020002	0.000144459
0.00030003	0.666767		0.00030003	0.9999		0.00030003	0.666767		0.00030003	0.000216688
0.00040004	0.6668		0.00040004	0.999867		0.00040004	0.6668		0.00040004	0.000288918
0.00050005	0.666833		0.00050005	0.999833		0.00050005	0.666833		0.00050005	0.000361147
0.00060006	0.666867		0.00060006	0.9998		0.00060006	0.666867		0.00060006	0.000433377
0.00070007	0.6669		0.00070007	0.999767		0.00070007	0.6669		0.00070007	0.000505606
0.00080008	0.666933		0.00080008	0.999733		0.00080008	0.666933		0.00080008	0.000577836
0.00090009	0.666967		0.00090009	0.9997		0.00090009	0.666967		0.00090009	0.000650065
0.0010001	0.667		0.0010001	0.999667		0.0010001	0.667		0.0010001	0.000722294
0.00110011	0.667033		0.00110011	0.999633		0.00110011	0.667033		0.00110011	0.000794524
0.00120012	0.667067		0.00120012	0.9996		0.00120012	0.667067		0.00120012	0.000866753
0.00130013	0.6671		0.00130013	0.999567		0.00130013	0.6671		0.00130013	0.000938983
0.00140014	0.667133		0.00140014	0.999533		0.00140014	0.667133		0.00140014	0.00101121
0.00150015	0.667167		0.00150015	0.9995		0.00150015	0.667167		0.00150015	0.00108344
0.00160016	0.6672		0.00160016	0.999467		0.00160016	0.6672		0.00160016	0.00115567
0.00170017	0.667233		0.00170017	0.999433		0.00170017	0.667233		0.00170017	0.0012279
0.00180018	0.667267		0.00180018	0.9994		0.00180018	0.667267		0.00180018	0.00130013
0.00190019	0.6673		0.00190019	0.999367		0.00190019	0.6673		0.00190019	0.00137236
0.0020002	0.667333		0.0020002	0.999333		0.0020002	0.667333		0.0020002	0.00144459
0.00210021	0.667367		0.00210021	0.9993		0.00210021	0.667367		0.00210021	0.00151682
0.00220022	0.6674		0.00220022	0.999267		0.00220022	0.6674		0.00220022	0.00158905
0.00230023	0.667433		0.00230023	0.999233		0.00230023	0.667433		0.00230023	0.00166128
0.00240024	0.667467		0.00240024	0.9992		0.00240024	0.667467		0.00240024	0.00173351
0.00250025	0.6675		0.00250025	0.999167		0.00250025	0.6675		0.00250025	0.00180574
0.00260026	0.667533		0.00260026	0.999133		0.00260026	0.667533		0.00260026	0.00187797
0.00270027	0.667567		0.00270027	0.9991		0.00270027	0.667567		0.00270027	0.0019502
0.00280028	0.6676		0.00280028	0.999067		0.00280028	0.6676		0.00280028	0.00202242
0.00290029	0.667633		0.00290029	0.999033		0.00290029	0.667633		0.00290029	0.00209465
0.0030003	0.667667		0.0030003	0.999		0.0030003	0.667667		0.0030003	0.00216688
0.00310031	0.6677		0.00310031	0.998967		0.00310031	0.6677		0.00310031	0.00223911
0.00320032	0.667733		0.00320032	0.998933		0.00320032	0.667733		0.00320032	0.00231134
0.00330033	0.667767		0.00330033	0.9989		0.00330033	0.667767		0.00330033	0.00238357
0.00340034	0.6678		0.00340034	0.998867		0.00340034	0.6678		0.00340034	0.0024558
0.00350035	0.667833		0.00350035	0.998833		0.00350035	0.667833		0.00350035	0.00252803
0.00360036	0.667867		0.00360036	0.9988		0.00360036	0.667867		0.00360036	0.00260026
0.00370037	0.6679		0.00370037	0.998767		0.00370037	0.6679		0.00370037	0.00267249
0.00380038	0.667933		0.00380038	0.998733		0.00380038	0.667933		0.00380038	0.00274472
0.00390039	0.667967		0.00390039	0.9987		0.00390039	0.667967		0.00390039	0.00281695
0.0040004	0.668		0.0040004	0.998667		0.0040004	0.668		0.0040004	0.00288918
0.00410041	0.668033		0.00410041	0.998633		0.00410041	0.668033		0.00410041	0.00296141
0.00420042	0.668067		0.00420042	0.9986		0.00420042	0.668067		0.00420042	0.00303364
0.00430043	0.6681		0.00430043	0.998567		0.00430043	0.6681		0.00430043	0.00310587
0.00440044	0.668133		0.00440044	0.998533		0.00440044	0.668133		0.00440044	0.0031781
0.00450045	0.668167		0.00450045	0.9985		0.00450045	0.668167		0.00450045	0.00325033
0.00460046	0.6682		0.00460046	0.998467		0.00460046	0.6682		0.00460046	0.00332255
0.00470047	0.668233		0.00470047	0.998433		0.00470047	0.668233		0.00470047	0.00339478
0.00480048	0.668267		0.00480048	0.9984		0.00480048	0.668267		0.00480048	0.00346701
0.00490049	0.6683		0.00490049	0.998367		0.00490049	0.6683		0.00490049	0.00353924
0.0050005	0.668334		0.0050005	0.998333		0.0050005	0.668334		0.0050005	0.00361147
0.00510051	0.668367		0.00510051	0.9983		0.00510051	0.668367		0.00510051	0.0036837
0.00520052	0.6684		0.00520052	0.998266		0.00520052	0.6684		0.00520052	0.00375593
0.00530053	0.668434		0.00530053	0.998233		0.00530053	0.668434		0.00530053	0.00382816
0.00540054	0.668467		0.00540054	0.9982		0.00540054	0.668467		0.00540054	0.00390039
0.00550055	0.6685		0.00550055	0.998166		0.00550055	0.6685		0.00550055	0.00397262
0.00560056	0.668534		0.00560056	0.998133		0.00560056	0.668534		0.00560056	0.00404485
0.00570057	0.668567		0.00570057	0.9981		0.00570057	0.668567		0.00570057	0.00411708
0.00580058	0.6686		0.00580058	0.998066		0.00580058	0.6686		0.00580058	0.00418931
0.00590059	0.668634		0.00590059	0.998033		0.00590059	0.668634		0.00590059	0.00426154
0.0060006	0.668667		0.0060006	0.998		0.0060006	0.668667		0.0060006	0.00433377
0.00610061	0.6687		0.00610061	0.997966		0.00610061	0.6687		0.00610061	0.004406
0.00620062	0.668734		0.00620062	0.997933		0.00620062	0.668734		0.00620062	0.00447823
0.00630063	0.668767		0.00630063	0.9979		0.00630063	0.668767		0.00630063	0.00455046
0.00640064	0.6688		0.00640064	0.997866		0.00640064	0.6688		0.00640064	0.00462268
0.00650065	0.668834		0.00650065	0.997833		0.00650065	0.668834		0.00650065	0.00469491
0.00660066	0.668867		0.00660066	0.9978		0.00660066	0.668867		0.00660066	0.00476714
0.00670067	0.6689		0.00670067	0.997766		0.00670067	0.6689		0.00670067	0.00483937
0.00680068	0.668934		0.00680068	0.997733		0.00680068	0.668934		0.00680068	0.0049116
0.00690069	0.668967		0.00690069	0.9977		0.00690069	0.668967		0.00690069	0.00498383
0.0070007	0.669		0.0070007	0.997666		0.0070007	0.669		0.0070007	0.00505606
0.00710071	0.669034		0.00710071	0.997633		0.00710071	0.669034		0.00710071	0.00512829
0.00720072	0.669067		0.00720072	0.9976		0.00720072	0.669067		0.00720072	0.00520052
0.00730073	0.6691		0.00730073	0.997566		0.00730073	0.6691		0.00730073	0.00527275
0.00740074	0.669134		0.00740074	0.997533		0.00740074	0.669134		0.00740074	0.00534498
0.00750075	0.669167		0.00750075	0.9975		0.00750075	0.669167		0.00750075	0.00541721
0.00760076	0.6692		0.00760076	0.997466		0.00760076	0.6692		0.00760076	0.00548944
0.00770077	0.669234		0.00770077	0.997433		0.00770077	0.669234		0.00770077	0.00556167
0.00780078	0.669267		0.00780078	0.9974		0.00780078	0.669267		0.00780078	0.0056339
0.00790079	0.6693		0.00790079	0.997366		0.00790079	0.6693		0.00790079	0.00570613
0.0080008	0.669334		0.0080008	0.997333		0.0080008	0.669334		0.0080008	0.00577836
0.00810081	0.669367		0.00810081	0.9973		0.00810081	0.669367		0.00810081	0.00585059
0.00820082	0.6694		0.00820082	0.997266		0.00820082	0.6694		0.00820082	0.00592281
0.00830083	0.669434		0.00830083	0.997233		0.00830083	0.669434		0.00830083	0.00599504
0.00840084	0.669467		0.00840084	0.9972		0.00840084	0.669467		0.00840084	0.00606727
0.00850085	0.6695		0.00850085	0.997166		0.00850085	0.6695		0.00850085	0.0061395
0.00860086	0.669534		0.00860086	0.997133		0.00860086	0.669534		0.00860086	0.00621173
0.00870087	0.669567		0.00870087	0.9971		0.00870087	0.669567		0.00870087	0.00628396
0.00880088	0.6696		0.00880088	0.997066		0.00880088	0.6696		0.00880088	0.00635619
0.00890089	0.669634		0.00890089	0.997033		0.00890089	0.669634		0.00890089	0.00642842
0.0090009	0.669667		0.0090009	0.997		0.0090009	0.669667		0.0090009	0.00650065
0.00910091	0.6697		0.00910091	0.996966		0.00910091	0.6697		0.00910091	0.00657288
0.00920092	0.669734		0.00920092	0.996933		0.00920092	0.669734		0.00920092	0.00664511
0.00930093	0.669767		0.00930093	0.9969		0.00930093	0.669767		0.00930093	0.00671734
0.00940094	0.6698		0.00940094	0.996866		0.00940094	0.6698		0.00940094	0.00678957
0.00950095	0.669834		0.00950095	0.996833		0.00950095	0.669834		0.00950095	0.0068618
0.00960096	0.669867		0.00960096	0.9968		0.00960096	0.669867		0.00960096	0.00693403
0.00970097	0.6699		0.00970097	0.996766		0.00970097	0.6699		0.00970097	0.00700626
0.00980098	0.669934		0.00980098	0.996733		0.00980098	0.669934		0.00980098	0.00707849
0.00990099	0.669967		0.00990099	0.9967		0.00990099	0.669967		0.00990099	0.00715072
0.010001	0.67		0.010001	0.996666		0.010001	0.67		0.010001	0.00722294
0.010101	0.670034		0.010101	0.996633		0.010101	0.670034		0.010101	0.00729517
0.010201	0.670067		0.010201	0.9966		0.010201	0.670067		0.010201	0.0073674
0.010301	0.6701		0.010301	0.996566		0.010301	0.6701		0.010301	0.00743963
0.010401	0.670134		0.010401	0.996533		0.010401	0.670134		0.010401	0.00751186
0.0105011	0.670167		0.0105011	0.9965		0.0105011	0.670167		0.0105011	0.00758409
0.0106011	0.6702		0.0106011	0.996466		0.0106011	0.6702		0.0106011	0.00765632
0.0107011	0.670234		0.0107011	0.996433		0.0107011	0.670234		0.0107011	0.00772855
0.0108011	0.670267		0.0108011	0.9964		0.0108011	0.670267		0.0108011	0.00780078
0.0109011	0.6703		0.0109011	0.996366		0.0109011	0.6703		0.0109011	0.00787301
0.0110011	0.670334		0.0110011	0.996333		0.0110011	0.670334		0.0110011	0.00794524
0.0111011	0.670367		0.0111011	0.9963		0.0111011	0.670367		0.0111011	0.00801747
0.0112011	0.6704		0.0112011	0.996266		0.0112011	0.6704		0.0112011	0.0080897
0.0113011	0.670434		0.0113011	0.996233		0.0113011	0.670434		0.0113011	0.00816193
0.0114011	0.670467		0.0114011	0.9962		0.0114011	0.670467		0.0114011	0.00823416
0.0115012	0.6705		0.0115012	0.996166		0.0115012	0.6705		0.0115012	0.00830639
0.0116012	0.670534		0.0116012	0.996133		0.0116012	0.670534		0.0116012	0.00837862
0.0117012	0.670567		0.0117012	0.9961		0.0117012	0.670567		0.0117012	0.00845085
0.0118012	0.6706		0.0118012	0.996066		0.0118012	0.6706		0.0118012	0.00852307
0.0119012	0.670634		0.0119012	0.996033		0.0119012	0.670634		0.0119012	0.0085953
0.0120012	0.670667		0.0120012	0.996		0.0120012	0.670667		0.0120012	0.00866753
0.0121012	0.6707		0.0121012	0.995966		0.0121012	0.6707		0.0121012	0.00873976
0.0122012	0.670734		0.0122012	0.995933		0.0122012	0.670734		0.0122012	0.00881199
0.0123012	0.670767		0.0123012	0.9959		0.0123012	0.670767		0.0123012	0.00888422
0.0124012	0.6708		0.0124012	0.995866		0.0124012	0.6708		0.0124012	0.00895645
0.0125013	0.670834		0.0125013	0.995833		0.0125013	0.670834		0.0125013	0.00902868
0.0126013	0.670867		0.0126013	0.9958		0.0126013	0.670867		0.0126013	0.00910091
0.0127013	0.6709		0.0127013	0.995766		0.0127013	0.6709		0.0127013	0.00917314
0.0128013	0.670934		0.0128013	0.995733		0.0128013	0.670934		0.0128013	0.00924537
0.0129013	0.670967		0.0129013	0.9957		0.0129013	0.670967		0.0129013	0.0093176
0.0130013	0.671		0.0130013	0.995666		0.0130013	0.671		0.0130013	0.00938983
0.0131013	0.671034		0.0131013	0.995633		0.0131013	0.671034		0.0131013	0.00946206
0.0132013	0.671067		0.0132013	0.9956		0.0132013	0.671067		0.0132013	0.00953429
0.0133013	0.6711		0.0133013	0.995566		0.0133013	0.6711		0.0133013	0.00960652
0.0134013	0.671134		0.0134013	0.995533		0.0134013	0.671134		0.0134013	0.00967875
0.0135014	0.671167		0.0135014	0.9955		0.0135014	0.671167		0.0135014	0.00975098
0.0136014	0.6712		0.0136014	0.995466		0.0136014	0.6712		0.0136014	0.0098232
0.0137014	0.671234		0.0137014	0.995433		0.0137014	0.671234		0.0137014	0.00989543
0.0138014	0.671267		0.0138014	0.9954		0.0138014	0.671267		0.0138014	0.00996766
0.0139014	0.6713		0.0139014	0.995366		0.0139014	0.6713		0.0139014	0.0100399
0.0140014	0.671334		0.0140014	0.995333		0.0140014	0.671334		0.0140014	0.0101121
0.0141014	0.671367		0.0141014	0.9953		0.0141014	0.671367		0.0141014	0.0101844
0.0142014	0.6714		0.0142014	0.995266		0.0142014	0.6714		0.0142014	0.0102566
0.0143014	0.671434		0.0143014	0.995233		0.0143014	0.671434		0.0143014	0.0103288
0.0144014	0.671467		0.0144014	0.9952		0.0144014	0.671467		0.0144014	0.010401
0.0145015	0.6715		0.0145015	0.995166		0.0145015	0.6715		0.0145015	0.0104733
0.0146015	0.671534		0.0146015	0.995133		0.0146015	0.671534		0.0146015	0.0105455
0.0147015	0.671567		0.0147015	0.9951		0.0147015	0.671567		0.0147015	0.0106177
0.0148015	0.6716		0.0148015	0.995066		0.0148015	0.6716		0.0148015	0.01069
0.0149015	0.671634		0.0149015	0.995033		0.0149015	0.671634		0.0149015	0.0107622
0.0150015	0.671667		0.0150015	0.994999		0.0150015	0.671667		0.0150015	0.0108344
0.0151015	0.671701		0.0151015	0.994966		0.0151015	0.671701		0.0151015	0.0109066
0.0152015	0.671734		0.0152015	0.994933		0.0152015	0.671734		0.0152015	0.0109789
0.0153015	0.671767		0.0153015	0.994899		0.0153015	0.671767		0.0153015	0.0110511
0.0154015	0.671801		0.0154015	0.994866		0.0154015	0.671801		0.0154015	0.0111233
0.0155016	0.671834		0.0155016	0.994833		0.0155016	0.671834		0.0155016	0.0111956
0.0156016	0.671867		0.0156016	0.994799		0.0156016	0.671867		0.0156016	0.0112678
0.0157016	0.671901		0.0157016	0.994766		0.0157016	0.671901		0.0157016	0.01134
0.0158016	0.671934		0.0158016	0.994733		0.0158016	0.671934		0.0158016	0.0114123
0.0159016	0.671967		0.0159016	0.994699		0.0159016	0.671967		0.0159016	0.0114845
0.0160016	0.672001		0.0160016	0.994666		0.0160016	0.672001		0.0160016	0.0115567
0.0161016	0.672034		0.0161016	0.994633		0.0161016	0.672034		0.0161016	0.0116289
0.0162016	0.672067		0.0162016	0.994599		0.0162016	0.672067		0.0162016	0.0117012
0.0163016	0.672101		0.0163016	0.994566		0.0163016	0.672101		0.0163016	0.0117734
0.0164016	0.672134		0.0164016	0.994533		0.0164016	0.672134		0.0164016	0.0118456
0.0165017	0.672167		0.0165017	0.994499		0.0165017	0.672167		0.0165017	0.0119179
0.0166017	0.672201		0.0166017	0.994466		0.0166017	0.672201		0.0166017	0.0119901
0.0167017	0.672234		0.0167017	0.994433		0.0167017	0.672234		0.0167017	0.0120623
0.0168017	0.672267		0.0168017	0.994399		0.0168017	0.672267		0.0168017	0.0121345
0.0169017	0.672301		0.0169017	0.994366		0.0169017	0.672301		0.0169017	0.0122068
0.0170017	0.672334		0.0170017	0.994333		0.0170017	0.672334		0.0170017	0.012279
0.0171017	0.672367		0.0171017	0.994299		0.0171017	0.672367		0.0171017	0.0123512
0.0172017	0.672401		0.0172017	0.994266		0.0172017	0.672401		0.0172017	0.0124235
0.0173017	0.672434		0.0173017	0.994233		0.0173017	0.672434		0.0173017	0.0124957
0.0174017	0.672467		0.0174017	0.994199		0.0174017	0.672467		0.0174017	0.0125679
0.0175018	0.672501		0.0175018	0.994166		0.0175018	0.672501		0.0175018	0.0126402
0.0176018	0.672534		0.0176018	0.994133		0.0176018	0.672534		0.0176018	0.0127124
0.0177018	0.672567		0.0177018	0.994099		0.0177018	0.672567		0.0177018	0.0127846
0.0178018	0.672601		0.0178018	0.994066		0.0178018	0.672601		0.0178018	0.0128568
0.0179018	0.672634		0.0179018	0.994033		0.0179018	0.672634		0.0179018	0.0129291
0.0180018	0.672667		0.0180018	0.993999		0.0180018	0.672667		0.0180018	0.0130013
0.0181018	0.672701		0.0181018	0.993966		0.0181018	0.672701		0.0181018	0.0130735
0.0182018	0.672734		0.0182018	0.993933		0.0182018	0.672734		0.0182018	0.0131458
0.0183018	0.672767		0.0183018	0.993899		0.0183018	0.672767		0.0183018	0.013218
0.0184018	0.672801		0.0184018	0.993866		0.0184018	0.672801		0.0184018	0.0132902
0.0185019	0.672834		0.0185019	0.993833		0.0185019	0.672834		0.0185019	0.0133624
0.0186019	0.672867		0.0186019	0.993799		0.0186019	0.672867		0.0186019	0.0134347
0.0187019	0.672901		0.0187019	0.993766		0.0187019	0.672901		0.0187019	0.0135069
0.0188019	0.672934		0.0188019	0.993733		0.0188019	0.672934		0.0188019	0.0135791
0.0189019	0.672967		0.0189019	0.993699		0.0189019	0.672967		0.0189019	0.0136514
0.0190019	0.673001		0.0190019	0.993666		0.0190019	0.673001		0.0190019	0.0137236
0.0191019	0.673034		0.0191019	0.993633		0.0191019	0.673034		0.0191019	0.0137958
0.0192019	0.673067		0.0192019	0.993599		0.0192019	0.673067		0.0192019	0.0138681
0.0193019	0.673101		0.0193019	0.993566		0.0193019	0.673101		0.0193019	0.0139403
0.0194019	0.673134		0.0194019	0.993533		0.0194019	0.673134		0.0194019	0.0140125
0.019502	0.673167		0.019502	0.993499		0.019502	0.673167		0.019502	0.0140847
0.019602	0.673201		0.019602	0.993466		0.019602	0.673201		0.019602	0.014157
0.019702	0.673234		0.019702	0.993433		0.019702	0.673234		0.019702	0.0142292
0.019802	0.673267		0.019802	0.993399		0.019802	0.673267		0.019802	0.0143014
0.019902	0.673301		0.019902	0.993366		0.019902	0.673301		0.019902	0.0143737
0.020002	0.673334		0.020002	0.993333		0.020002	0.673334		0.020002	0.0144459
0.020102	0.673367		0.020102	0.993299		0.020102	0.673367		0.020102	0.0145181
0.020202	0.673401		0.020202	0.993266		0.020202	0.673401		0.020202	0.0145903
0.020302	0.673434		0.020302	0.993233		0.020302	0.673434		0.020302	0.0146626
0.020402	0.673467		0.020402	0.993199		0.020402	0.673467		0.020402	0.0147348
0.0205021	0.673501		0.0205021	0.993166		0.0205021	0.673501		0.0205021	0.014807
0.0206021	0.673534		0.0206021	0.993133		0.0206021	0.673534		0.0206021	0.0148793
0.0207021	0.673567		0.0207021	0.993099		0.0207021	0.673567		0.0207021	0.0149515
0.0208021	0.673601		0.0208021	0.993066		0.0208021	0.673601		0.0208021	0.0150237
0.0209021	0.673634		0.0209021	0.993033		0.0209021	0.673634		0.0209021	0.015096
0.0210021	0.673667		0.0210021	0.992999		0.0210021	0.673667		0.0210021	0.0151682
0.0211021	0.673701		0.0211021	0.992966		0.0211021	0.673701		0.0211021	0.0152404
0.0212021	0.673734		0.0212021	0.992933		0.0212021	0.673734		0.0212021	0.0153126
0.0213021	0.673767		0.0213021	0.992899		0.0213021	0.673767		0.0213021	0.0153849
0.0214021	0.673801		0.0214021	0.992866		0.0214021	0.673801		0.0214021	0.0154571
0.0215022	0.673834		0.0215022	0.992833		0.0215022	0.673834		0.0215022	0.0155293
0.0216022	0.673867		0.0216022	0.992799		0.0216022	0.673867		0.0216022	0.0156016
0.0217022	0.673901		0.0217022	0.992766		0.0217022	0.673901		0.0217022	0.0156738
0.0218022	0.673934		0.0218022	0.992733		0.0218022	0.673934		0.0218022	0.015746
0.0219022	0.673967		0.0219022	0.992699		0.0219022	0.673967		0.0219022	0.0158182
0.0220022	0.674001		0.0220022	0.992666		0.0220022	0.674001		0.0220022	0.0158905
0.0221022	0.674034		0.0221022	0.992633		0.0221022	0.674034		0.0221022	0.0159627
0.0222022	0.674067		0.0222022	0.992599		0.0222022	0.674067		0.0222022	0.0160349
0.0223022	0.674101		0.0223022	0.992566		0.0223022	0.674101		0.0223022	0.0161072
0.0224022	0.674134		0.0224022	0.992533		0.0224022	0.674134		0.0224022	0.0161794
0.0225023	0.674167		0.0225023	0.992499		0.0225023	0.674167		0.0225023	0.0162516
0.0226023	0.674201		0.0226023	0.992466		0.0226023	0.674201		0.0226023	0.0163239
0.0227023	0.674234		0.0227023	0.992433		0.0227023	0.674234		0.0227023	0.0163961
0.0228023	0.674267		0.0228023	0.992399		0.0228023	0.674267		0.0228023	0.0164683
0.0229023	0.674301		0.0229023	0.992366		0.0229023	0.674301		0.0229023	0.0165405
0.0230023	0.674334		0.0230023	0.992333		0.0230023	0.674334		0.0230023	0.0166128
0.0231023	0.674367		0.0231023	0.992299		0.0231023	0.674367		0.0231023	0.016685
0.0232023	0.674401		0.0232023	0.992266		0.0232023	0.674401		0.0232023	0.0167572
0.0233023	0.674434		0.0233023	0.992233		0.0233023	0.674434		0.0233023	0.0168295
0.0234023	0.674467		0.0234023	0.992199		0.0234023	0.674467		0.0234023	0.0169017
0.0235024	0.674501		0.0235024	0.992166		0.0235024	0.674501		0.0235024	0.0169739
0.0236024	0.674534		0.0236024	0.992133		0.0236024	0.674534		0.0236024	0.0170461
0.0237024	0.674567		0.0237024	0.992099		0.0237024	0.674567		0.0237024	0.0171184
0.0238024	0.674601		0.0238024	0.992066		0.0238024	0.674601		0.0238024	0.0171906
0.0239024	0.674634		0.0239024	0.992033		0.0239024	0.674634		0.0239024	0.0172628
0.0240024	0.674667		0.0240024	0.991999		0.0240024	0.674667		0.0240024	0.0173351
0.0241024	0.674701		0.0241024	0.991966		0.0241024	0.674701		0.0241024	0.0174073
0.0242024	0.674734		0.0242024	0.991933		0.0242024	0.674734		0.0242024	0.0174795
0.0243024	0.674767		0.0243024	0.991899		0.0243024	0.674767		0.0243024	0.0175518
0.0244024	0.674801		0.0244024	0.991866		0.0244024	0.674801		0.0244024	0.017624
0.0245025	0.674834		0.0245025	0.991833		0.0245025	0.674834		0.0245025	0.0176962
0.0246025	0.674867		0.0246025	0.991799		0.0246025	0.674867		0.0246025	0.0177684
0.0247025	0.674901		0.0247025	0.991766		0.0247025	0.674901		0.0247025	0.0178407
0.0248025	0.674934		0.0248025	0.991733		0.0248025	0.674934		0.0248025	0.0179129
0.0249025	0.674967		0.0249025	0.991699		0.0249025	0.674967		0.0249025	0.0179851
0.0250025	0.675001		0.0250025	0.991666		0.0250025	0.675001		0.0250025	0.0180574
0.0251025	0.675034		0.0251025	0.991632		0.0251025	0.675034		0.0251025	0.0181296
0.0252025	0.675068		0.0252025	0.991599		0.0252025	0.675068		0.0252025	0.0182018
0.0253025	0.675101		0.0253025	0.991566		0.0253025	0.675101		0.0253025	0.018274
0.0254025	0.675134		0.0254025	0.991532		0.0254025	0.675134		0.0254025	0.0183463
0.0255026	0.675168		0.0255026	0.991499		0.0255026	0.675168		0.0255026	0.0184185
0.0256026	0.675201		0.0256026	0.991466		0.0256026	0.675201		0.0256026	0.0184907
0.0257026	0.675234		0.0257026	0.991432		0.0257026	0.675234		0.0257026	0.018563
0.0258026	0.675268		0.0258026	0.991399		0.0258026	0.675268		0.0258026	0.0186352
0.0259026	0.675301		0.0259026	0.991366		0.0259026	0.675301		0.0259026	0.0187074
0.0260026	0.675334		0.0260026	0.991332		0.0260026	0.675334		0.0260026	0.0187797
0.0261026	0.675368		0.0261026	0.991299		0.0261026	0.675368		0.0261026	0.0188519
0.0262026	0.675401		0.0262026	0.991266		0.0262026	0.675401		0.0262026	0.0189241
0.0263026	0.675434		0.0263026	0.991232		0.0263026	0.675434		0.0263026	0.0189963
0.0264026	0.675468		0.0264026	0.991199		0.0264026	0.675468		0.0264026	0.0190686
0.0265027	0.675501		0.0265027	0.991166		0.0265027	0.675501		0.0265027	0.0191408
0.0266027	0.675534		0.0266027	0.991132		0.0266027	0.675534		0.0266027	0.019213
0.0267027	0.675568		0.0267027	0.991099		0.0267027	0.675568		0.0267027	0.0192853
0.0268027	0.675601		0.0268027	0.991066		0.0268027	0.675601		0.0268027	0.0193575
0.0269027	0.675634		0.0269027	0.991032		0.0269027	0.675634		0.0269027	0.0194297
0.0270027	0.675668		0.0270027	0.990999		0.0270027	0.675668		0.0270027	0.019502
0.0271027	0.675701		0.0271027	0.990966		0.0271027	0.675701		0.0271027	0.0195742
0.0272027	0.675734		0.0272027	0.990932		0.0272027	0.675734		0.0272027	0.0196464
0.0273027	0.675768		0.0273027	0.990899		0.0273027	0.675768		0.0273027	0.0197186
0.0274027	0.675801		0.0274027	0.990866		0.0274027	0.675801		0.0274027	0.0197909
0.0275028	0.675834		0.0275028	0.990832		0.0275028	0.675834		0.0275028	0.0198631
0.0276028	0.675868		0.0276028	0.990799		0.0276028	0.675868		0.0276028	0.0199353
0.0277028	0.675901		0.0277028	0.990766		0.0277028	0.675901		0.0277028	0.0200076
0.0278028	0.675934		0.0278028	0.990732		0.0278028	0.675934		0.0278028	0.0200798
0.0279028	0.675968		0.0279028	0.990699		0.0279028	0.675968		0.0279028	0.020152
0.0280028	0.676001		0.0280028	0.990666		0.0280028	0.676001		0.0280028	0.0202242
0.0281028	0.676034		0.0281028	0.990632		0.0281028	0.676034		0.0281028	0.0202965
0.0282028	0.676068		0.0282028	0.990599		0.0282028	0.676068		0.0282028	0.0203687
0.0283028	0.676101		0.0283028	0.990566		0.0283028	0.676101		0.0283028	0.0204409
0.0284028	0.676134		0.0284028	0.990532		0.0284028	0.676134		0.0284028	0.0205132
0.0285029	0.676168		0.0285029	0.990499		0.0285029	0.676168		0.0285029	0.0205854
0.0286029	0.676201		0.0286029	0.990466		0.0286029	0.676201		0.0286029	0.0206576
0.0287029	0.676234		0.0287029	0.990432		0.0287029	0.676234		0.0287029	0.0207299
0.0288029	0.676268		0.0288029	0.990399		0.0288029	0.676268		0.0288029	0.0208021
0.0289029	0.676301		0.0289029	0.990366		0.0289029	0.676301		0.0289029	0.0208743
0.0290029	0.676334		0.0290029	0.990332		0.0290029	0.676334		0.0290029	0.0209465
0.0291029	0.676368		0.0291029	0.990299		0.0291029	0.676368		0.0291029	0.0210188
0.0292029	0.676401		0.0292029	0.990266		0.0292029	0.676401		0.0292029	0.021091
0.0293029	0.676434		0.0293029	0.990232		0.0293029	0.676434		0.0293029	0.0211632
0.0294029	0.676468		0.0294029	0.990199		0.0294029	0.676468		0.0294029	0.0212355
0.029503	0.676501		0.029503	0.990166		0.029503	0.676501		0.029503	0.0213077
0.029603	0.676534		0.029603	0.990132		0.029603	0.676534		0.029603	0.0213799
0.029703	0.676568		0.029703	0.990099		0.029703	0.676568		0.029703	0.0214521
0.029803	0.676601		0.029803	0.990066		0.029803	0.676601		0.029803	0.0215244
0.029903	0.676634		0.029903	0.990032		0.029903	0.676634		0.029903	0.0215966
0.030003	0.676668		0.030003	0.989999		0.030003	0.676668		0.030003	0.0216688
0.030103	0.676701		0.030103	0.989966		0.030103	0.676701		0.030103	0.0217411
0.030203	0.676734		0.030203	0.989932		0.030203	0.676734		0.030203	0.0218133
0.030303	0.676768		0.030303	0.989899		0.030303	0.676768		0.030303	0.0218855
0.030403	0.676801		0.030403	0.989866		0.030403	0.676801		0.030403	0.0219578
0.0305031	0.676834		0.0305031	0.989832		0.0305031	0.676834		0.0305031	0.02203
0.0306031	0.676868		0.0306031	0.989799		0.0306031	0.676868		0.0306031	0.0221022
0.0307031	0.676901		0.0307031	0.989766		0.0307031	0.676901		0.0307031	0.0221744
0.0308031	0.676934		0.0308031	0.989732		0.0308031	0.676934		0.0308031	0.0222467
0.0309031	0.676968		0.0309031	0.989699		0.0309031	0.676968		0.0309031	0.0223189
0.0310031	0.677001		0.0310031	0.989666		0.0310031	0.677001		0.0310031	0.0223911
0.0311031	0.677034		0.0311031	0.989632		0.0311031	0.677034		0.0311031	0.0224634
0.0312031	0.677068		0.0312031	0.989599		0.0312031	0.677068		0.0312031	0.0225356
0.0313031	0.677101		0.0313031	0.989566		0.0313031	0.677101		0.0313031	0.0226078
0.0314031	0.677134		0.0314031	0.989532		0.0314031	0.677134		0.0314031	0.02268
0.0315032	0.677168		0.0315032	0.989499		0.0315032	0.677168		0.0315032	0.0227523
0.0316032	0.677201		0.0316032	0.989466		0.0316032	0.677201		0.0316032	0.0228245
0.0317032	0.677234		0.0317032	0.989432		0.0317032	0.677234		0.0317032	0.0228967
0.0318032	0.677268		0.0318032	0.989399		0.0318032	0.677268		0.0318032	0.022969
0.0319032	0.677301		0.0319032	0.989366		0.0319032	0.677301		0.0319032	0.0230412
0.0320032	0.677334		0.0320032	0.989332		0.0320032	0.677334		0.0320032	0.0231134
0.0321032	0.677368		0.0321032	0.989299		0.0321032	0.677368		0.0321032	0.0231857
0.0322032	0.677401		0.0322032	0.989266		0.0322032	0.677401		0.0322032	0.0232579
0.0323032	0.677434		0.0323032	0.989232		0.0323032	0.677434		0.0323032	0.0233301
0.0324032	0.677468		0.0324032	0.989199		0.0324032	0.677468		0.0324032	0.0234023
0.0325033	0.677501		0.0325033	0.989166		0.0325033	0.677501		0.0325033	0.0234746
0.0326033	0.677534		0.0326033	0.989132		0.0326033	0.677534		0.0326033	0.0235468
0.0327033	0.677568		0.0327033	0.989099		0.0327033	0.677568		0.0327033	0.023619
0.0328033	0.677601		0.0328033	0.989066		0.0328033	0.677601		0.0328033	0.0236913
0.0329033	0.677634		0.0329033	0.989032		0.0329033	0.677634		0.0329033	0.0237635
0.0330033	0.677668		0.0330033	0.988999		0.0330033	0.677668		0.0330033	0.0238357
0.0331033	0.677701		0.0331033	0.988966		0.0331033	0.677701		0.0331033	0.0239079
0.0332033	0.677734		0.0332033	0.988932		0.0332033	0.677734		0.0332033	0.0239802
0.0333033	0.677768		0.0333033	0.988899		0.0333033	0.677768		0.0333033	0.0240524
0.0334033	0.677801		0.0334033	0.988866		0.0334033	0.677801		0.0334033	0.0241246
0.0335034	0.677834		0.0335034	0.988832		0.0335034	0.677834		0.0335034	0.0241969
0.0336034	0.677868		0.0336034	0.988799		0.0336034	0.677868		0.0336034	0.0242691
0.0337034	0.677901		0.0337034	0.988766		0.0337034	0.677901		0.0337034	0.0243413
0.0338034	0.677934		0.0338034	0.988732		0.0338034	0.677934		0.0338034	0.0244136
0.0339034	0.677968		0.0339034	0.988699		0.0339034	0.677968		0.0339034	0.0244858
0.0340034	0.678001		0.0340034	0.988666		0.0340034	0.678001		0.0340034	0.024558
0.0341034	0.678034		0.0341034	0.988632		0.0341034	0.678034		0.0341034	0.0246302
0.0342034	0.678068		0.0342034	0.988599		0.0342034	0.678068		0.0342034	0.0247025
0.0343034	0.678101		0.0343034	0.988566		0.0343034	0.678101		0.0343034	0.0247747
0.0344034	0.678134		0.0344034	0.988532		0.0344034	0.678134		0.0344034	0.0248469
0.0345035	0.678168		0.0345035	0.988499		0.0345035	0.678168		0.0345035	0.0249192
0.0346035	0.678201		0.0346035	0.988466		0.0346035	0.678201		0.0346035	0.0249914
0.0347035	0.678234		0.0347035	0.988432		0.0347035	0.678234		0.0347035	0.0250636
0.0348035	0.678268		0.0348035	0.988399		0.0348035	0.678268		0.0348035	0.0251358
0.0349035	0.678301		0.0349035	0.988366		0.0349035	0.678301		0.0349035	0.0252081
0.0350035	0.678335		0.0350035	0.988332		0.0350035	0.678335		0.0350035	0.0252803
0.0351035	0.678368		0.0351035	0.988299		0.0351035	0.678368		0.0351035	0.0253525
0.0352035	0.678401		0.0352035	0.988265		0.0352035	0.678401		0.0352035	0.0254248
0.0353035	0.678435		0.0353035	0.988232		0.0353035	0.678435		0.0353035	0.025497
0.0354035	0.678468		0.0354035	0.988199		0.0354035	0.678468		0.0354035	0.0255692
0.0355036	0.678501		0.0355036	0.988165		0.0355036	0.678501		0.0355036	0.0256415
0.0356036	0.678535		0.0356036	0.988132		0.0356036	0.678535		0.0356036	0.0257137
0.0357036	0.678568		0.0357036	0.988099		0.0357036	0.678568		0.0357036	0.0257859
0.0358036	0.678601		0.0358036	0.988065		0.0358036	0.678601		0.0358036	0.0258581
0.0359036	0.678635		0.0359036	0.988032		0.0359036	0.678635		0.0359036	0.0259304
0.0360036	0.678668		0.0360036	0.987999		0.0360036	0.678668		0.0360036	0.0260026
0.0361036	0.678701		0.0361036	0.987965		0.0361036	0.678701		0.0361036	0.0260748
0.0362036	0.678735		0.0362036	0.987932		0.0362036	0.678735		0.0362036	0.0261471
0.0363036	0.678768		0.0363036	0.987899		0.0363036	0.678768		0.0363036	0.0262193
0.0364036	0.678801		0.0364036	0.987865		0.0364036	0.678801		0.0364036	0.0262915
0.0365037	0.678835		0.0365037	0.987832		0.0365037	0.678835		0.0365037	0.0263637
0.0366037	0.678868		0.0366037	0.987799		0.0366037	0.678868		0.0366037	0.026436
0.0367037	0.678901		0.0367037	0.987765		0.0367037	0.678901		0.0367037	0.0265082
0.0368037	0.678935		0.0368037	0.987732		0.0368037	0.678935		0.0368037	0.0265804
0.0369037	0.678968		0.0369037	0.987699		0.0369037	0.678968		0.0369037	0.0266527
0.0370037	0.679001		0.0370037	0.987665		0.0370037	0.679001		0.0370037	0.0267249
0.0371037	0.679035		0.0371037	0.987632		0.0371037	0.679035		0.0371037	0.0267971
0.0372037	0.679068		0.0372037	0.987599		0.0372037	0.679068		0.0372037	0.0268694
0.0373037	0.679101		0.0373037	0.987565		0.0373037	0.679101		0.0373037	0.0269416
0.0374037	0.679135		0.0374037	0.987532		0.0374037	0.679135		0.0374037	0.0270138
0.0375038	0.679168		0.0375038	0.987499		0.0375038	0.679168		0.0375038	0.027086
0.0376038	0.679201		0.0376038	0.987465		0.0376038	0.679201		0.0376038	0.0271583
0.0377038	0.679235		0.0377038	0.987432		0.0377038	0.679235		0.0377038	0.0272305
0.0378038	0.679268		0.0378038	0.987399		0.0378038	0.679268		0.0378038	0.0273027
0.0379038	0.679301		0.0379038	0.987365		0.0379038	0.679301		0.0379038	0.027375
0.0380038	0.679335		0.0380038	0.987332		0.0380038	0.679335		0.0380038	0.0274472
0.0381038	0.679368		0.0381038	0.987299		0.0381038	0.679368		0.0381038	0.0275194
0.0382038	0.679401		0.0382038	0.987265		0.0382038	0.679401		0.0382038	0.0275916
0.0383038	0.679435		0.0383038	0.987232		0.0383038	0.679435		0.0383038	0.0276639
0.0384038	0.679468		0.0384038	0.987199		0.0384038	0.679468		0.0384038	0.0277361
0.0385039	0.679501		0.0385039	0.987165		0.0385039	0.679501		0.0385039	0.0278083
0.0386039	0.679535		0.0386039	0.987132		0.0386039	0.679535		0.0386039	0.0278806
0.0387039	0.679568		0.0387039	0.987099		0.0387039	0.679568		0.0387039	0.0279528
0.0388039	0.679601		0.0388039	0.987065		0.0388039	0.679601		0.0388039	0.028025
0.0389039	0.679635		0.0389039	0.987032		0.0389039	0.679635		0.0389039	0.0280973
0.0390039	0.679668		0.0390039	0.986999		0.0390039	0.679668		0.0390039	0.0281695
0.0391039	0.679701		0.0391039	0.986965		0.0391039	0.679701		0.0391039	0.0282417
0.0392039	0.679735		0.0392039	0.986932		0.0392039	0.679735		0.0392039	0.0283139
0.0393039	0.679768		0.0393039	0.986899		0.0393039	0.679768		0.0393039	0.0283862
0.0394039	0.679801		0.0394039	0.986865		0.0394039	0.679801		0.0394039	0.0284584
0.039504	0.679835		0.039504	0.986832		0.039504	0.679835		0.039504	0.0285306
0.039604	0.679868		0.039604	0.986799		0.039604	0.679868		0.039604	0.0286029
0.039704	0.679901		0.039704	0.986765		0.039704	0.679901		0.039704	0.0286751
0.039804	0.679935		0.039804	0.986732		0.039804	0.679935		0.039804	0.0287473
0.039904	0.679968		0.039904	0.986699		0.039904	0.679968		0.039904	0.0288195
0.040004	0.680001		0.040004	0.986665		0.040004	0.680001		0.040004	0.0288918
0.040104	0.680035		0.040104	0.986632		0.040104	0.680035		0.040104	0.028964
0.040204	0.680068		0.040204	0.986599		0.040204	0.680068		0.040204	0.0290362
0.040304	0.680101		0.040304	0.986565		0.040304	0.680101		0.040304	0.0291085
0.040404	0.680135		0.040404	0.986532		0.040404	0.680135		0.040404	0.0291807
0.0405041	0.680168		0.0405041	0.986499		0.0405041	0.680168		0.0405041	0.0292529
0.0406041	0.680201		0.0406041	0.986465		0.0406041	0.680201		0.0406041	0.0293252
0.0407041	0.680235		0.0407041	0.986432		0.0407041	0.680235		0.0407041	0.0293974
0.0408041	0.680268		0.0408041	0.986399		0.0408041	0.680268		0.0408041	0.0294696
0.0409041	0.680301		0.0409041	0.986365		0.0409041	0.680301		0.0409041	0.0295418
0.0410041	0.680335		0.0410041	0.986332		0.0410041	0.680335		0.0410041	0.0296141
0.0411041	0.680368		0.0411041	0.986299		0.0411041	0.680368		0.0411041	0.0296863
0.0412041	0.680401		0.0412041	0.986265		0.0412041	0.680401		0.0412041	0.0297585
0.0413041	0.680435		0.0413041	0.986232		0.0413041	0.680435		0.0413041	0.0298308
0.0414041	0.680468		0.0414041	0.986199		0.0414041	0.680468		0.0414041	0.029903
0.0415042	0.680501		0.0415042	0.986165		0.0415042	0.680501		0.0415042	0.0299752
0.0416042	0.680535		0.0416042	0.986132		0.0416042	0.680535		0.0416042	0.0300474
0.0417042	0.680568		0.0417042	0.986099		0.0417042	0.680568		0.0417042	0.0301197
0.0418042	0.680601		0.0418042	0.986065		0.0418042	0.680601		0.0418042	0.0301919
0.0419042	0.680635		0.0419042	0.986032		0.0419042	0.680635		0.0419042	0.0302641
0.0420042	0.680668		0.0420042	0.985999		0.0420042	0.680668		0.0420042	0.0303364
0.0421042	0.680701		0.0421042	0.985965		0.0421042	0.680701		0.0421042	0.0304086
0.0422042	0.680735		0.0422042	0.985932		0.0422042	0.680735		0.0422042	0.0304808
0.0423042	0.680768		0.0423042	0.985899		0.0423042	0.680768		0.0423042	0.0305531
0.0424042	0.680801		0.0424042	0.985865		0.0424042	0.680801		0.0424042	0.0306253
0.0425043	0.680835		0.0425043	0.985832		0.0425043	0.680835		0.0425043	0.0306975
0.0426043	0.680868		0.0426043	0.985799		0.0426043	0.680868		0.0426043	0.0307697
0.0427043	0.680901		0.0427043	0.985765		0.0427043	0.680901		0.0427043	0.030842
0.0428043	0.680935		0.0428043	0.985732		0.0428043	0.680935		0.0428043	0.0309142
0.0429043	0.680968		0.0429043	0.985699		0.0429043	0.680968		0.0429043	0.0309864
0.0430043	0.681001		0.0430043	0.985665		0.0430043	0.681001		0.0430043	0.0310587
0.0431043	0.681035		0.0431043	0.985632		0.0431043	0.681035		0.0431043	0.0311309
0.0432043	0.681068		0.0432043	0.985599		0.0432043	0.681068		0.0432043	0.0312031
0.0433043	0.681101		0.0433043	0.985565		0.0433043	0.681101		0.0433043	0.0312753
0.0434043	0.681135		0.0434043	0.985532		0.0434043	0.681135		0.0434043	0.0313476
0.0435044	0.681168		0.0435044	0.985499		0.0435044	0.681168		0.0435044	0.0314198
0.0436044	0.681201		0.0436044	0.985465		0.0436044	0.681201		0.0436044	0.031492
0.0437044	0.681235		0.0437044	0.985432		0.0437044	0.681235		0.0437044	0.0315643
0.0438044	0.681268		0.0438044	0.985399		0.0438044	0.681268		0.0438044	0.0316365
0.0439044	0.681301		0.0439044	0.985365		0.0439044	0.681301		0.0439044	0.0317087
0.0440044	0.681335		0.0440044	0.985332		0.0440044	0.681335		0.0440044	0.031781
0.0441044	0.681368		0.0441044	0.985299		0.0441044	0.681368		0.0441044	0.0318532
0.0442044	0.681401		0.0442044	0.985265		0.0442044	0.681401		0.0442044	0.0319254
0.0443044	0.681435		0.0443044	0.985232		0.0443044	0.681435		0.0443044	0.0319976
0.0444044	0.681468		0.0444044	0.985199		0.0444044	0.681468		0.0444044	0.0320699
0.0445045	0.681501		0.0445045	0.985165		0.0445045	0.681501		0.0445045	0.0321421
0.0446045	0.681535		0.0446045	0.985132		0.0446045	0.681535		0.0446045	0.0322143
0.0447045	0.681568		0.0447045	0.985099		0.0447045	0.681568		0.0447045	0.0322866
0.0448045	0.681601		0.0448045	0.985065		0.0448045	0.681601		0.0448045	0.0323588
0.0449045	0.681635		0.0449045	0.985032		0.0449045	0.681635		0.0449045	0.032431
0.0450045	0.681668		0.0450045	0.984998		0.0450045	0.681668		0.0450045	0.0325033
0.0451045	0.681702		0.0451045	0.984965		0.0451045	0.681702		0.0451045	0.0325755
0.0452045	0.681735		0.0452045	0.984932		0.0452045	0.681735		0.0452045	0.0326477
0.0453045	0.681768		0.0453045	0.984898		0.0453045	0.681768		0.0453045	0.0327199
0.0454045	0.681802		0.0454045	0.984865		0.0454045	0.681802		0.0454045	0.0327922
0.0455046	0.681835		0.0455046	0.984832		0.0455046	0.681835		0.0455046	0.0328644
0.0456046	0.681868		0.0456046	0.984798		0.0456046	0.681868		0.0456046	0.0329366
0.0457046	0.681902		0.0457046	0.984765		0.0457046	0.681902		0.0457046	0.0330089
0.0458046	0.681935		0.0458046	0.984732		0.0458046	0.681935		0.0458046	0.0330811
0.0459046	0.681968		0.0459046	0.984698		0.0459046	0.681968		0.0459046	0.0331533
0.0460046	0.682002		0.0460046	0.984665		0.0460046	0.682002		0.0460046	0.0332255
0.0461046	0.682035		0.0461046	0.984632		0.0461046	0.682035		0.0461046	0.0332978
0.0462046	0.682068		0.0462046	0.984598		0.0462046	0.682068		0.0462046	0.03337
0.0463046	0.682102		0.0463046	0.984565		0.0463046	0.682102		0.0463046	0.0334422
0.0464046	0.682135		0.0464046	0.984532		0.0464046	0.682135		0.0464046	0.0335145
0.0465047	0.682168		0.0465047	0.984498		0.0465047	0.682168		0.0465047	0.0335867
0.0466047	0.682202		0.0466047	0.984465		0.0466047	0.682202		0.0466047	0.0336589
0.0467047	0.682235		0.0467047	0.984432		0.0467047	0.682235		0.0467047	0.0337312
0.0468047	0.682268		0.0468047	0.984398		0.0468047	0.682268		0.0468047	0.0338034
0.0469047	0.682302		0.0469047	0.984365		0.0469047	0.682302		0.0469047	0.0338756
0.0470047	0.682335		0.0470047	0.984332		0.0470047	0.682335		0.0470047	0.0339478
0.0471047	0.682368		0.0471047	0.984298		0.0471047	0.682368		0.0471047	0.0340201
0.0472047	0.682402		0.0472047	0.984265		0.0472047	0.682402		0.0472047	0.0340923
0.0473047	0.682435		0.0473047	0.984232		0.0473047	0.682435		0.0473047	0.0341645
0.0474047	0.682468		0.0474047	0.984198		0.0474047	0.682468		0.0474047	0.0342368
0.0475048	0.682502		0.0475048	0.984165		0.0475048	0.682502		0.0475048	0.034309
0.0476048	0.682535		0.0476048	0.984132		0.0476048	0.682535		0.0476048	0.0343812
0.0477048	0.682568		0.0477048	0.984098		0.0477048	0.682568		0.0477048	0.0344534
0.0478048	0.682602		0.0478048	0.984065		0.0478048	0.682602		0.0478048	0.0345257
0.0479048	0.682635		0.0479048	0.984032		0.0479048	0.682635		0.0479048	0.0345979
0.0480048	0.682668		0.0480048	0.983998		0.0480048	0.682668		0.0480048	0.0346701
0.0481048	0.682702		0.0481048	0.983965		0.0481048	0.682702		0.0481048	0.0347424
0.0482048	0.682735		0.0482048	0.983932		0.0482048	0.682735		0.0482048	0.0348146
0.0483048	0.682768		0.0483048	0.983898		0.0483048	0.682768		0.0483048	0.0348868
0.0484048	0.682802		0.0484048	0.983865		0.0484048	0.682802		0.0484048	0.0349591
0.0485049	0.682835		0.0485049	0.983832		0.0485049	0.682835		0.0485049	0.0350313
0.0486049	0.682868		0.0486049	0.983798		0.0486049	0.682868		0.0486049	0.0351035
0.0487049	0.682902		0.0487049	0.983765		0.0487049	0.682902		0.0487049	0.0351757
0.0488049	0.682935		0.0488049	0.983732		0.0488049	0.682935		0.0488049	0.035248
0.0489049	0.682968		0.0489049	0.983698		0.0489049	0.682968		0.0489049	0.0353202
0.0490049	0.683002		0.0490049	0.983665		0.0490049	0.683002		0.0490049	0.0353924
0.0491049	0.683035		0.0491049	0.983632		0.0491049	0.683035		0.0491049	0.0354647
0.0492049	0.683068		0.0492049	0.983598		0.0492049	0.683068		0.0492049	0.0355369
0.0493049	0.683102		0.0493049	0.983565		0.0493049	0.683102		0.0493049	0.0356091
0.0494049	0.683135		0.0494049	0.983532		0.0494049	0.683135		0.0494049	0.0356813
0.049505	0.683168		0.049505	0.983498		0.049505	0.683168		0.049505	0.0357536
0.049605	0.683202		0.049605	0.983465		0.049605	0.683202		0.049605	0.0358258
0.049705	0.683235		0.049705	0.983432		0.049705	0.683235		0.049705	0.035898
0.049805	0.683268		0.049805	0.983398		0.049805	0.683268		0.049805	0.0359703
0.049905	0.683302		0.049905	0.983365		0.049905	0.683302		0.049905	0.0360425
0.050005	0.683335		0.050005	0.983332		0.050005	0.683335		0.050005	0.0361147
0.050105	0.683368		0.050105	0.983298		0.050105	0.683368		0.050105	0.036187
0.050205	0.683402		0.050205	0.983265		0.050205	0.683402		0.050205	0.0362592
0.050305	0.683435		0.050305	0.983232		0.050305	0.683435		0.050305	0.0363314
0.050405	0.683468		0.050405	0.983198		0.050405	0.683468		0.050405	0.0364036
0.0505051	0.683502		0.0505051	0.983165		0.0505051	0.683502		0.0505051	0.0364759
0.0506051	0.683535		0.0506051	0.983132		0.0506051	0.683535		0.0506051	0.0365481
0.0507051	0.683568		0.0507051	0.983098		0.0507051	0.683568		0.0507051	0.0366203
0.0508051	0.683602		0.0508051	0.983065		0.0508051	0.683602		0.0508051	0.0366926
0.0509051	0.683635		0.0509051	0.983032		0.0509051	0.683635		0.0509051	0.0367648
0.0510051	0.683668		0.0510051	0.982998		0.0510051	0.683668		0.0510051	0.036837
0.0511051	0.683702		0.0511051	0.982965		0.0511051	0.683702		0.0511051	0.0369092
0.0512051	0.683735		0.0512051	0.982932		0.0512051	0.683735		0.0512051	0.0369815
0.0513051	0.683768		0.0513051	0.982898		0.0513051	0.683768		0.0513051	0.0370537
0.0514051	0.683802		0.0514051	0.982865		0.0514051	0.683802		0.0514051	0.0371259
0.0515052	0.683835		0.0515052	0.982832		0.0515052	0.683835		0.0515052	0.0371982
0.0516052	0.683868		0.0516052	0.982798		0.0516052	0.683868		0.0516052	0.0372704
0.0517052	0.683902		0.0517052	0.982765		0.0517052	0.683902		0.0517052	0.0373426
0.0518052	0.683935		0.0518052	0.982732		0.0518052	0.683935		0.0518052	0.0374149
0.0519052	0.683968		0.0519052	0.982698		0.0519052	0.683968		0.0519052	0.0374871
0.0520052	0.684002		0.0520052	0.982665		0.0520052	0.684002		0.0520052	0.0375593
0.0521052	0.684035		0.0521052	0.982632		0.0521052	0.684035		0.0521052	0.0376315
0.0522052	0.684068		0.0522052	0.982598		0.0522052	0.684068		0.0522052	0.0377038
0.0523052	0.684102		0.0523052	0.982565		0.0523052	0.684102		0.0523052	0.037776
0.0524052	0.684135		0.0524052	0.982532		0.0524052	0.684135		0.0524052	0.0378482
0.0525053	0.684168		0.0525053	0.982498		0.0525053	0.684168		0.0525053	0.0379205
0.0526053	0.684202		0.0526053	0.982465		0.0526053	0.684202		0.0526053	0.0379927
0.0527053	0.684235		0.0527053	0.982432		0.0527053	0.684235		0.0527053	0.0380649
0.0528053	0.684268		0.0528053	0.982398		0.0528053	0.684268		0.0528053	0.0381371
0.0529053	0.684302		0.0529053	0.982365		0.0529053	0.684302		0.0529053	0.0382094
0.0530053	0.684335		0.0530053	0.982332		0.0530053	0.684335		0.0530053	0.0382816
0.0531053	0.684368		0.0531053	0.982298		0.0531053	0.684368		0.0531053	0.0383538
0.0532053	0.684402		0.0532053	0.982265		0.0532053	0.684402		0.0532053	0.0384261
0.0533053	0.684435		0.0533053	0.982232		0.0533053	0.684435		0.0533053	0.0384983
0.0534053	0.684468		0.0534053	0.982198		0.0534053	0.684468		0.0534053	0.0385705
0.0535054	0.684502		0.0535054	0.982165		0.0535054	0.684502		0.0535054	0.0386428
0.0536054	0.684535		0.0536054	0.982132		0.0536054	0.684535		0.0536054	0.038715
0.0537054	0.684568		0.0537054	0.982098		0.0537054	0.684568		0.0537054	0.0387872
0.0538054	0.684602		0.0538054	0.982065		0.0538054	0.684602		0.0538054	0.0388594
0.0539054	0.684635		0.0539054	0.982032		0.0539054	0.684635		0.0539054	0.0389317
0.0540054	0.684668		0.0540054	0.981998		0.0540054	0.684668		0.0540054	0.0390039
0.0541054	0.684702		0.0541054	0.981965		0.0541054	0.684702		0.0541054	0.0390761
0.0542054	0.684735		0.0542054	0.981932		0.0542054	0.684735		0.0542054	0.0391484
0.0543054	0.684768		0.0543054	0.981898		0.0543054	0.684768		0.0543054	0.0392206
0.0544054	0.684802		0.0544054	0.981865		0.0544054	0.684802		0.0544054	0.0392928
0.0545055	0.684835		0.0545055	0.981832		0.0545055	0.684835		0.0545055	0.039365
0.0546055	0.684868		0.0546055	0.981798		0.0546055	0.684868		0.0546055	0.0394373
0.0547055	0.684902		0.0547055	0.981765		0.0547055	0.684902		0.0547055	0.0395095
0.0548055	0.684935		0.0548055	0.981732		0.0548055	0.684935		0.0548055	0.0395817
0.0549055	0.684968		0.0549055	0.981698		0.0549055	0.684968		0.0549055	0.039654
0.0550055	0.685002		0.0550055	0.981665		0.0550055	0.685002		0.0550055	0.0397262
0.0551055	0.685035		0.0551055	0.981631		0.0551055	0.685035		0.0551055	0.0397984
0.0552055	0.685069		0.0552055	0.981598		0.0552055	0.685069		0.0552055	0.0398707
0.0553055	0.685102		0.0553055	0.981565		0.0553055	0.685102		0.0553055	0.0399429
0.0554055	0.685135		0.0554055	0.981531		0.0554055	0.685135		0.0554055	0.0400151
0.0555056	0.685169		0.0555056	0.981498		0.0555056	0.685169		0.0555056	0.0400873
0.0556056	0.685202		0.0556056	0.981465		0.0556056	0.685202		0.0556056	0.0401596
0.0557056	0.685235		0.0557056	0.981431		0.0557056	0.685235		0.0557056	0.0402318
0.0558056	0.685269		0.0558056	0.981398		0.0558056	0.685269		0.0558056	0.040304
0.0559056	0.685302		0.0559056	0.981365		0.0559056	0.685302		0.0559056	0.0403763
0.0560056	0.685335		0.0560056	0.981331		0.0560056	0.685335		0.0560056	0.0404485
0.0561056	0.685369		0.0561056	0.981298		0.0561056	0.685369		0.0561056	0.0405207
0.0562056	0.685402		0.0562056	0.981265		0.0562056	0.685402		0.0562056	0.0405929
0.0563056	0.685435		0.0563056	0.981231		0.0563056	0.685435		0.0563056	0.0406652
0.0564056	0.685469		0.0564056	0.981198		0.0564056	0.685469		0.0564056	0.0407374
0.0565057	0.685502		0.0565057	0.981165		0.0565057	0.685502		0.0565057	0.0408096
0.0566057	0.685535		0.0566057	0.981131		0.0566057	0.685535		0.0566057	0.0408819
0.0567057	0.685569		0.0567057	0.981098		0.0567057	0.685569		0.0567057	0.0409541
0.0568057	0.685602		0.0568057	0.981065		0.0568057	0.685602		0.0568057	0.0410263
0.0569057	0.685635		0.0569057	0.981031		0.0569057	0.685635		0.0569057	0.0410986
0.0570057	0.685669		0.0570057	0.980998		0.0570057	0.685669		0.0570057	0.0411708
0.0571057	0.685702		0.0571057	0.980965		0.0571057	0.685702		0.0571057	0.041243
0.0572057	0.685735		0.0572057	0.980931		0.0572057	0.685735		0.0572057	0.0413152
0.0573057	0.685769		0.0573057	0.980898		0.0573057	0.685769		0.0573057	0.0413875
0.0574057	0.685802		0.0574057	0.980865		0.0574057	0.685802		0.0574057	0.0414597
0.0575058	0.685835		0.0575058	0.980831		0.0575058	0.685835		0.0575058	0.0415319
0.0576058	0.685869		0.0576058	0.980798		0.0576058	0.685869		0.0576058	0.0416042
0.0577058	0.685902		0.0577058	0.980765		0.0577058	0.685902		0.0577058	0.0416764
0.0578058	0.685935		0.0578058	0.980731		0.0578058	0.685935		0.0578058	0.0417486
0.0579058	0.685969		0.0579058	0.980698		0.0579058	0.685969		0.0579058	0.0418208
0.0580058	0.686002		0.0580058	0.980665		0.0580058	0.686002		0.0580058	0.0418931
0.0581058	0.686035		0.0581058	0.980631		0.0581058	0.686035		0.0581058	0.0419653
0.0582058	0.686069		0.0582058	0.980598		0.0582058	0.686069		0.0582058	0.0420375
0.0583058	0.686102		0.0583058	0.980565		0.0583058	0.686102		0.0583058	0.0421098
0.0584058	0.686135		0.0584058	0.980531		0.0584058	0.686135		0.0584058	0.042182
0.0585059	0.686169		0.0585059	0.980498		0.0585059	0.686169		0.0585059	0.0422542
0.0586059	0.686202		0.0586059	0.980465		0.0586059	0.686202		0.0586059	0.0423265
0.0587059	0.686235		0.0587059	0.980431		0.0587059	0.686235		0.0587059	0.0423987
0.0588059	0.686269		0.0588059	0.980398		0.0588059	0.686269		0.0588059	0.0424709
0.0589059	0.686302		0.0589059	0.980365		0.0589059	0.686302		0.0589059	0.0425431
0.0590059	0.686335		0.0590059	0.980331		0.0590059	0.686335		0.0590059	0.0426154
0.0591059	0.686369		0.0591059	0.980298		0.0591059	0.686369		0.0591059	0.0426876
0.0592059	0.686402		0.0592059	0.980265		0.0592059	0.686402		0.0592059	0.0427598
0.0593059	0.686435		0.0593059	0.980231		0.0593059	0.686435		0.0593059	0.0428321
0.0594059	0.686469		0.0594059	0.980198		0.0594059	0.686469		0.0594059	0.0429043
0.059506	0.686502		0.059506	0.980165		0.059506	0.686502		0.059506	0.0429765
0.059606	0.686535		0.059606	0.980131		0.059606	0.686535		0.059606	0.0430487
0.059706	0.686569		0.059706	0.980098		0.059706	0.686569		0.059706	0.043121
0.059806	0.686602		0.059806	0.980065		0.059806	0.686602		0.059806	0.0431932
0.059906	0.686635		0.059906	0.980031		0.059906	0.686635		0.059906	0.0432654
0.060006	0.686669		0.060006	0.979998		0.060006	0.686669		0.060006	0.0433377
0.060106	0.686702		0.060106	0.979965		0.060106	0.686702		0.060106	0.0434099
0.060206	0.686735		0.060206	0.979931		0.060206	0.686735		0.060206	0.0434821
0.060306	0.686769		0.060306	0.979898		0.060306	0.686769		0.060306	0.0435544
0.060406	0.686802		0.060406	0.979865		0.060406	0.686802		0.060406	0.0436266
0.0605061	0.686835		0.0605061	0.979831		0.0605061	0.686835		0.0605061	0.0436988
0.0606061	0.686869		0.0606061	0.979798		0.0606061	0.686869		0.0606061	0.043771
0.0607061	0.686902		0.0607061	0.979765		0.0607061	0.686902		0.0607061	0.0438433
0.0608061	0.686935		0.0608061	0.979731		0.0608061	0.686935		0.0608061	0.0439155
0.0609061	0.686969		0.0609061	0.979698		0.0609061	0.686969		0.0609061	0.0439877
0.0610061	0.687002		0.0610061	0.979665		0.0610061	0.687002		0.0610061	0.04406
0.0611061	0.687035		0.0611061	0.979631		0.0611061	0.687035		0.0611061	0.0441322
0.0612061	0.687069		0.0612061	0.979598		0.0612061	0.687069		0.0612061	0.0442044
0.0613061	0.687102		0.0613061	0.979565		0.0613061	0.687102		0.0613061	0.0442766
0.0614061	0.687135		0.0614061	0.979531		0.0614061	0.687135		0.0614061	0.0443489
0.0615062	0.687169		0.0615062	0.979498		0.0615062	0.687169		0.0615062	0.0444211
0.0616062	0.687202		0.0616062	0.979465		0.0616062	0.687202		0.0616062	0.0444933
0.0617062	0.687235		0.0617062	0.979431		0.0617062	0.687235		0.0617062	0.0445656
0.0618062	0.687269		0.0618062	0.979398		0.0618062	0.687269		0.0618062	0.0446378
0.0619062	0.687302		0.0619062	0.979365		0.0619062	0.687302		0.0619062	0.04471
0.0620062	0.687335		0.0620062	0.979331		0.0620062	0.687335		0.0620062	0.0447823
0.0621062	0.687369		0.0621062	0.979298		0.0621062	0.687369		0.0621062	0.0448545
0.0622062	0.687402		0.0622062	0.979265		0.0622062	0.687402		0.0622062	0.0449267
0.0623062	0.687435		0.0623062	0.979231		0.0623062	0.687435		0.0623062	0.0449989
0.0624062	0.687469		0.0624062	0.979198		0.0624062	0.687469		0.0624062	0.0450712
0.0625063	0.687502		0.0625063	0.979165		0.0625063	0.687502		0.0625063	0.0451434
0.0626063	0.687535		0.0626063	0.979131		0.0626063	0.687535		0.0626063	0.0452156
0.0627063	0.687569		0.0627063	0.979098		0.0627063	0.687569		0.0627063	0.0452879
0.0628063	0.687602		0.0628063	0.979065		0.0628063	0.687602		0.0628063	0.0453601
0.0629063	0.687635		0.0629063	0.979031		0.0629063	0.687635		0.0629063	0.0454323
0.0630063	0.687669		0.0630063	0.978998		0.0630063	0.687669		0.0630063	0.0455046
0.0631063	0.687702		0.0631063	0.978965		0.0631063	0.687702		0.0631063	0.0455768
0.0632063	0.687735		0.0632063	0.978931		0.0632063	0.687735		0.0632063	0.045649
0.0633063	0.687769		0.0633063	0.978898		0.0633063	0.687769		0.0633063	0.0457212
0.0634063	0.687802		0.0634063	0.978865		0.0634063	0.687802		0.0634063	0.0457935
0.0635064	0.687835		0.0635064	0.978831		0.0635064	0.687835		0.0635064	0.0458657
0.0636064	0.687869		0.0636064	0.978798		0.0636064	0.687869		0.0636064	0.0459379
0.0637064	0.687902		0.0637064	0.978765		0.0637064	0.687902		0.0637064	0.0460102
0.0638064	0.687935		0.0638064	0.978731		0.0638064	0.687935		0.0638064	0.0460824
0.0639064	0.687969		0.0639064	0.978698		0.0639064	0.687969		0.0639064	0.0461546
0.0640064	0.688002		0.0640064	0.978665		0.0640064	0.688002		0.0640064	0.0462268
0.0641064	0.688035		0.0641064	0.978631		0.0641064	0.688035		0.0641064	0.0462991
0.0642064	0.688069		0.0642064	0.978598		0.0642064	0.688069		0.0642064	0.0463713
0.0643064	0.688102		0.0643064	0.978565		0.0643064	0.688102		0.0643064	0.0464435
0.0644064	0.688135		0.0644064	0.978531		0.0644064	0.688135		0.0644064	0.0465158
0.0645065	0.688169		0.0645065	0.978498		0.0645065	0.688169		0.0645065	0.046588
0.0646065	0.688202		0.0646065	0.978465		0.0646065	0.688202		0.0646065	0.0466602
0.0647065	0.688235		0.0647065	0.978431		0.0647065	0.688235		0.0647065	0.0467325
0.0648065	0.688269		0.0648065	0.978398		0.0648065	0.688269		0.0648065	0.0468047
0.0649065	0.688302		0.0649065	0.978365		0.0649065	0.688302		0.0649065	0.0468769
0.0650065	0.688336		0.0650065	0.978331		0.0650065	0.688336		0.0650065	0.0469491
0.0651065	0.688369		0.0651065	0.978298		0.0651065	0.688369		0.0651065	0.0470214
0.0652065	0.688402		0.0652065	0.978264		0.0652065	0.688402		0.0652065	0.0470936
0.0653065	0.688436		0.0653065	0.978231		0.0653065	0.688436		0.0653065	0.0471658
0.0654065	0.688469		0.0654065	0.978198		0.0654065	0.688469		0.0654065	0.0472381
0.0655066	0.688502		0.0655066	0.978164		0.0655066	0.688502		0.0655066	0.0473103
0.0656066	0.688536		0.0656066	0.978131		0.0656066	0.688536		0.0656066	0.0473825
0.0657066	0.688569		0.0657066	0.978098		0.0657066	0.688569		0.0657066	0.0474547
0.0658066	0.688602		0.0658066	0.978064		0.0658066	0.688602		0.0658066	0.047527
0.0659066	0.688636		0.0659066	0.978031		0.0659066	0.688636		0.0659066	0.0475992
0.0660066	0.688669		0.0660066	0.977998		0.0660066	0.688669		0.0660066	0.0476714
0.0661066	0.688702		0.0661066	0.977964		0.0661066	0.688702		0.0661066	0.0477437
0.0662066	0.688736		0.0662066	0.977931		0.0662066	0.688736		0.0662066	0.0478159
0.0663066	0.688769		0.0663066	0.977898		0.0663066	0.688769		0.0663066	0.0478881
0.0664066	0.688802		0.0664066	0.977864		0.0664066	0.688802		0.0664066	0.0479604
0.0665067	0.688836		0.0665067	0.977831		0.0665067	0.688836		0.0665067	0.0480326
0.0666067	0.688869		0.0666067	0.977798		0.0666067	0.688869		0.0666067	0.0481048
0.0667067	0.688902		0.0667067	0.977764		0.0667067	0.688902		0.0667067	0.048177
0.0668067	0.688936		0.0668067	0.977731		0.0668067	0.688936		0.0668067	0.0482493
0.0669067	0.688969		0.0669067	0.977698		0.0669067	0.688969		0.0669067	0.0483215
0.0670067	0.689002		0.0670067	0.977664		0.0670067	0.689002		0.0670067	0.0483937
0.0671067	0.689036		0.0671067	0.977631		0.0671067	0.689036		0.0671067	0.048466
0.0672067	0.689069		0.0672067	0.977598		0.0672067	0.689069		0.0672067	0.0485382
0.0673067	0.689102		0.0673067	0.977564		0.0673067	0.689102		0.0673067	0.0486104
0.0674067	0.689136		0.0674067	0.977531		0.0674067	0.689136		0.0674067	0.0486826
0.0675068	0.689169		0.0675068	0.977498		0.0675068	0.689169		0.0675068	0.0487549
0.0676068	0.689202		0.0676068	0.977464		0.0676068	0.689202		0.0676068	0.0488271
0.0677068	0.689236		0.0677068	0.977431		0.0677068	0.689236		0.0677068	0.0488993
0.0678068	0.689269		0.0678068	0.977398		0.0678068	0.689269		0.0678068	0.0489716
0.0679068	0.689302		0.0679068	0.977364		0.0679068	0.689302		0.0679068	0.0490438
0.0680068	0.689336		0.0680068	0.977331		0.0680068	0.689336		0.0680068	0.049116
0.0681068	0.689369		0.0681068	0.977298		0.0681068	0.689369		0.0681068	0.0491883
0.0682068	0.689402		0.0682068	0.977264		0.0682068	0.689402		0.0682068	0.0492605
0.0683068	0.689436		0.0683068	0.977231		0.0683068	0.689436		0.0683068	0.0493327
0.0684068	0.689469		0.0684068	0.977198		0.0684068	0.689469		0.0684068	0.0494049
0.0685069	0.689502		0.0685069	0.977164		0.0685069	0.689502		0.0685069	0.0494772
0.0686069	0.689536		0.0686069	0.977131		0.0686069	0.689536		0.0686069	0.0495494
0.0687069	0.689569		0.0687069	0.977098		0.0687069	0.689569		0.0687069	0.0496216
0.0688069	0.689602		0.0688069	0.977064		0.0688069	0.689602		0.0688069	0.0496939
0.0689069	0.689636		0.0689069	0.977031		0.0689069	0.689636		0.0689069	0.0497661
0.0690069	0.689669		0.0690069	0.976998		0.0690069	0.689669		0.0690069	0.0498383
0.0691069	0.689702		0.0691069	0.976964		0.0691069	0.689702		0.0691069	0.0499105
0.0692069	0.689736		0.0692069	0.976931		0.0692069	0.689736		0.0692069	0.0499828
0.0693069	0.689769		0.0693069	0.976898		0.0693069	0.689769		0.0693069	0.050055
0.0694069	0.689802		0.0694069	0.976864		0.0694069	0.689802		0.0694069	0.0501272
0.069507	0.689836		0.069507	0.976831		0.069507	0.689836		0.069507	0.0501995
0.069607	0.689869		0.069607	0.976798		0.069607	0.689869		0.069607	0.0502717
0.069707	0.689902		0.069707	0.976764		0.069707	0.689902		0.069707	0.0503439
0.069807	0.689936		0.069807	0.976731		0.069807	0.689936		0.069807	0.0504162
0.069907	0.689969		0.069907	0.976698		0.069907	0.689969		0.069907	0.0504884
0.070007	0.690002		0.070007	0.976664		0.070007	0.690002		0.070007	0.0505606
0.070107	0.690036		0.070107	0.976631		0.070107	0.690036		0.070107	0.0506328
0.070207	0.690069		0.070207	0.976598		0.070207	0.690069		0.070207	0.0507051
0.070307	0.690102		0.070307	0.976564		0.070307	0.690102		0.070307	0.0507773
0.070407	0.690136		0.070407	0.976531		0.070407	0.690136		0.070407	0.0508495
0.0705071	0.690169		0.0705071	0.976498		0.0705071	0.690169		0.0705071	0.0509218
0.0706071	0.690202		0.0706071	0.976464		0.0706071	0.690202		0.0706071	0.050994
0.0707071	0.690236		0.0707071	0.976431		0.0707071	0.690236		0.0707071	0.0510662
0.0708071	0.690269		0.0708071	0.976398		0.0708071	0.690269		0.0708071	0.0511384
0.0709071	0.690302		0.0709071	0.976364		0.0709071	0.690302		0.0709071	0.0512107
0.0710071	0.690336		0.0710071	0.976331		0.0710071	0.690336		0.0710071	0.0512829
0.0711071	0.690369		0.0711071	0.976298		0.0711071	0.690369		0.0711071	0.0513551
0.0712071	0.690402		0.0712071	0.976264		0.0712071	0.690402		0.0712071	0.0514274
0.0713071	0.690436		0.0713071	0.976231		0.0713071	0.690436		0.0713071	0.0514996
0.0714071	0.690469		0.0714071	0.976198		0.0714071	0.690469		0.0714071	0.0515718
0.0715072	0.690502		0.0715072	0.976164		0.0715072	0.690502		0.0715072	0.0516441
0.0716072	0.690536		0.0716072	0.976131		0.0716072	0.690536		0.0716072	0.0517163
0.0717072	0.690569		0.0717072	0.976098		0.0717072	0.690569		0.0717072	0.0517885
0.0718072	0.690602		0.0718072	0.976064		0.0718072	0.690602		0.0718072	0.0518607
0.0719072	0.690636		0.0719072	0.976031		0.0719072	0.690636		0.0719072	0.051933
0.0720072	0.690669		0.0720072	0.975998		0.0720072	0.690669		0.0720072	0.0520052
0.0721072	0.690702		0.0721072	0.975964		0.0721072	0.690702		0.0721072	0.0520774
0.0722072	0.690736		0.0722072	0.975931		0.0722072	0.690736		0.0722072	0.0521497
0.0723072	0.690769		0.0723072	0.975898		0.0723072	0.690769		0.0723072	0.0522219
0.0724072	0.690802		0.0724072	0.975864		0.0724072	0.690802		0.0724072	0.0522941
0.0725073	0.690836		0.0725073	0.975831		0.0725073	0.690836		0.0725073	0.0523663
0.0726073	0.690869		0.0726073	0.975798		0.0726073	0.690869		0.0726073	0.0524386
0.0727073	0.690902		0.0727073	0.975764		0.0727073	0.690902		0.0727073	0.0525108
0.0728073	0.690936		0.0728073	0.975731		0.0728073	0.690936		0.0728073	0.052583
0.0729073	0.690969		0.0729073	0.975698		0.0729073	0.690969		0.0729073	0.0526553
0.0730073	0.691002		0.0730073	0.975664		0.0730073	0.691002		0.0730073	0.0527275
0.0731073	0.691036		0.0731073	0.975631		0.0731073	0.691036		0.0731073	0.0527997
0.0732073	0.691069		0.0732073	0.975598		0.0732073	0.691069		0.0732073	0.052872
0.0733073	0.691102		0.0733073	0.975564		0.0733073	0.691102		0.0733073	0.0529442
0.0734073	0.691136		0.0734073	0.975531		0.0734073	0.691136		0.0734073	0.0530164
0.0735074	0.691169		0.0735074	0.975498		0.0735074	0.691169		0.0735074	0.0530886
0.0736074	0.691202		0.0736074	0.975464		0.0736074	0.691202		0.0736074	0.0531609
0.0737074	0.691236		0.0737074	0.975431		0.0737074	0.691236		0.0737074	0.0532331
0.0738074	0.691269		0.0738074	0.975398		0.0738074	0.691269		0.0738074	0.0533053
0.0739074	0.691302		0.0739074	0.975364		0.0739074	0.691302		0.0739074	0.0533776
0.0740074	0.691336		0.0740074	0.975331		0.0740074	0.691336		0.0740074	0.0534498
0.0741074	0.691369		0.0741074	0.975298		0.0741074	0.691369		0.0741074	0.053522
0.0742074	0.691402		0.0742074	0.975264		0.0742074	0.691402		0.0742074	0.0535942
0.0743074	0.691436		0.0743074	0.975231		0.0743074	0.691436		0.0743074	0.0536665
0.0744074	0.691469		0.0744074	0.975198		0.0744074	0.691469		0.0744074	0.0537387
0.0745075	0.691502		0.0745075	0.975164		0.0745075	0.691502		0.0745075	0.0538109
0.0746075	0.691536		0.0746075	0.975131		0.0746075	0.691536		0.0746075	0.0538832
0.0747075	0.691569		0.0747075	0.975098		0.0747075	0.691569		0.0747075	0.0539554
0.0748075	0.691602		0.0748075	0.975064		0.0748075	0.691602		0.0748075	0.0540276
0.0749075	0.691636		0.0749075	0.975031		0.0749075	0.691636		0.0749075	0.0540999
0.0750075	0.691669		0.0750075	0.974997		0.0750075	0.691669		0.0750075	0.0541721
0.0751075	0.691703		0.0751075	0.974964		0.0751075	0.691703		0.0751075	0.0542443
0.0752075	0.691736		0.0752075	0.974931		0.0752075	0.691736		0.0752075	0.0543165
0.0753075	0.691769		0.0753075	0.974897		0.0753075	0.691769		0.0753075	0.0543888
0.0754075	0.691803		0.0754075	0.974864		0.0754075	0.691803		0.0754075	0.054461
0.0755076	0.691836		0.0755076	0.974831		0.0755076	0.691836		0.0755076	0.0545332
0.0756076	0.691869		0.0756076	0.974797		0.0756076	0.691869		0.0756076	0.0546055
0.0757076	0.691903		0.0757076	0.974764		0.0757076	0.691903		0.0757076	0.0546777
0.0758076	0.691936		0.0758076	0.974731		0.0758076	0.691936		0.0758076	0.0547499
0.0759076	0.691969		0.0759076	0.974697		0.0759076	0.691969		0.0759076	0.0548221
0.0760076	0.692003		0.0760076	0.974664		0.0760076	0.692003		0.0760076	0.0548944
0.0761076	0.692036		0.0761076	0.974631		0.0761076	0.692036		0.0761076	0.0549666
0.0762076	0.692069		0.0762076	0.974597		0.0762076	0.692069		0.0762076	0.0550388
0.0763076	0.692103		0.0763076	0.974564		0.0763076	0.692103		0.0763076	0.0551111
0.0764076	0.692136		0.0764076	0.974531		0.0764076	0.692136		0.0764076	0.0551833
0.0765077	0.692169		0.0765077	0.974497		0.0765077	0.692169		0.0765077	0.0552555
0.0766077	0.692203		0.0766077	0.974464		0.0766077	0.692203		0.0766077	0.0553278
0.0767077	0.692236		0.0767077	0.974431		0.0767077	0.692236		0.0767077	0.0554
0.0768077	0.692269		0.0768077	0.974397		0.0768077	0.692269		0.0768077	0.0554722
0.0769077	0.692303		0.0769077	0.974364		0.0769077	0.692303		0.0769077	0.0555444
0.0770077	0.692336		0.0770077	0.974331		0.0770077	0.692336		0.0770077	0.0556167
0.0771077	0.692369		0.0771077	0.974297		0.0771077	0.692369		0.0771077	0.0556889
0.0772077	0.692403		0.0772077	0.974264		0.0772077	0.692403		0.0772077	0.0557611
0.0773077	0.692436		0.0773077	0.974231		0.0773077	0.692436		0.0773077	0.0558334
0.0774077	0.692469		0.0774077	0.974197		0.0774077	0.692469		0.0774077	0.0559056
0.0775078	0.692503		0.0775078	0.974164		0.0775078	0.692503		0.0775078	0.0559778
0.0776078	0.692536		0.0776078	0.974131		0.0776078	0.692536		0.0776078	0.05605
0.0777078	0.692569		0.0777078	0.974097		0.0777078	0.692569		0.0777078	0.0561223
0.0778078	0.692603		0.0778078	0.974064		0.0778078	0.692603		0.0778078	0.0561945
0.0779078	0.692636		0.0779078	0.974031		0.0779078	0.692636		0.0779078	0.0562667
0.0780078	0.692669		0.0780078	0.973997		0.0780078	0.692669		0.0780078	0.056339
0.0781078	0.692703		0.0781078	0.973964		0.0781078	0.692703		0.0781078	0.0564112
0.0782078	0.692736		0.0782078	0.973931		0.0782078	0.692736		0.0782078	0.0564834
0.0783078	0.692769		0.0783078	0.973897		0.0783078	0.692769		0.0783078	0.0565557
0.0784078	0.692803		0.0784078	0.973864		0.0784078	0.692803		0.0784078	0.0566279
0.0785079	0.692836		0.0785079	0.973831		0.0785079	0.692836		0.0785079	0.0567001
0.0786079	0.692869		0.0786079	0.973797		0.0786079	0.692869		0.0786079	0.0567723
0.0787079	0.692903		0.0787079	0.973764		0.0787079	0.692903		0.0787079	0.0568446
0.0788079	0.692936		0.0788079	0.973731		0.0788079	0.692936		0.0788079	0.0569168
0.0789079	0.692969		0.0789079	0.973697		0.0789079	0.692969		0.0789079	0.056989
0.0790079	0.693003		0.0790079	0.973664		0.0790079	0.693003		0.0790079	0.0570613
0.0791079	0.693036		0.0791079	0.973631		0.0791079	0.693036		0.0791079	0.0571335
0.0792079	0.693069		0.0792079	0.973597		0.0792079	0.693069		0.0792079	0.0572057
0.0793079	0.693103		0.0793079	0.973564		0.0793079	0.693103		0.0793079	0.057278
0.0794079	0.693136		0.0794079	0.973531		0.0794079	0.693136		0.0794079	0.0573502
0.079508	0.693169		0.079508	0.973497		0.079508	0.693169		0.079508	0.0574224
0.079608	0.693203		0.079608	0.973464		0.079608	0.693203		0.079608	0.0574946
0.079708	0.693236		0.079708	0.973431		0.079708	0.693236		0.079708	0.0575669
0.079808	0.693269		0.079808	0.973397		0.079808	0.693269		0.079808	0.0576391
0.079908	0.693303		0.079908	0.973364		0.079908	0.693303		0.079908	0.0577113
0.080008	0.693336		0.080008	0.973331		0.080008	0.693336		0.080008	0.0577836
0.080108	0.693369		0.080108	0.973297		0.080108	0.693369		0.080108	0.0578558
0.080208	0.693403		0.080208	0.973264		0.080208	0.693403		0.080208	0.057928
0.080308	0.693436		0.080308	0.973231		0.080308	0.693436		0.080308	0.0580002
0.080408	0.693469		0.080408	0.973197		0.080408	0.693469		0.080408	0.0580725
0.0805081	0.693503		0.0805081	0.973164		0.0805081	0.693503		0.0805081	0.0581447
0.0806081	0.693536		0.0806081	0.973131		0.0806081	0.693536		0.0806081	0.0582169
0.0807081	0.693569		0.0807081	0.973097		0.0807081	0.693569		0.0807081	0.0582892
0.0808081	0.693603		0.0808081	0.973064		0.0808081	0.693603		0.0808081	0.0583614
0.0809081	0.693636		0.0809081	0.973031		0.0809081	0.693636		0.0809081	0.0584336
0.0810081	0.693669		0.0810081	0.972997		0.0810081	0.693669		0.0810081	0.0585059
0.0811081	0.693703		0.0811081	0.972964		0.0811081	0.693703		0.0811081	0.0585781
0.0812081	0.693736		0.0812081	0.972931		0.0812081	0.693736		0.0812081	0.0586503
0.0813081	0.693769		0.0813081	0.972897		0.0813081	0.693769		0.0813081	0.0587225
0.0814081	0.693803		0.0814081	0.972864		0.0814081	0.693803		0.0814081	0.0587948
0.0815082	0.693836		0.0815082	0.972831		0.0815082	0.693836		0.0815082	0.058867
0.0816082	0.693869		0.0816082	0.972797		0.0816082	0.693869		0.0816082	0.0589392
0.0817082	0.693903		0.0817082	0.972764		0.0817082	0.693903		0.0817082	0.0590115
0.0818082	0.693936		0.0818082	0.972731		0.0818082	0.693936		0.0818082	0.0590837
0.0819082	0.693969		0.0819082	0.972697		0.0819082	0.693969		0.0819082	0.0591559
0.0820082	0.694003		0.0820082	0.972664		0.0820082	0.694003		0.0820082	0.0592281
0.0821082	0.694036		0.0821082	0.972631		0.0821082	0.694036		0.0821082	0.0593004
0.0822082	0.694069		0.0822082	0.972597		0.0822082	0.694069		0.0822082	0.0593726
0.0823082	0.694103		0.0823082	0.972564		0.0823082	0.694103		0.0823082	0.0594448
0.0824082	0.694136		0.0824082	0.972531		0.0824082	0.694136		0.0824082	0.0595171
0.0825083	0.694169		0.0825083	0.972497		0.0825083	0.694169		0.0825083	0.0595893
0.0826083	0.694203		0.0826083	0.972464		0.0826083	0.694203		0.0826083	0.0596615
0.0827083	0.694236		0.0827083	0.972431		0.0827083	0.694236		0.0827083	0.0597338
0.0828083	0.694269		0.0828083	0.972397		0.0828083	0.694269		0.0828083	0.059806
0.0829083	0.694303		0.0829083	0.972364		0.0829083	0.694303		0.0829083	0.0598782
0.0830083	0.694336		0.0830083	0.972331		0.0830083	0.694336		0.0830083	0.0599504
0.0831083	0.694369		0.0831083	0.972297		0.0831083	0.694369		0.0831083	0.0600227
0.0832083	0.694403		0.0832083	0.972264		0.0832083	0.694403		0.0832083	0.0600949
0.0833083	0.694436		0.0833083	0.972231		0.0833083	0.694436		0.0833083	0.0601671
0.0834083	0.694469		0.0834083	0.972197		0.0834083	0.694469		0.0834083	0.0602394
0.0835084	0.694503		0.0835084	0.972164		0.0835084	0.694503		0.0835084	0.0603116
0.0836084	0.694536		0.0836084	0.972131		0.0836084	0.694536		0.0836084	0.0603838
0.0837084	0.694569		0.0837084	0.972097		0.0837084	0.694569		0.0837084	0.060456
0.0838084	0.694603		0.0838084	0.972064		0.0838084	0.694603		0.0838084	0.0605283
0.0839084	0.694636		0.0839084	0.972031		0.0839084	0.694636		0.0839084	0.0606005
0.0840084	0.694669		0.0840084	0.971997		0.0840084	0.694669		0.0840084	0.0606727
0.0841084	0.694703		0.0841084	0.971964		0.0841084	0.694703		0.0841084	0.060745
0.0842084	0.694736		0.0842084	0.971931		0.0842084	0.694736		0.0842084	0.0608172
0.0843084	0.694769		0.0843084	0.971897		0.0843084	0.694769		0.0843084	0.0608894
0.0844084	0.694803		0.0844084	0.971864		0.0844084	0.694803		0.0844084	0.0609617
0.0845085	0.694836		0.0845085	0.971831		0.0845085	0.694836		0.0845085	0.0610339
0.0846085	0.694869		0.0846085	0.971797		0.0846085	0.694869		0.0846085	0.0611061
0.0847085	0.694903		0.0847085	0.971764		0.0847085	0.694903		0.0847085	0.0611783
0.0848085	0.694936		0.0848085	0.971731		0.0848085	0.694936		0.0848085	0.0612506
0.0849085	0.694969		0.0849085	0.971697		0.0849085	0.694969		0.0849085	0.0613228
0.0850085	0.695003		0.0850085	0.971664		0.0850085	0.695003		0.0850085	0.061395
0.0851085	0.695036		0.0851085	0.97163		0.0851085	0.695036		0.0851085	0.0614673
0.0852085	0.69507		0.0852085	0.971597		0.0852085	0.69507		0.0852085	0.0615395
0.0853085	0.695103		0.0853085	0.971564		0.0853085	0.695103		0.0853085	0.0616117
0.0854085	0.695136		0.0854085	0.97153		0.0854085	0.695136		0.0854085	0.0616839
0.0855086	0.69517		0.0855086	0.971497		0.0855086	0.69517		0.0855086	0.0617562
0.0856086	0.695203		0.0856086	0.971464		0.0856086	0.695203		0.0856086	0.0618284
0.0857086	0.695236		0.0857086	0.97143		0.0857086	0.695236		0.0857086	0.0619006
0.0858086	0.69527		0.0858086	0.971397		0.0858086	0.69527		0.0858086	0.0619729
0.0859086	0.695303		0.0859086	0.971364		0.0859086	0.695303		0.0859086	0.0620451
0.0860086	0.695336		0.0860086	0.97133		0.0860086	0.695336		0.0860086	0.0621173
0.0861086	0.69537		0.0861086	0.971297		0.0861086	0.69537		0.0861086	0.0621896
0.0862086	0.695403		0.0862086	0.971264		0.0862086	0.695403		0.0862086	0.0622618
0.0863086	0.695436		0.0863086	0.97123		0.0863086	0.695436		0.0863086	0.062334
0.0864086	0.69547		0.0864086	0.971197		0.0864086	0.69547		0.0864086	0.0624062
0.0865087	0.695503		0.0865087	0.971164		0.0865087	0.695503		0.0865087	0.0624785
0.0866087	0.695536		0.0866087	0.97113		0.0866087	0.695536		0.0866087	0.0625507
0.0867087	0.69557		0.0867087	0.971097		0.0867087	0.69557		0.0867087	0.0626229
0.0868087	0.695603		0.0868087	0.971064		0.0868087	0.695603		0.0868087	0.0626952
0.0869087	0.695636		0.0869087	0.97103		0.0869087	0.695636		0.0869087	0.0627674
0.0870087	0.69567		0.0870087	0.970997		0.0870087	0.69567		0.0870087	0.0628396
0.0871087	0.695703		0.0871087	0.970964		0.0871087	0.695703		0.0871087	0.0629118
0.0872087	0.695736		0.0872087	0.97093		0.0872087	0.695736		0.0872087	0.0629841
0.0873087	0.69577		0.0873087	0.970897		0.0873087	0.69577		0.0873087	0.0630563
0.0874087	0.695803		0.0874087	0.970864		0.0874087	0.695803		0.0874087	0.0631285
0.0875088	0.695836		0.0875088	0.97083		0.0875088	0.695836		0.0875088	0.0632008
0.0876088	0.69587		0.0876088	0.970797		0.0876088	0.69587		0.0876088	0.063273
0.0877088	0.695903		0.0877088	0.970764		0.0877088	0.695903		0.0877088	0.0633452
0.0878088	0.695936		0.0878088	0.97073		0.0878088	0.695936		0.0878088	0.0634175
0.0879088	0.69597		0.0879088	0.970697		0.0879088	0.69597		0.0879088	0.0634897
0.0880088	0.696003		0.0880088	0.970664		0.0880088	0.696003		0.0880088	0.0635619
0.0881088	0.696036		0.0881088	0.97063		0.0881088	0.696036		0.0881088	0.0636341
0.0882088	0.69607		0.0882088	0.970597		0.0882088	0.69607		0.0882088	0.0637064
0.0883088	0.696103		0.0883088	0.970564		0.0883088	0.696103		0.0883088	0.0637786
0.0884088	0.696136		0.0884088	0.97053		0.0884088	0.696136		0.0884088	0.0638508
0.0885089	0.69617		0.0885089	0.970497		0.0885089	0.69617		0.0885089	0.0639231
0.0886089	0.696203		0.0886089	0.970464		0.0886089	0.696203		0.0886089	0.0639953
0.0887089	0.696236		0.0887089	0.97043		0.0887089	0.696236		0.0887089	0.0640675
0.0888089	0.69627		0.0888089	0.970397		0.0888089	0.69627		0.0888089	0.0641397
0.0889089	0.696303		0.0889089	0.970364		0.0889089	0.696303		0.0889089	0.064212
0.0890089	0.696336		0.0890089	0.97033		0.0890089	0.696336		0.0890089	0.0642842
0.0891089	0.69637		0.0891089	0.970297		0.0891089	0.69637		0.0891089	0.0643564
0.0892089	0.696403		0.0892089	0.970264		0.0892089	0.696403		0.0892089	0.0644287
0.0893089	0.696436		0.0893089	0.97023		0.0893089	0.696436		0.0893089	0.0645009
0.0894089	0.69647		0.0894089	0.970197		0.0894089	0.69647		0.0894089	0.0645731
0.089509	0.696503		0.089509	0.970164		0.089509	0.696503		0.089509	0.0646454
0.089609	0.696536		0.089609	0.97013		0.089609	0.696536		0.089609	0.0647176
0.089709	0.69657		0.089709	0.970097		0.089709	0.69657		0.089709	0.0647898
0.089809	0.696603		0.089809	0.970064		0.089809	0.696603		0.089809	0.064862
0.089909	0.696636		0.089909	0.97003		0.089909	0.696636		0.089909	0.0649343
0.090009	0.69667		0.090009	0.969997		0.090009	0.69667		0.090009	0.0650065
0.090109	0.696703		0.090109	0.969964		0.090109	0.696703		0.090109	0.0650787
0.090209	0.696736		0.090209	0.96993		0.090209	0.696736		0.090209	0.065151
0.090309	0.69677		0.090309	0.969897		0.090309	0.69677		0.090309	0.0652232
0.090409	0.696803		0.090409	0.969864		0.090409	0.696803		0.090409	0.0652954
0.0905091	0.696836		0.0905091	0.96983		0.0905091	0.696836		0.0905091	0.0653676
0.0906091	0.69687		0.0906091	0.969797		0.0906091	0.69687		0.0906091	0.0654399
0.0907091	0.696903		0.0907091	0.969764		0.0907091	0.696903		0.0907091	0.0655121
0.0908091	0.696936		0.0908091	0.96973		0.0908091	0.696936		0.0908091	0.0655843
0.0909091	0.69697		0.0909091	0.969697		0.0909091	0.69697		0.0909091	0.0656566
0.0910091	0.697003		0.0910091	0.969664		0.0910091	0.697003		0.0910091	0.0657288
0.0911091	0.697036		0.0911091	0.96963		0.0911091	0.697036		0.0911091	0.065801
0.0912091	0.69707		0.0912091	0.969597		0.0912091	0.69707		0.0912091	0.0658733
0.0913091	0.697103		0.0913091	0.969564		0.0913091	0.697103		0.0913091	0.0659455
0.0914091	0.697136		0.0914091	0.96953		0.0914091	0.697136		0.0914091	0.0660177
0.0915092	0.69717		0.0915092	0.969497		0.0915092	0.69717		0.0915092	0.0660899
0.0916092	0.697203		0.0916092	0.969464		0.0916092	0.697203		0.0916092	0.0661622
0.0917092	0.697236		0.0917092	0.96943		0.0917092	0.697236		0.0917092	0.0662344
0.0918092	0.69727		0.0918092	0.969397		0.0918092	0.69727		0.0918092	0.0663066
0.0919092	0.697303		0.0919092	0.969364		0.0919092	0.697303		0.0919092	0.0663789
0.0920092	0.697336		0.0920092	0.96933		0.0920092	0.697336		0.0920092	0.0664511
0.0921092	0.69737		0.0921092	0.969297		0.0921092	0.69737		0.0921092	0.0665233
0.0922092	0.697403		0.0922092	0.969264		0.0922092	0.697403		0.0922092	0.0665955
0.0923092	0.697436		0.0923092	0.96923		0.0923092	0.697436		0.0923092	0.0666678
0.0924092	0.69747		0.0924092	0.969197		0.0924092	0.69747		0.0924092	0.06674
0.0925093	0.697503		0.0925093	0.969164		0.0925093	0.697503		0.0925093	0.0668122
0.0926093	0.697536		0.0926093	0.96913		0.0926093	0.697536		0.0926093	0.0668845
0.0927093	0.69757		0.0927093	0.969097		0.0927093	0.69757		0.0927093	0.0669567
0.0928093	0.697603		0.0928093	0.969064		0.0928093	0.697603		0.0928093	0.0670289
0.0929093	0.697636		0.0929093	0.96903		0.0929093	0.697636		0.0929093	0.0671012
0.0930093	0.69767		0.0930093	0.968997		0.0930093	0.69767		0.0930093	0.0671734
0.0931093	0.697703		0.0931093	0.968964		0.0931093	0.697703		0.0931093	0.0672456
0.0932093	0.697736		0.0932093	0.96893		0.0932093	0.697736		0.0932093	0.0673178
0.0933093	0.69777		0.0933093	0.968897		0.0933093	0.69777		0.0933093	0.0673901
0.0934093	0.697803		0.0934093	0.968864		0.0934093	0.697803		0.0934093	0.0674623
0.0935094	0.697836		0.0935094	0.96883		0.0935094	0.697836		0.0935094	0.0675345
0.0936094	0.69787		0.0936094	0.968797		0.0936094	0.69787		0.0936094	0.0676068
0.0937094	0.697903		0.0937094	0.968764		0.0937094	0.697903		0.0937094	0.067679
0.0938094	0.697936		0.0938094	0.96873		0.0938094	0.697936		0.0938094	0.0677512
0.0939094	0.69797		0.0939094	0.968697		0.0939094	0.69797		0.0939094	0.0678234
0.0940094	0.698003		0.0940094	0.968664		0.0940094	0.698003		0.0940094	0.0678957
0.0941094	0.698036		0.0941094	0.96863		0.0941094	0.698036		0.0941094	0.0679679
0.0942094	0.69807		0.0942094	0.968597		0.0942094	0.69807		0.0942094	0.0680401
0.0943094	0.698103		0.0943094	0.968564		0.0943094	0.698103		0.0943094	0.0681124
0.0944094	0.698136		0.0944094	0.96853		0.0944094	0.698136		0.0944094	0.0681846
0.0945095	0.69817		0.0945095	0.968497		0.0945095	0.69817		0.0945095	0.0682568
0.0946095	0.698203		0.0946095	0.968464		0.0946095	0.698203		0.0946095	0.0683291
0.0947095	0.698236		0.0947095	0.96843		0.0947095	0.698236		0.0947095	0.0684013
0.0948095	0.69827		0.0948095	0.968397		0.0948095	0.69827		0.0948095	0.0684735
0.0949095	0.698303		0.0949095	0.968364		0.0949095	0.698303		0.0949095	0.0685457
0.0950095	0.698337		0.0950095	0.96833		0.0950095	0.698337		0.0950095	0.068618
0.0951095	0.69837		0.0951095	0.968297		0.0951095	0.69837		0.0951095	0.0686902
0.0952095	0.698403		0.0952095	0.968263		0.0952095	0.698403		0.0952095	0.0687624
0.0953095	0.698437		0.0953095	0.96823		0.0953095	0.698437		0.0953095	0.0688347
0.0954095	0.69847		0.0954095	0.968197		0.0954095	0.69847		0.0954095	0.0689069
0.0955096	0.698503		0.0955096	0.968163		0.0955096	0.698503		0.0955096	0.0689791
0.0956096	0.698537		0.0956096	0.96813		0.0956096	0.698537		0.0956096	0.0690513
0.0957096	0.69857		0.0957096	0.968097		0.0957096	0.69857		0.0957096	0.0691236
0.0958096	0.698603		0.0958096	0.968063		0.0958096	0.698603		0.0958096	0.0691958
0.0959096	0.698637		0.0959096	0.96803		0.0959096	0.698637		0.0959096	0.069268
0.0960096	0.69867		0.0960096	0.967997		0.0960096	0.69867		0.0960096	0.0693403
0.0961096	0.698703		0.0961096	0.967963		0.0961096	0.698703		0.0961096	0.0694125
0.0962096	0.698737		0.0962096	0.96793		0.0962096	0.698737		0.0962096	0.0694847
0.0963096	0.69877		0.0963096	0.967897		0.0963096	0.69877		0.0963096	0.069557
0.0964096	0.698803		0.0964096	0.967863		0.0964096	0.698803		0.0964096	0.0696292
0.0965097	0.698837		0.0965097	0.96783		0.0965097	0.698837		0.0965097	0.0697014
0.0966097	0.69887		0.0966097	0.967797		0.0966097	0.69887		0.0966097	0.0697736
0.0967097	0.698903		0.0967097	0.967763		0.0967097	0.698903		0.0967097	0.0698459
0.0968097	0.698937		0.0968097	0.96773		0.0968097	0.698937		0.0968097	0.0699181
0.0969097	0.69897		0.0969097	0.967697		0.0969097	0.69897		0.0969097	0.0699903
0.0970097	0.699003		0.0970097	0.967663		0.0970097	0.699003		0.0970097	0.0700626
0.0971097	0.699037		0.0971097	0.96763		0.0971097	0.699037		0.0971097	0.0701348
0.0972097	0.69907		0.0972097	0.967597		0.0972097	0.69907		0.0972097	0.070207
0.0973097	0.699103		0.0973097	0.967563		0.0973097	0.699103		0.0973097	0.0702793
0.0974097	0.699137		0.0974097	0.96753		0.0974097	0.699137		0.0974097	0.0703515
0.0975098	0.69917		0.0975098	0.967497		0.0975098	0.69917		0.0975098	0.0704237
0.0976098	0.699203		0.0976098	0.967463		0.0976098	0.699203		0.0976098	0.0704959
0.0977098	0.699237		0.0977098	0.96743		0.0977098	0.699237		0.0977098	0.0705682
0.0978098	0.69927		0.0978098	0.967397		0.0978098	0.69927		0.0978098	0.0706404
0.0979098	0.699303		0.0979098	0.967363		0.0979098	0.699303		0.0979098	0.0707126
0.0980098	0.699337		0.0980098	0.96733		0.0980098	0.699337		0.0980098	0.0707849
0.0981098	0.69937		0.0981098	0.967297		0.0981098	0.69937		0.0981098	0.0708571
0.0982098	0.699403		0.0982098	0.967263		0.0982098	0.699403		0.0982098	0.0709293
0.0983098	0.699437		0.0983098	0.96723		0.0983098	0.699437		0.0983098	0.0710015
0.0984098	0.69947		0.0984098	0.967197		0.0984098	0.69947		0.0984098	0.0710738
0.0985099	0.699503		0.0985099	0.967163		0.0985099	0.699503		0.0985099	0.071146
0.0986099	0.699537		0.0986099	0.96713		0.0986099	0.699537		0.0986099	0.0712182
0.0987099	0.69957		0.0987099	0.967097		0.0987099	0.69957		0.0987099	0.0712905
0.0988099	0.699603		0.0988099	0.967063		0.0988099	0.699603		0.0988099	0.0713627
0.0989099	0.699637		0.0989099	0.96703		0.0989099	0.699637		0.0989099	0.0714349
0.0990099	0.69967		0.0990099	0.966997		0.0990099	0.69967		0.0990099	0.0715072
0.0991099	0.699703		0.0991099	0.966963		0.0991099	0.699703		0.0991099	0.0715794
0.0992099	0.699737		0.0992099	0.96693		0.0992099	0.699737		0.0992099	0.0716516
0.0993099	0.69977		0.0993099	0.966897		0.0993099	0.69977		0.0993099	0.0717238
0.0994099	0.699803		0.0994099	0.966863		0.0994099	0.699803		0.0994099	0.0717961
0.09951	0.699837		0.09951	0.96683		0.09951	0.699837		0.09951	0.0718683
0.09961	0.69987		0.09961	0.966797		0.09961	0.69987		0.09961	0.0719405
0.09971	0.699903		0.09971	0.966763		0.09971	0.699903		0.09971	0.0720128
0.09981	0.699937		0.09981	0.96673		0.09981	0.699937		0.09981	0.072085
0.09991	0.69997		0.09991	0.966697		0.09991	0.69997		0.09991	0.0721572
0.10001	0.700003		0.10001	0.966663		0.10001	0.700003		0.10001	0.0722294
0.10011	0.700037		0.10011	0.96663		0.10011	0.700037		0.10011	0.0723017
0.10021	0.70007		0.10021	0.966597		0.10021	0.70007		0.10021	0.0723739
0.10031	0.700103		0.10031	0.966563		0.10031	0.700103		0.10031	0.0724461
0.10041	0.700137		0.10041	0.96653		0.10041	0.700137		0.10041	0.0725184
0.10051	0.70017		0.10051	0.966497		0.10051	0.70017		0.10051	0.0725906
0.10061	0.700203		0.10061	0.966463		0.10061	0.700203		0.10061	0.0726628
0.10071	0.700237		0.10071	0.96643		0.10071	0.700237		0.10071	0.0727351
0.10081	0.70027		0.10081	0.966397		0.10081	0.70027		0.10081	0.0728073
0.10091	0.700303		0.10091	0.966363		0.10091	0.700303		0.10091	0.0728795
0.10101	0.700337		0.10101	0.96633		0.10101	0.700337		0.10101	0.0729517
0.10111	0.70037		0.10111	0.966297		0.10111	0.70037		0.10111	0.073024
0.10121	0.700403		0.10121	0.966263		0.10121	0.700403		0.10121	0.0730962
0.10131	0.700437		0.10131	0.96623		0.10131	0.700437		0.10131	0.0731684
0.10141	0.70047		0.10141	0.966197		0.10141	0.70047		0.10141	0.0732407
0.10151	0.700503		0.10151	0.966163		0.10151	0.700503		0.10151	0.0733129
0.10161	0.700537		0.10161	0.96613		0.10161	0.700537		0.10161	0.0733851
0.10171	0.70057		0.10171	0.966097		0.10171	0.70057		0.10171	0.0734573
0.10181	0.700603		0.10181	0.966063		0.10181	0.700603		0.10181	0.0735296
0.10191	0.700637		0.10191	0.96603		0.10191	0.700637		0.10191	0.0736018
0.10201	0.70067		0.10201	0.965997		0.10201	0.70067		0.10201	0.073674
0.10211	0.700703		0.10211	0.965963		0.10211	0.700703		0.10211	0.0737463
0.10221	0.700737		0.10221	0.96593		0.10221	0.700737		0.10221	0.0738185
0.10231	0.70077		0.10231	0.965897		0.10231	0.70077		0.10231	0.0738907
0.10241	0.700803		0.10241	0.965863		0.10241	0.700803		0.10241	0.073963
0.10251	0.700837		0.10251	0.96583		0.10251	0.700837		0.10251	0.0740352
0.10261	0.70087		0.10261	0.965797		0.10261	0.70087		0.10261	0.0741074
0.10271	0.700903		0.10271	0.965763		0.10271	0.700903		0.10271	0.0741796
0.10281	0.700937		0.10281	0.96573		0.10281	0.700937		0.10281	0.0742519
0.10291	0.70097		0.10291	0.965697		0.10291	0.70097		0.10291	0.0743241
0.10301	0.701003		0.10301	0.965663		0.10301	0.701003		0.10301	0.0743963
0.10311	0.701037		0.10311	0.96563		0.10311	0.701037		0.10311	0.0744686
0.10321	0.70107		0.10321	0.965597		0.10321	0.70107		0.10321	0.0745408
0.10331	0.701103		0.10331	0.965563		0.10331	0.701103		0.10331	0.074613
0.10341	0.701137		0.10341	0.96553		0.10341	0.701137		0.10341	0.0746852
0.10351	0.70117		0.10351	0.965497		0.10351	0.70117		0.10351	0.0747575
0.10361	0.701203		0.10361	0.965463		0.10361	0.701203		0.10361	0.0748297
0.10371	0.701237		0.10371	0.96543		0.10371	0.701237		0.10371	0.0749019
0.10381	0.70127		0.10381	0.965397		0.10381	0.70127		0.10381	0.0749742
0.10391	0.701303		0.10391	0.965363		0.10391	0.701303		0.10391	0.0750464
0.10401	0.701337		0.10401	0.96533		0.10401	0.701337		0.10401	0.0751186
0.10411	0.70137		0.10411	0.965297		0.10411	0.70137		0.10411	0.0751909
0.10421	0.701403		0.10421	0.965263		0.10421	0.701403		0.10421	0.0752631
0.10431	0.701437		0.10431	0.96523		0.10431	0.701437		0.10431	0.0753353
0.10441	0.70147		0.10441	0.965197		0.10441	0.70147		0.10441	0.0754075
0.10451	0.701503		0.10451	0.965163		0.10451	0.701503		0.10451	0.0754798
0.10461	0.701537		0.10461	0.96513		0.10461	0.701537		0.10461	0.075552
0.10471	0.70157		0.10471	0.965097		0.10471	0.70157		0.10471	0.0756242
0.10481	0.701603		0.10481	0.965063		0.10481	0.701603		0.10481	0.0756965
0.10491	0.701637		0.10491	0.96503		0.10491	0.701637		0.10491	0.0757687
0.105011	0.70167		0.105011	0.964996		0.105011	0.70167		0.105011	0.0758409
0.105111	0.701704		0.105111	0.964963		0.105111	0.701704		0.105111	0.0759131
0.105211	0.701737		0.105211	0.96493		0.105211	0.701737		0.105211	0.0759854
0.105311	0.70177		0.105311	0.964896		0.105311	0.70177		0.105311	0.0760576
0.105411	0.701804		0.105411	0.964863		0.105411	0.701804		0.105411	0.0761298
0.105511	0.701837		0.105511	0.96483		0.105511	0.701837		0.105511	0.0762021
0.105611	0.70187		0.105611	0.964796		0.105611	0.70187		0.105611	0.0762743
0.105711	0.701904		0.105711	0.964763		0.105711	0.701904		0.105711	0.0763465
0.105811	0.701937		0.105811	0.96473		0.105811	0.701937		0.105811	0.0764188
0.105911	0.70197		0.105911	0.964696		0.105911	0.70197		0.105911	0.076491
0.106011	0.702004		0.106011	0.964663		0.106011	0.702004		0.106011	0.0765632
0.106111	0.702037		0.106111	0.96463		0.106111	0.702037		0.106111	0.0766354
0.106211	0.70207		0.106211	0.964596		0.106211	0.70207		0.106211	0.0767077
0.106311	0.702104		0.106311	0.964563		0.106311	0.702104		0.106311	0.0767799
0.106411	0.702137		0.106411	0.96453		0.106411	0.702137		0.106411	0.0768521
0.106511	0.70217		0.106511	0.964496		0.106511	0.70217		0.106511	0.0769244
0.106611	0.702204		0.106611	0.964463		0.106611	0.702204		0.106611	0.0769966
0.106711	0.702237		0.106711	0.96443		0.106711	0.702237		0.106711	0.0770688
0.106811	0.70227		0.106811	0.964396		0.106811	0.70227		0.106811	0.077141
0.106911	0.702304		0.106911	0.964363		0.106911	0.702304		0.106911	0.0772133
0.107011	0.702337		0.107011	0.96433		0.107011	0.702337		0.107011	0.0772855
0.107111	0.70237		0.107111	0.964296		0.107111	0.70237		0.107111	0.0773577
0.107211	0.702404		0.107211	0.964263		0.107211	0.702404		0.107211	0.07743
0.107311	0.702437		0.107311	0.96423		0.107311	0.702437		0.107311	0.0775022
0.107411	0.70247		0.107411	0.964196		0.107411	0.70247		0.107411	0.0775744
0.107511	0.702504		0.107511	0.964163		0.107511	0.702504		0.107511	0.0776467
0.107611	0.702537		0.107611	0.96413		0.107611	0.702537		0.107611	0.0777189
0.107711	0.70257		0.107711	0.964096		0.107711	0.70257		0.107711	0.0777911
0.107811	0.702604		0.107811	0.964063		0.107811	0.702604		0.107811	0.0778633
0.107911	0.702637		0.107911	0.96403		0.107911	0.702637		0.107911	0.0779356
0.108011	0.70267		0.108011	0.963996		0.108011	0.70267		0.108011	0.0780078
0.108111	0.702704		0.108111	0.963963		0.108111	0.702704		0.108111	0.07808
0.108211	0.702737		0.108211	0.96393		0.108211	0.702737		0.108211	0.0781523
0.108311	0.70277		0.108311	0.963896		0.108311	0.70277		0.108311	0.0782245
0.108411	0.702804		0.108411	0.963863		0.108411	0.702804		0.108411	0.0782967
0.108511	0.702837		0.108511	0.96383		0.108511	0.702837		0.108511	0.0783689
0.108611	0.70287		0.108611	0.963796		0.108611	0.70287		0.108611	0.0784412
0.108711	0.702904		0.108711	0.963763		0.108711	0.702904		0.108711	0.0785134
0.108811	0.702937		0.108811	0.96373		0.108811	0.702937		0.108811	0.0785856
0.108911	0.70297		0.108911	0.963696		0.108911	0.70297		0.108911	0.0786579
0.109011	0.703004		0.109011	0.963663		0.109011	0.703004		0.109011	0.0787301
0.109111	0.703037		0.109111	0.96363		0.109111	0.703037		0.109111	0.0788023
0.109211	0.70307		0.109211	0.963596		0.109211	0.70307		0.109211	0.0788746
0.109311	0.703104		0.109311	0.963563		0.109311	0.703104		0.109311	0.0789468
0.109411	0.703137		0.109411	0.96353		0.109411	0.703137		0.109411	0.079019
0.109511	0.70317		0.109511	0.963496		0.109511	0.70317		0.109511	0.0790912
0.109611	0.703204		0.109611	0.963463		0.109611	0.703204		0.109611	0.0791635
0.109711	0.703237		0.109711	0.96343		0.109711	0.703237		0.109711	0.0792357
0.109811	0.70327		0.109811	0.963396		0.109811	0.70327		0.109811	0.0793079
0.109911	0.703304		0.109911	0.963363		0.109911	0.703304		0.109911	0.0793802
0.110011	0.703337		0.110011	0.96333		0.110011	0.703337		0.110011	0.0794524
0.110111	0.70337		0.110111	0.963296		0.110111	0.70337		0.110111	0.0795246
0.110211	0.703404		0.110211	0.963263		0.110211	0.703404		0.110211	0.0795968
0.110311	0.703437		0.110311	0.96323		0.110311	0.703437		0.110311	0.0796691
0.110411	0.70347		0.110411	0.963196		0.110411	0.70347		0.110411	0.0797413
0.110511	0.703504		0.110511	0.963163		0.110511	0.703504		0.110511	0.0798135
0.110611	0.703537		0.110611	0.96313		0.110611	0.703537		0.110611	0.0798858
0.110711	0.70357		0.110711	0.963096		0.110711	0.70357		0.110711	0.079958
0.110811	0.703604		0.110811	0.963063		0.110811	0.703604		0.110811	0.0800302
0.110911	0.703637		0.110911	0.96303		0.110911	0.703637		0.110911	0.0801025
0.111011	0.70367		0.111011	0.962996		0.111011	0.70367		0.111011	0.0801747
0.111111	0.703704		0.111111	0.962963		0.111111	0.703704		0.111111	0.0802469
0.111211	0.703737		0.111211	0.96293		0.111211	0.703737		0.111211	0.0803191
0.111311	0.70377		0.111311	0.962896		0.111311	0.70377		0.111311	0.0803914
0.111411	0.703804		0.111411	0.962863		0.111411	0.703804		0.111411	0.0804636
0.111511	0.703837		0.111511	0.96283		0.111511	0.703837		0.111511	0.0805358
0.111611	0.70387		0.111611	0.962796		0.111611	0.70387		0.111611	0.0806081
0.111711	0.703904		0.111711	0.962763		0.111711	0.703904		0.111711	0.0806803
0.111811	0.703937		0.111811	0.96273		0.111811	0.703937		0.111811	0.0807525
0.111911	0.70397		0.111911	0.962696		0.111911	0.70397		0.111911	0.0808247
0.112011	0.704004		0.112011	0.962663		0.112011	0.704004		0.112011	0.080897
0.112111	0.704037		0.112111	0.96263		0.112111	0.704037		0.112111	0.0809692
0.112211	0.70407		0.112211	0.962596		0.112211	0.70407		0.112211	0.0810414
0.112311	0.704104		0.112311	0.962563		0.112311	0.704104		0.112311	0.0811137
0.112411	0.704137		0.112411	0.96253		0.112411	0.704137		0.112411	0.0811859
0.112511	0.70417		0.112511	0.962496		0.112511	0.70417		0.112511	0.0812581
0.112611	0.704204		0.112611	0.962463		0.112611	0.704204		0.112611	0.0813304
0.112711	0.704237		0.112711	0.96243		0.112711	0.704237		0.112711	0.0814026
0.112811	0.70427		0.112811	0.962396		0.112811	0.70427		0.112811	0.0814748
0.112911	0.704304		0.112911	0.962363		0.112911	0.704304		0.112911	0.081547
0.113011	0.704337		0.113011	0.96233		0.113011	0.704337		0.113011	0.0816193
0.113111	0.70437		0.113111	0.962296		0.113111	0.70437		0.113111	0.0816915
0.113211	0.704404		0.113211	0.962263		0.113211	0.704404		0.113211	0.0817637
0.113311	0.704437		0.113311	0.96223		0.113311	0.704437		0.113311	0.081836
0.113411	0.70447		0.113411	0.962196		0.113411	0.70447		0.113411	0.0819082
0.113511	0.704504		0.113511	0.962163		0.113511	0.704504		0.113511	0.0819804
0.113611	0.704537		0.113611	0.96213		0.113611	0.704537		0.113611	0.0820526
0.113711	0.70457		0.113711	0.962096		0.113711	0.70457		0.113711	0.0821249
0.113811	0.704604		0.113811	0.962063		0.113811	0.704604		0.113811	0.0821971
0.113911	0.704637		0.113911	0.96203		0.113911	0.704637		0.113911	0.0822693
0.114011	0.70467		0.114011	0.961996		0.114011	0.70467		0.114011	0.0823416
0.114111	0.704704		0.114111	0.961963		0.114111	0.704704		0.114111	0.0824138
0.114211	0.704737		0.114211	0.96193		0.114211	0.704737		0.114211	0.082486
0.114311	0.70477		0.114311	0.961896		0.114311	0.70477		0.114311	0.0825583
0.114411	0.704804		0.114411	0.961863		0.114411	0.704804		0.114411	0.0826305
0.114511	0.704837		0.114511	0.96183		0.114511	0.704837		0.114511	0.0827027
0.114611	0.70487		0.114611	0.961796		0.114611	0.70487		0.114611	0.0827749
0.114711	0.704904		0.114711	0.961763		0.114711	0.704904		0.114711	0.0828472
0.114811	0.704937		0.114811	0.96173		0.114811	0.704937		0.114811	0.0829194
0.114911	0.70497		0.114911	0.961696		0.114911	0.70497		0.114911	0.0829916
0.115012	0.705004		0.115012	0.961663		0.115012	0.705004		0.115012	0.0830639
0.115112	0.705037		0.115112	0.961629		0.115112	0.705037		0.115112	0.0831361
0.115212	0.705071		0.115212	0.961596		0.115212	0.705071		0.115212	0.0832083
0.115312	0.705104		0.115312	0.961563		0.115312	0.705104		0.115312	0.0832806
0.115412	0.705137		0.115412	0.961529		0.115412	0.705137		0.115412	0.0833528
0.115512	0.705171		0.115512	0.961496		0.115512	0.705171		0.115512	0.083425
0.115612	0.705204		0.115612	0.961463		0.115612	0.705204		0.115612	0.0834972
0.115712	0.705237		0.115712	0.961429		0.115712	0.705237		0.115712	0.0835695
0.115812	0.705271		0.115812	0.961396		0.115812	0.705271		0.115812	0.0836417
0.115912	0.705304		0.115912	0.961363		0.115912	0.705304		0.115912	0.0837139
0.116012	0.705337		0.116012	0.961329		0.116012	0.705337		0.116012	0.0837862
0.116112	0.705371		0.116112	0.961296		0.116112	0.705371		0.116112	0.0838584
0.116212	0.705404		0.116212	0.961263		0.116212	0.705404		0.116212	0.0839306
0.116312	0.705437		0.116312	0.961229		0.116312	0.705437		0.116312	0.0840028
0.116412	0.705471		0.116412	0.961196		0.116412	0.705471		0.116412	0.0840751
0.116512	0.705504		0.116512	0.961163		0.116512	0.705504		0.116512	0.0841473
0.116612	0.705537		0.116612	0.961129		0.116612	0.705537		0.116612	0.0842195
0.116712	0.705571		0.116712	0.961096		0.116712	0.705571		0.116712	0.0842918
0.116812	0.705604		0.116812	0.961063		0.116812	0.705604		0.116812	0.084364
0.116912	0.705637		0.116912	0.961029		0.116912	0.705637		0.116912	0.0844362
0.117012	0.705671		0.117012	0.960996		0.117012	0.705671		0.117012	0.0845085
0.117112	0.705704		0.117112	0.960963		0.117112	0.705704		0.117112	0.0845807
0.117212	0.705737		0.117212	0.960929		0.117212	0.705737		0.117212	0.0846529
0.117312	0.705771		0.117312	0.960896		0.117312	0.705771		0.117312	0.0847251
0.117412	0.705804		0.117412	0.960863		0.117412	0.705804		0.117412	0.0847974
0.117512	0.705837		0.117512	0.960829		0.117512	0.705837		0.117512	0.0848696
0.117612	0.705871		0.117612	0.960796		0.117612	0.705871		0.117612	0.0849418
0.117712	0.705904		0.117712	0.960763		0.117712	0.705904		0.117712	0.0850141
0.117812	0.705937		0.117812	0.960729		0.117812	0.705937		0.117812	0.0850863
0.117912	0.705971		0.117912	0.960696		0.117912	0.705971		0.117912	0.0851585
0.118012	0.706004		0.118012	0.960663		0.118012	0.706004		0.118012	0.0852307
0.118112	0.706037		0.118112	0.960629		0.118112	0.706037		0.118112	0.085303
0.118212	0.706071		0.118212	0.960596		0.118212	0.706071		0.118212	0.0853752
0.118312	0.706104		0.118312	0.960563		0.118312	0.706104		0.118312	0.0854474
0.118412	0.706137		0.118412	0.960529		0.118412	0.706137		0.118412	0.0855197
0.118512	0.706171		0.118512	0.960496		0.118512	0.706171		0.118512	0.0855919
0.118612	0.706204		0.118612	0.960463		0.118612	0.706204		0.118612	0.0856641
0.118712	0.706237		0.118712	0.960429		0.118712	0.706237		0.118712	0.0857364
0.118812	0.706271		0.118812	0.960396		0.118812	0.706271		0.118812	0.0858086
0.118912	0.706304		0.118912	0.960363		0.118912	0.706304		0.118912	0.0858808
0.119012	0.706337		0.119012	0.960329		0.119012	0.706337		0.119012	0.085953
0.119112	0.706371		0.119112	0.960296		0.119112	0.706371		0.119112	0.0860253
0.119212	0.706404		0.119212	0.960263		0.119212	0.706404		0.119212	0.0860975
0.119312	0.706437		0.119312	0.960229		0.119312	0.706437		0.119312	0.0861697
0.119412	0.706471		0.119412	0.960196		0.119412	0.706471		0.119412	0.086242
0.119512	0.706504		0.119512	0.960163		0.119512	0.706504		0.119512	0.0863142
0.119612	0.706537		0.119612	0.960129		0.119612	0.706537		0.119612	0.0863864
0.119712	0.706571		0.119712	0.960096		0.119712	0.706571		0.119712	0.0864586
0.119812	0.706604		0.119812	0.960063		0.119812	0.706604		0.119812	0.0865309
0.119912	0.706637		0.119912	0.960029		0.119912	0.706637		0.119912	0.0866031
0.120012	0.706671		0.120012	0.959996		0.120012	0.706671		0.120012	0.0866753
0.120112	0.706704		0.120112	0.959963		0.120112	0.706704		0.120112	0.0867476
0.120212	0.706737		0.120212	0.959929		0.120212	0.706737		0.120212	0.0868198
0.120312	0.706771		0.120312	0.959896		0.120312	0.706771		0.120312	0.086892
0.120412	0.706804		0.120412	0.959863		0.120412	0.706804		0.120412	0.0869643
0.120512	0.706837		0.120512	0.959829		0.120512	0.706837		0.120512	0.0870365
0.120612	0.706871		0.120612	0.959796		0.120612	0.706871		0.120612	0.0871087
0.120712	0.706904		0.120712	0.959763		0.120712	0.706904		0.120712	0.0871809
0.120812	0.706937		0.120812	0.959729		0.120812	0.706937		0.120812	0.0872532
0.120912	0.706971		0.120912	0.959696		0.120912	0.706971		0.120912	0.0873254
0.121012	0.707004		0.121012	0.959663		0.121012	0.707004		0.121012	0.0873976
0.121112	0.707037		0.121112	0.959629		0.121112	0.707037		0.121112	0.0874699
0.121212	0.707071		0.121212	0.959596		0.121212	0.707071		0.121212	0.0875421
0.121312	0.707104		0.121312	0.959563		0.121312	0.707104		0.121312	0.0876143
0.121412	0.707137		0.121412	0.959529		0.121412	0.707137		0.121412	0.0876865
0.121512	0.707171		0.121512	0.959496		0.121512	0.707171		0.121512	0.0877588
0.121612	0.707204		0.121612	0.959463		0.121612	0.707204		0.121612	0.087831
0.121712	0.707237		0.121712	0.959429		0.121712	0.707237		0.121712	0.0879032
0.121812	0.707271		0.121812	0.959396		0.121812	0.707271		0.121812	0.0879755
0.121912	0.707304		0.121912	0.959363		0.121912	0.707304		0.121912	0.0880477
0.122012	0.707337		0.122012	0.959329		0.122012	0.707337		0.122012	0.0881199
0.122112	0.707371		0.122112	0.959296		0.122112	0.707371		0.122112	0.0881922
0.122212	0.707404		0.122212	0.959263		0.122212	0.707404		0.122212	0.0882644
0.122312	0.707437		0.122312	0.959229		0.122312	0.707437		0.122312	0.0883366
0.122412	0.707471		0.122412	0.959196		0.122412	0.707471		0.122412	0.0884088
0.122512	0.707504		0.122512	0.959163		0.122512	0.707504		0.122512	0.0884811
0.122612	0.707537		0.122612	0.959129		0.122612	0.707537		0.122612	0.0885533
0.122712	0.707571		0.122712	0.959096		0.122712	0.707571		0.122712	0.0886255
0.122812	0.707604		0.122812	0.959063		0.122812	0.707604		0.122812	0.0886978
0.122912	0.707637		0.122912	0.959029		0.122912	0.707637		0.122912	0.08877
0.123012	0.707671		0.123012	0.958996		0.123012	0.707671		0.123012	0.0888422
0.123112	0.707704		0.123112	0.958963		0.123112	0.707704		0.123112	0.0889144
0.123212	0.707737		0.123212	0.958929		0.123212	0.707737		0.123212	0.0889867
0.123312	0.707771		0.123312	0.958896		0.123312	0.707771		0.123312	0.0890589
0.123412	0.707804		0.123412	0.958863		0.123412	0.707804		0.123412	0.0891311
0.123512	0.707837		0.123512	0.958829		0.123512	0.707837		0.123512	0.0892034
0.123612	0.707871		0.123612	0.958796		0.123612	0.707871		0.123612	0.0892756
0.123712	0.707904		0.123712	0.958763		0.123712	0.707904		0.123712	0.0893478
0.123812	0.707937		0.123812	0.958729		0.123812	0.707937		0.123812	0.0894201
0.123912	0.707971		0.123912	0.958696		0.123912	0.707971		0.123912	0.0894923
0.124012	0.708004		0.124012	0.958663		0.124012	0.708004		0.124012	0.0895645
0.124112	0.708037		0.124112	0.958629		0.124112	0.708037		0.124112	0.0896367
0.124212	0.708071		0.124212	0.958596		0.124212	0.708071		0.124212	0.089709
0.124312	0.708104		0.124312	0.958563		0.124312	0.708104		0.124312	0.0897812
0.124412	0.708137		0.124412	0.958529		0.124412	0.708137		0.124412	0.0898534
0.124512	0.708171		0.124512	0.958496		0.124512	0.708171		0.124512	0.0899257
0.124612	0.708204		0.124612	0.958463		0.124612	0.708204		0.124612	0.0899979
0.124712	0.708237		0.124712	0.958429		0.124712	0.708237		0.124712	0.0900701
0.124812	0.708271		0.124812	0.958396		0.124812	0.708271		0.124812	0.0901423
0.124912	0.708304		0.124912	0.958363		0.124912	0.708304		0.124912	0.0902146
0.125013	0.708338		0.125013	0.958329		0.125013	0.708338		0.125013	0.0902868
0.125113	0.708371		0.125113	0.958296		0.125113	0.708371		0.125113	0.090359
0.125213	0.708404		0.125213	0.958262		0.125213	0.708404		0.125213	0.0904313
0.125313	0.708438		0.125313	0.958229		0.125313	0.708438		0.125313	0.0905035
0.125413	0.708471		0.125413	0.958196		0.125413	0.708471		0.125413	0.0905757
0.125513	0.708504		0.125513	0.958162		0.125513	0.708504		0.125513	0.090648
0.125613	0.708538		0.125613	0.958129		0.125613	0.708538		0.125613	0.0907202
0.125713	0.708571		0.125713	0.958096		0.125713	0.708571		0.125713	0.0907924
0.125813	0.708604		0.125813	0.958062		0.125813	0.708604		0.125813	0.0908646
0.125913	0.708638		0.125913	0.958029		0.125913	0.708638		0.125913	0.0909369
0.126013	0.708671		0.126013	0.957996		0.126013	0.708671		0.126013	0.0910091
0.126113	0.708704		0.126113	0.957962		0.126113	0.708704		0.126113	0.0910813
0.126213	0.708738		0.126213	0.957929		0.126213	0.708738		0.126213	0.0911536
0.126313	0.708771		0.126313	0.957896		0.126313	0.708771		0.126313	0.0912258
0.126413	0.708804		0.126413	0.957862		0.126413	0.708804		0.126413	0.091298
0.126513	0.708838		0.126513	0.957829		0.126513	0.708838		0.126513	0.0913702
0.126613	0.708871		0.126613	0.957796		0.126613	0.708871		0.126613	0.0914425
0.126713	0.708904		0.126713	0.957762		0.126713	0.708904		0.126713	0.0915147
0.126813	0.708938		0.126813	0.957729		0.126813	0.708938		0.126813	0.0915869
0.126913	0.708971		0.126913	0.957696		0.126913	0.708971		0.126913	0.0916592
0.127013	0.709004		0.127013	0.957662		0.127013	0.709004		0.127013	0.0917314
0.127113	0.709038		0.127113	0.957629		0.127113	0.709038		0.127113	0.0918036
0.127213	0.709071		0.127213	0.957596		0.127213	0.709071		0.127213	0.0918759
0.127313	0.709104		0.127313	0.957562		0.127313	0.709104		0.127313	0.0919481
0.127413	0.709138		0.127413	0.957529		0.127413	0.709138		0.127413	0.0920203
0.127513	0.709171		0.127513	0.957496		0.127513	0.709171		0.127513	0.0920925
0.127613	0.709204		0.127613	0.957462		0.127613	0.709204		0.127613	0.0921648
0.127713	0.709238		0.127713	0.957429		0.127713	0.709238		0.127713	0.092237
0.127813	0.709271		0.127813	0.957396		0.127813	0.709271		0.127813	0.0923092
0.127913	0.709304		0.127913	0.957362		0.127913	0.709304		0.127913	0.0923815
0.128013	0.709338		0.128013	0.957329		0.128013	0.709338		0.128013	0.0924537
0.128113	0.709371		0.128113	0.957296		0.128113	0.709371		0.128113	0.0925259
0.128213	0.709404		0.128213	0.957262		0.128213	0.709404		0.128213	0.0925981
0.128313	0.709438		0.128313	0.957229		0.128313	0.709438		0.128313	0.0926704
0.128413	0.709471		0.128413	0.957196		0.128413	0.709471		0.128413	0.0927426
0.128513	0.709504		0.128513	0.957162		0.128513	0.709504		0.128513	0.0928148
0.128613	0.709538		0.128613	0.957129		0.128613	0.709538		0.128613	0.0928871
0.128713	0.709571		0.128713	0.957096		0.128713	0.709571		0.128713	0.0929593
0.128813	0.709604		0.128813	0.957062		0.128813	0.709604		0.128813	0.0930315
0.128913	0.709638		0.128913	0.957029		0.128913	0.709638		0.128913	0.0931038
0.129013	0.709671		0.129013	0.956996		0.129013	0.709671		0.129013	0.093176
0.129113	0.709704		0.129113	0.956962		0.129113	0.709704		0.129113	0.0932482
0.129213	0.709738		0.129213	0.956929		0.129213	0.709738		0.129213	0.0933204
0.129313	0.709771		0.129313	0.956896		0.129313	0.709771		0.129313	0.0933927
0.129413	0.709804		0.129413	0.956862		0.129413	0.709804		0.129413	0.0934649
0.129513	0.709838		0.129513	0.956829		0.129513	0.709838		0.129513	0.0935371
0.129613	0.709871		0.129613	0.956796		0.129613	0.709871		0.129613	0.0936094
0.129713	0.709904		0.129713	0.956762		0.129713	0.709904		0.129713	0.0936816
0.129813	0.709938		0.129813	0.956729		0.129813	0.709938		0.129813	0.0937538
0.129913	0.709971		0.129913	0.956696		0.129913	0.709971		0.129913	0.093826
0.130013	0.710004		0.130013	0.956662		0.130013	0.710004		0.130013	0.0938983
0.130113	0.710038		0.130113	0.956629		0.130113	0.710038		0.130113	0.0939705
0.130213	0.710071		0.130213	0.956596		0.130213	0.710071		0.130213	0.0940427
0.130313	0.710104		0.130313	0.956562		0.130313	0.710104		0.130313	0.094115
0.130413	0.710138		0.130413	0.956529		0.130413	0.710138		0.130413	0.0941872
0.130513	0.710171		0.130513	0.956496		0.130513	0.710171		0.130513	0.0942594
0.130613	0.710204		0.130613	0.956462		0.130613	0.710204		0.130613	0.0943317
0.130713	0.710238		0.130713	0.956429		0.130713	0.710238		0.130713	0.0944039
0.130813	0.710271		0.130813	0.956396		0.130813	0.710271		0.130813	0.0944761
0.130913	0.710304		0.130913	0.956362		0.130913	0.710304		0.130913	0.0945483
0.131013	0.710338		0.131013	0.956329		0.131013	0.710338		0.131013	0.0946206
0.131113	0.710371		0.131113	0.956296		0.131113	0.710371		0.131113	0.0946928
0.131213	0.710404		0.131213	0.956262		0.131213	0.710404		0.131213	0.094765
0.131313	0.710438		0.131313	0.956229		0.131313	0.710438		0.131313	0.0948373
0.131413	0.710471		0.131413	0.956196		0.131413	0.710471		0.131413	0.0949095
0.131513	0.710504		0.131513	0.956162		0.131513	0.710504		0.131513	0.0949817
0.131613	0.710538		0.131613	0.956129		0.131613	0.710538		0.131613	0.0950539
0.131713	0.710571		0.131713	0.956096		0.131713	0.710571		0.131713	0.0951262
0.131813	0.710604		0.131813	0.956062		0.131813	0.710604		0.131813	0.0951984
0.131913	0.710638		0.131913	0.956029		0.131913	0.710638		0.131913	0.0952706
0.132013	0.710671		0.132013	0.955996		0.132013	0.710671		0.132013	0.0953429
0.132113	0.710704		0.132113	0.955962		0.132113	0.710704		0.132113	0.0954151
0.132213	0.710738		0.132213	0.955929		0.132213	0.710738		0.132213	0.0954873
0.132313	0.710771		0.132313	0.955896		0.132313	0.710771		0.132313	0.0955596
0.132413	0.710804		0.132413	0.955862		0.132413	0.710804		0.132413	0.0956318
0.132513	0.710838		0.132513	0.955829		0.132513	0.710838		0.132513	0.095704
0.132613	0.710871		0.132613	0.955796		0.132613	0.710871		0.132613	0.0957762
0.132713	0.710904		0.132713	0.955762		0.132713	0.710904		0.132713	0.0958485
0.132813	0.710938		0.132813	0.955729		0.132813	0.710938		0.132813	0.0959207
0.132913	0.710971		0.132913	0.955696		0.132913	0.710971		0.132913	0.0959929
0.133013	0.711004		0.133013	0.955662		0.133013	0.711004		0.133013	0.0960652
0.133113	0.711038		0.133113	0.955629		0.133113	0.711038		0.133113	0.0961374
0.133213	0.711071		0.133213	0.955596		0.133213	0.711071		0.133213	0.0962096
0.133313	0.711104		0.133313	0.955562		0.133313	0.711104		0.133313	0.0962819
0.133413	0.711138		0.133413	0.955529		0.133413	0.711138		0.133413	0.0963541
0.133513	0.711171		0.133513	0.955496		0.133513	0.711171		0.133513	0.0964263
0.133613	0.711204		0.133613	0.955462		0.133613	0.711204		0.133613	0.0964985
0.133713	0.711238		0.133713	0.955429		0.133713	0.711238		0.133713	0.0965708
0.133813	0.711271		0.133813	0.955396		0.133813	0.711271		0.133813	0.096643
0.133913	0.711304		0.133913	0.955362		0.133913	0.711304		0.133913	0.0967152
0.134013	0.711338		0.134013	0.955329		0.134013	0.711338		0.134013	0.0967875
0.134113	0.711371		0.134113	0.955296		0.134113	0.711371		0.134113	0.0968597
0.134213	0.711404		0.134213	0.955262		0.134213	0.711404		0.134213	0.0969319
0.134313	0.711438		0.134313	0.955229		0.134313	0.711438		0.134313	0.0970041
0.134413	0.711471		0.134413	0.955196		0.134413	0.711471		0.134413	0.0970764
0.134513	0.711504		0.134513	0.955162		0.134513	0.711504		0.134513	0.0971486
0.134613	0.711538		0.134613	0.955129		0.134613	0.711538		0.134613	0.0972208
0.134713	0.711571		0.134713	0.955096		0.134713	0.711571		0.134713	0.0972931
0.134813	0.711604		0.134813	0.955062		0.134813	0.711604		0.134813	0.0973653
0.134913	0.711638		0.134913	0.955029		0.134913	0.711638		0.134913	0.0974375
0.135014	0.711671		0.135014	0.954995		0.135014	0.711671		0.135014	0.0975098
0.135114	0.711705		0.135114	0.954962		0.135114	0.711705		0.135114	0.097582
0.135214	0.711738		0.135214	0.954929		0.135214	0.711738		0.135214	0.0976542
0.135314	0.711771		0.135314	0.954895		0.135314	0.711771		0.135314	0.0977264
0.135414	0.711805		0.135414	0.954862		0.135414	0.711805		0.135414	0.0977987
0.135514	0.711838		0.135514	0.954829		0.135514	0.711838		0.135514	0.0978709
0.135614	0.711871		0.135614	0.954795		0.135614	0.711871		0.135614	0.0979431
0.135714	0.711905		0.135714	0.954762		0.135714	0.711905		0.135714	0.0980154
0.135814	0.711938		0.135814	0.954729		0.135814	0.711938		0.135814	0.0980876
0.135914	0.711971		0.135914	0.954695		0.135914	0.711971		0.135914	0.0981598
0.136014	0.712005		0.136014	0.954662		0.136014	0.712005		0.136014	0.098232
0.136114	0.712038		0.136114	0.954629		0.136114	0.712038		0.136114	0.0983043
0.136214	0.712071		0.136214	0.954595		0.136214	0.712071		0.136214	0.0983765
0.136314	0.712105		0.136314	0.954562		0.136314	0.712105		0.136314	0.0984487
0.136414	0.712138		0.136414	0.954529		0.136414	0.712138		0.136414	0.098521
0.136514	0.712171		0.136514	0.954495		0.136514	0.712171		0.136514	0.0985932
0.136614	0.712205		0.136614	0.954462		0.136614	0.712205		0.136614	0.0986654
0.136714	0.712238		0.136714	0.954429		0.136714	0.712238		0.136714	0.0987377
0.136814	0.712271		0.136814	0.954395		0.136814	0.712271		0.136814	0.0988099
0.136914	0.712305		0.136914	0.954362		0.136914	0.712305		0.136914	0.0988821
0.137014	0.712338		0.137014	0.954329		0.137014	0.712338		0.137014	0.0989543
0.137114	0.712371		0.137114	0.954295		0.137114	0.712371		0.137114	0.0990266
0.137214	0.712405		0.137214	0.954262		0.137214	0.712405		0.137214	0.0990988
0.137314	0.712438		0.137314	0.954229		0.137314	0.712438		0.137314	0.099171
0.137414	0.712471		0.137414	0.954195		0.137414	0.712471		0.137414	0.0992433
0.137514	0.712505		0.137514	0.954162		0.137514	0.712505		0.137514	0.0993155
0.137614	0.712538		0.137614	0.954129		0.137614	0.712538		0.137614	0.0993877
0.137714	0.712571		0.137714	0.954095		0.137714	0.712571		0.137714	0.0994599
0.137814	0.712605		0.137814	0.954062		0.137814	0.712605		0.137814	0.0995322
0.137914	0.712638		0.137914	0.954029		0.137914	0.712638		0.137914	0.0996044
0.138014	0.712671		0.138014	0.953995		0.138014	0.712671		0.138014	0.0996766
0.138114	0.712705		0.138114	0.953962		0.138114	0.712705		0.138114	0.0997489
0.138214	0.712738		0.138214	0.953929		0.138214	0.712738		0.138214	0.0998211
0.138314	0.712771		0.138314	0.953895		0.138314	0.712771		0.138314	0.0998933
0.138414	0.712805		0.138414	0.953862		0.138414	0.712805		0.138414	0.0999656
0.138514	0.712838		0.138514	0.953829		0.138514	0.712838		0.138514	0.100038
0.138614	0.712871		0.138614	0.953795		0.138614	0.712871		0.138614	0.10011
0.138714	0.712905		0.138714	0.953762		0.138714	0.712905		0.138714	0.100182
0.138814	0.712938		0.138814	0.953729		0.138814	0.712938		0.138814	0.100254
0.138914	0.712971		0.138914	0.953695		0.138914	0.712971		0.138914	0.100327
0.139014	0.713005		0.139014	0.953662		0.139014	0.713005		0.139014	0.100399
0.139114	0.713038		0.139114	0.953629		0.139114	0.713038		0.139114	0.100471
0.139214	0.713071		0.139214	0.953595		0.139214	0.713071		0.139214	0.100543
0.139314	0.713105		0.139314	0.953562		0.139314	0.713105		0.139314	0.100616
0.139414	0.713138		0.139414	0.953529		0.139414	0.713138		0.139414	0.100688
0.139514	0.713171		0.139514	0.953495		0.139514	0.713171		0.139514	0.10076
0.139614	0.713205		0.139614	0.953462		0.139614	0.713205		0.139614	0.100832
0.139714	0.713238		0.139714	0.953429		0.139714	0.713238		0.139714	0.100905
0.139814	0.713271		0.139814	0.953395		0.139814	0.713271		0.139814	0.100977
0.139914	0.713305		0.139914	0.953362		0.139914	0.713305		0.139914	0.101049
0.140014	0.713338		0.140014	0.953329		0.140014	0.713338		0.140014	0.101121
0.140114	0.713371		0.140114	0.953295		0.140114	0.713371		0.140114	0.101193
0.140214	0.713405		0.140214	0.953262		0.140214	0.713405		0.140214	0.101266
0.140314	0.713438		0.140314	0.953229		0.140314	0.713438		0.140314	0.101338
0.140414	0.713471		0.140414	0.953195		0.140414	0.713471		0.140414	0.10141
0.140514	0.713505		0.140514	0.953162		0.140514	0.713505		0.140514	0.101482
0.140614	0.713538		0.140614	0.953129		0.140614	0.713538		0.140614	0.101555
0.140714	0.713571		0.140714	0.953095		0.140714	0.713571		0.140714	0.101627
0.140814	0.713605		0.140814	0.953062		0.140814	0.713605		0.140814	0.101699
0.140914	0.713638		0.140914	0.953029		0.140914	0.713638		0.140914	0.101771
0.141014	0.713671		0.141014	0.952995		0.141014	0.713671		0.141014	0.101844
0.141114	0.713705		0.141114	0.952962		0.141114	0.713705		0.141114	0.101916
0.141214	0.713738		0.141214	0.952929		0.141214	0.713738		0.141214	0.101988
0.141314	0.713771		0.141314	0.952895		0.141314	0.713771		0.141314	0.10206
0.141414	0.713805		0.141414	0.952862		0.141414	0.713805		0.141414	0.102132
0.141514	0.713838		0.141514	0.952829		0.141514	0.713838		0.141514	0.102205
0.141614	0.713871		0.141614	0.952795		0.141614	0.713871		0.141614	0.102277
0.141714	0.713905		0.141714	0.952762		0.141714	0.713905		0.141714	0.102349
0.141814	0.713938		0.141814	0.952729		0.141814	0.713938		0.141814	0.102421
0.141914	0.713971		0.141914	0.952695		0.141914	0.713971		0.141914	0.102494
0.142014	0.714005		0.142014	0.952662		0.142014	0.714005		0.142014	0.102566
0.142114	0.714038		0.142114	0.952629		0.142114	0.714038		0.142114	0.102638
0.142214	0.714071		0.142214	0.952595		0.142214	0.714071		0.142214	0.10271
0.142314	0.714105		0.142314	0.952562		0.142314	0.714105		0.142314	0.102783
0.142414	0.714138		0.142414	0.952529		0.142414	0.714138		0.142414	0.102855
0.142514	0.714171		0.142514	0.952495		0.142514	0.714171		0.142514	0.102927
0.142614	0.714205		0.142614	0.952462		0.142614	0.714205		0.142614	0.102999
0.142714	0.714238		0.142714	0.952429		0.142714	0.714238		0.142714	0.103071
0.142814	0.714271		0.142814	0.952395		0.142814	0.714271		0.142814	0.103144
0.142914	0.714305		0.142914	0.952362		0.142914	0.714305		0.142914	0.103216
0.143014	0.714338		0.143014	0.952329		0.143014	0.714338		0.143014	0.103288
0.143114	0.714371		0.143114	0.952295		0.143114	0.714371		0.143114	0.10336
0.143214	0.714405		0.143214	0.952262		0.143214	0.714405		0.143214	0.103433
0.143314	0.714438		0.143314	0.952229		0.143314	0.714438		0.143314	0.103505
0.143414	0.714471		0.143414	0.952195		0.143414	0.714471		0.143414	0.103577
0.143514	0.714505		0.143514	0.952162		0.143514	0.714505		0.143514	0.103649
0.143614	0.714538		0.143614	0.952129		0.143614	0.714538		0.143614	0.103721
0.143714	0.714571		0.143714	0.952095		0.143714	0.714571		0.143714	0.103794
0.143814	0.714605		0.143814	0.952062		0.143814	0.714605		0.143814	0.103866
0.143914	0.714638		0.143914	0.952029		0.143914	0.714638		0.143914	0.103938
0.144014	0.714671		0.144014	0.951995		0.144014	0.714671		0.144014	0.10401
0.144114	0.714705		0.144114	0.951962		0.144114	0.714705		0.144114	0.104083
0.144214	0.714738		0.144214	0.951929		0.144214	0.714738		0.144214	0.104155
0.144314	0.714771		0.144314	0.951895		0.144314	0.714771		0.144314	0.104227
0.144414	0.714805		0.144414	0.951862		0.144414	0.714805		0.144414	0.104299
0.144514	0.714838		0.144514	0.951829		0.144514	0.714838		0.144514	0.104372
0.144614	0.714871		0.144614	0.951795		0.144614	0.714871		0.144614	0.104444
0.144714	0.714905		0.144714	0.951762		0.144714	0.714905		0.144714	0.104516
0.144814	0.714938		0.144814	0.951729		0.144814	0.714938		0.144814	0.104588
0.144914	0.714971		0.144914	0.951695		0.144914	0.714971		0.144914	0.10466
0.145015	0.715005		0.145015	0.951662		0.145015	0.715005		0.145015	0.104733
0.145115	0.715038		0.145115	0.951628		0.145115	0.715038		0.145115	0.104805
0.145215	0.715072		0.145215	0.951595		0.145215	0.715072		0.145215	0.104877
0.145315	0.715105		0.145315	0.951562		0.145315	0.715105		0.145315	0.104949
0.145415	0.715138		0.145415	0.951528		0.145415	0.715138		0.145415	0.105022
0.145515	0.715172		0.145515	0.951495		0.145515	0.715172		0.145515	0.105094
0.145615	0.715205		0.145615	0.951462		0.145615	0.715205		0.145615	0.105166
0.145715	0.715238		0.145715	0.951428		0.145715	0.715238		0.145715	0.105238
0.145815	0.715272		0.145815	0.951395		0.145815	0.715272		0.145815	0.105311
0.145915	0.715305		0.145915	0.951362		0.145915	0.715305		0.145915	0.105383
0.146015	0.715338		0.146015	0.951328		0.146015	0.715338		0.146015	0.105455
0.146115	0.715372		0.146115	0.951295		0.146115	0.715372		0.146115	0.105527
0.146215	0.715405		0.146215	0.951262		0.146215	0.715405		0.146215	0.105599
0.146315	0.715438		0.146315	0.951228		0.146315	0.715438		0.146315	0.105672
0.146415	0.715472		0.146415	0.951195		0.146415	0.715472		0.146415	0.105744
0.146515	0.715505		0.146515	0.951162		0.146515	0.715505		0.146515	0.105816
0.146615	0.715538		0.146615	0.951128		0.146615	0.715538		0.146615	0.105888
0.146715	0.715572		0.146715	0.951095		0.146715	0.715572		0.146715	0.105961
0.146815	0.715605		0.146815	0.951062		0.146815	0.715605		0.146815	0.106033
0.146915	0.715638		0.146915	0.951028		0.146915	0.715638		0.146915	0.106105
0.147015	0.715672		0.147015	0.950995		0.147015	0.715672		0.147015	0.106177
0.147115	0.715705		0.147115	0.950962		0.147115	0.715705		0.147115	0.10625
0.147215	0.715738		0.147215	0.950928		0.147215	0.715738		0.147215	0.106322
0.147315	0.715772		0.147315	0.950895		0.147315	0.715772		0.147315	0.106394
0.147415	0.715805		0.147415	0.950862		0.147415	0.715805		0.147415	0.106466
0.147515	0.715838		0.147515	0.950828		0.147515	0.715838		0.147515	0.106538
0.147615	0.715872		0.147615	0.950795		0.147615	0.715872		0.147615	0.106611
0.147715	0.715905		0.147715	0.950762		0.147715	0.715905		0.147715	0.106683
0.147815	0.715938		0.147815	0.950728		0.147815	0.715938		0.147815	0.106755
0.147915	0.715972		0.147915	0.950695		0.147915	0.715972		0.147915	0.106827
0.148015	0.716005		0.148015	0.950662		0.148015	0.716005		0.148015	0.1069
0.148115	0.716038		0.148115	0.950628		0.148115	0.716038		0.148115	0.106972
0.148215	0.716072		0.148215	0.950595		0.148215	0.716072		0.148215	0.107044
0.148315	0.716105		0.148315	0.950562		0.148315	0.716105		0.148315	0.107116
0.148415	0.716138		0.148415	0.950528		0.148415	0.716138		0.148415	0.107188
0.148515	0.716172		0.148515	0.950495		0.148515	0.716172		0.148515	0.107261
0.148615	0.716205		0.148615	0.950462		0.148615	0.716205		0.148615	0.107333
0.148715	0.716238		0.148715	0.950428		0.148715	0.716238		0.148715	0.107405
0.148815	0.716272		0.148815	0.950395		0.148815	0.716272		0.148815	0.107477
0.148915	0.716305		0.148915	0.950362		0.148915	0.716305		0.148915	0.10755
0.149015	0.716338		0.149015	0.950328		0.149015	0.716338		0.149015	0.107622
0.149115	0.716372		0.149115	0.950295		0.149115	0.716372		0.149115	0.107694
0.149215	0.716405		0.149215	0.950262		0.149215	0.716405		0.149215	0.107766
0.149315	0.716438		0.149315	0.950228		0.149315	0.716438		0.149315	0.107839
0.149415	0.716472		0.149415	0.950195		0.149415	0.716472		0.149415	0.107911
0.149515	0.716505		0.149515	0.950162		0.149515	0.716505		0.149515	0.107983
0.149615	0.716538		0.149615	0.950128		0.149615	0.716538		0.149615	0.108055
0.149715	0.716572		0.149715	0.950095		0.149715	0.716572		0.149715	0.108127
0.149815	0.716605		0.149815	0.950062		0.149815	0.716605		0.149815	0.1082
0.149915	0.716638		0.149915	0.950028		0.149915	0.716638		0.149915	0.108272
0.150015	0.716672		0.150015	0.949995		0.150015	0.716672		0.150015	0.108344
0.150115	0.716705		0.150115	0.949962		0.150115	0.716705		0.150115	0.108416
0.150215	0.716738		0.150215	0.949928		0.150215	0.716738		0.150215	0.108489
0.150315	0.716772		0.150315	0.949895		0.150315	0.716772		0.150315	0.108561
0.150415	0.716805		0.150415	0.949862		0.150415	0.716805		0.150415	0.108633
0.150515	0.716838		0.150515	0.949828		0.150515	0.716838		0.150515	0.108705
0.150615	0.716872		0.150615	0.949795		0.150615	0.716872		0.150615	0.108778
0.150715	0.716905		0.150715	0.949762		0.150715	0.716905		0.150715	0.10885
0.150815	0.716938		0.150815	0.949728		0.150815	0.716938		0.150815	0.108922
0.150915	0.716972		0.150915	0.949695		0.150915	0.716972		0.150915	0.108994
0.151015	0.717005		0.151015	0.949662		0.151015	0.717005		0.151015	0.109066
0.151115	0.717038		0.151115	0.949628		0.151115	0.717038		0.151115	0.109139
0.151215	0.717072		0.151215	0.949595		0.151215	0.717072		0.151215	0.109211
0.151315	0.717105		0.151315	0.949562		0.151315	0.717105		0.151315	0.109283
0.151415	0.717138		0.151415	0.949528		0.151415	0.717138		0.151415	0.109355
0.151515	0.717172		0.151515	0.949495		0.151515	0.717172		0.151515	0.109428
0.151615	0.717205		0.151615	0.949462		0.151615	0.717205		0.151615	0.1095
0.151715	0.717238		0.151715	0.949428		0.151715	0.717238		0.151715	0.109572
0.151815	0.717272		0.151815	0.949395		0.151815	0.717272		0.151815	0.109644
0.151915	0.717305		0.151915	0.949362		0.151915	0.717305		0.151915	0.109717
0.152015	0.717338		0.152015	0.949328		0.152015	0.717338		0.152015	0.109789
0.152115	0.717372		0.152115	0.949295		0.152115	0.717372		0.152115	0.109861
0.152215	0.717405		0.152215	0.949262		0.152215	0.717405		0.152215	0.109933
0.152315	0.717438		0.152315	0.949228		0.152315	0.717438		0.152315	0.110005
0.152415	0.717472		0.152415	0.949195		0.152415	0.717472		0.152415	0.110078
0.152515	0.717505		0.152515	0.949162		0.152515	0.717505		0.152515	0.11015
0.152615	0.717538		0.152615	0.949128		0.152615	0.717538		0.152615	0.110222
0.152715	0.717572		0.152715	0.949095		0.152715	0.717572		0.152715	0.110294
0.152815	0.717605		0.152815	0.949062		0.152815	0.717605		0.152815	0.110367
0.152915	0.717638		0.152915	0.949028		0.152915	0.717638		0.152915	0.110439
0.153015	0.717672		0.153015	0.948995		0.153015	0.717672		0.153015	0.110511
0.153115	0.717705		0.153115	0.948962		0.153115	0.717705		0.153115	0.110583
0.153215	0.717738		0.153215	0.948928		0.153215	0.717738		0.153215	0.110656
0.153315	0.717772		0.153315	0.948895		0.153315	0.717772		0.153315	0.110728
0.153415	0.717805		0.153415	0.948862		0.153415	0.717805		0.153415	0.1108
0.153515	0.717838		0.153515	0.948828		0.153515	0.717838		0.153515	0.110872
0.153615	0.717872		0.153615	0.948795		0.153615	0.717872		0.153615	0.110944
0.153715	0.717905		0.153715	0.948762		0.153715	0.717905		0.153715	0.111017
0.153815	0.717938		0.153815	0.948728		0.153815	0.717938		0.153815	0.111089
0.153915	0.717972		0.153915	0.948695		0.153915	0.717972		0.153915	0.111161
0.154015	0.718005		0.154015	0.948662		0.154015	0.718005		0.154015	0.111233
0.154115	0.718038		0.154115	0.948628		0.154115	0.718038		0.154115	0.111306
0.154215	0.718072		0.154215	0.948595		0.154215	0.718072		0.154215	0.111378
0.154315	0.718105		0.154315	0.948562		0.154315	0.718105		0.154315	0.11145
0.154415	0.718138		0.154415	0.948528		0.154415	0.718138		0.154415	0.111522
0.154515	0.718172		0.154515	0.948495		0.154515	0.718172		0.154515	0.111594
0.154615	0.718205		0.154615	0.948462		0.154615	0.718205		0.154615	0.111667
0.154715	0.718238		0.154715	0.948428		0.154715	0.718238		0.154715	0.111739
0.154815	0.718272		0.154815	0.948395		0.154815	0.718272		0.154815	0.111811
0.154915	0.718305		0.154915	0.948362		0.154915	0.718305		0.154915	0.111883
0.155016	0.718339		0.155016	0.948328		0.155016	0.718339		0.155016	0.111956
0.155116	0.718372		0.155116	0.948295		0.155116	0.718372		0.155116	0.112028
0.155216	0.718405		0.155216	0.948261		0.155216	0.718405		0.155216	0.1121
0.155316	0.718439		0.155316	0.948228		0.155316	0.718439		0.155316	0.112172
0.155416	0.718472		0.155416	0.948195		0.155416	0.718472		0.155416	0.112245
0.155516	0.718505		0.155516	0.948161		0.155516	0.718505		0.155516	0.112317
0.155616	0.718539		0.155616	0.948128		0.155616	0.718539		0.155616	0.112389
0.155716	0.718572		0.155716	0.948095		0.155716	0.718572		0.155716	0.112461
0.155816	0.718605		0.155816	0.948061		0.155816	0.718605		0.155816	0.112533
0.155916	0.718639		0.155916	0.948028		0.155916	0.718639		0.155916	0.112606
0.156016	0.718672		0.156016	0.947995		0.156016	0.718672		0.156016	0.112678
0.156116	0.718705		0.156116	0.947961		0.156116	0.718705		0.156116	0.11275
0.156216	0.718739		0.156216	0.947928		0.156216	0.718739		0.156216	0.112822
0.156316	0.718772		0.156316	0.947895		0.156316	0.718772		0.156316	0.112895
0.156416	0.718805		0.156416	0.947861		0.156416	0.718805		0.156416	0.112967
0.156516	0.718839		0.156516	0.947828		0.156516	0.718839		0.156516	0.113039
0.156616	0.718872		0.156616	0.947795		0.156616	0.718872		0.156616	0.113111
0.156716	0.718905		0.156716	0.947761		0.156716	0.718905		0.156716	0.113184
0.156816	0.718939		0.156816	0.947728		0.156816	0.718939		0.156816	0.113256
0.156916	0.718972		0.156916	0.947695		0.156916	0.718972		0.156916	0.113328
0.157016	0.719005		0.157016	0.947661		0.157016	0.719005		0.157016	0.1134
0.157116	0.719039		0.157116	0.947628		0.157116	0.719039		0.157116	0.113472
0.157216	0.719072		0.157216	0.947595		0.157216	0.719072		0.157216	0.113545
0.157316	0.719105		0.157316	0.947561		0.157316	0.719105		0.157316	0.113617
0.157416	0.719139		0.157416	0.947528		0.157416	0.719139		0.157416	0.113689
0.157516	0.719172		0.157516	0.947495		0.157516	0.719172		0.157516	0.113761
0.157616	0.719205		0.157616	0.947461		0.157616	0.719205		0.157616	0.113834
0.157716	0.719239		0.157716	0.947428		0.157716	0.719239		0.157716	0.113906
0.157816	0.719272		0.157816	0.947395		0.157816	0.719272		0.157816	0.113978
0.157916	0.719305		0.157916	0.947361		0.157916	0.719305		0.157916	0.11405
0.158016	0.719339		0.158016	0.947328		0.158016	0.719339		0.158016	0.114123
0.158116	0.719372		0.158116	0.947295		0.158116	0.719372		0.158116	0.114195
0.158216	0.719405		0.158216	0.947261		0.158216	0.719405		0.158216	0.114267
0.158316	0.719439		0.158316	0.947228		0.158316	0.719439		0.158316	0.114339
0.158416	0.719472		0.158416	0.947195		0.158416	0.719472		0.158416	0.114411
0.158516	0.719505		0.158516	0.947161		0.158516	0.719505		0.158516	0.114484
0.158616	0.719539		0.158616	0.947128		0.158616	0.719539		0.158616	0.114556
0.158716	0.719572		0.158716	0.947095		0.158716	0.719572		0.158716	0.114628
0.158816	0.719605		0.158816	0.947061		0.158816	0.719605		0.158816	0.1147
0.158916	0.719639		0.158916	0.947028		0.158916	0.719639		0.158916	0.114773
0.159016	0.719672		0.159016	0.946995		0.159016	0.719672		0.159016	0.114845
0.159116	0.719705		0.159116	0.946961		0.159116	0.719705		0.159116	0.114917
0.159216	0.719739		0.159216	0.946928		0.159216	0.719739		0.159216	0.114989
0.159316	0.719772		0.159316	0.946895		0.159316	0.719772		0.159316	0.115062
0.159416	0.719805		0.159416	0.946861		0.159416	0.719805		0.159416	0.115134
0.159516	0.719839		0.159516	0.946828		0.159516	0.719839		0.159516	0.115206
0.159616	0.719872		0.159616	0.946795		0.159616	0.719872		0.159616	0.115278
0.159716	0.719905		0.159716	0.946761		0.159716	0.719905		0.159716	0.11535
0.159816	0.719939		0.159816	0.946728		0.159816	0.719939		0.159816	0.115423
0.159916	0.719972		0.159916	0.946695		0.159916	0.719972		0.159916	0.115495
0.160016	0.720005		0.160016	0.946661		0.160016	0.720005		0.160016	0.115567
0.160116	0.720039		0.160116	0.946628		0.160116	0.720039		0.160116	0.115639
0.160216	0.720072		0.160216	0.946595		0.160216	0.720072		0.160216	0.115712
0.160316	0.720105		0.160316	0.946561		0.160316	0.720105		0.160316	0.115784
0.160416	0.720139		0.160416	0.946528		0.160416	0.720139		0.160416	0.115856
0.160516	0.720172		0.160516	0.946495		0.160516	0.720172		0.160516	0.115928
0.160616	0.720205		0.160616	0.946461		0.160616	0.720205		0.160616	0.116
0.160716	0.720239		0.160716	0.946428		0.160716	0.720239		0.160716	0.116073
0.160816	0.720272		0.160816	0.946395		0.160816	0.720272		0.160816	0.116145
0.160916	0.720305		0.160916	0.946361		0.160916	0.720305		0.160916	0.116217
0.161016	0.720339		0.161016	0.946328		0.161016	0.720339		0.161016	0.116289
0.161116	0.720372		0.161116	0.946295		0.161116	0.720372		0.161116	0.116362
0.161216	0.720405		0.161216	0.946261		0.161216	0.720405		0.161216	0.116434
0.161316	0.720439		0.161316	0.946228		0.161316	0.720439		0.161316	0.116506
0.161416	0.720472		0.161416	0.946195		0.161416	0.720472		0.161416	0.116578
0.161516	0.720505		0.161516	0.946161		0.161516	0.720505		0.161516	0.116651
0.161616	0.720539		0.161616	0.946128		0.161616	0.720539		0.161616	0.116723
0.161716	0.720572		0.161716	0.946095		0.161716	0.720572		0.161716	0.116795
0.161816	0.720605		0.161816	0.946061		0.161816	0.720605		0.161816	0.116867
0.161916	0.720639		0.161916	0.946028		0.161916	0.720639		0.161916	0.116939
0.162016	0.720672		0.162016	0.945995		0.162016	0.720672		0.162016	0.117012
0.162116	0.720705		0.162116	0.945961		0.162116	0.720705		0.162116	0.117084
0.162216	0.720739		0.162216	0.945928		0.162216	0.720739		0.162216	0.117156
0.162316	0.720772		0.162316	0.945895		0.162316	0.720772		0.162316	0.117228
0.162416	0.720805		0.162416	0.945861		0.162416	0.720805		0.162416	0.117301
0.162516	0.720839		0.162516	0.945828		0.162516	0.720839		0.162516	0.117373
0.162616	0.720872		0.162616	0.945795		0.162616	0.720872		0.162616	0.117445
0.162716	0.720905		0.162716	0.945761		0.162716	0.720905		0.162716	0.117517
0.162816	0.720939		0.162816	0.945728		0.162816	0.720939		0.162816	0.11759
0.162916	0.720972		0.162916	0.945695		0.162916	0.720972		0.162916	0.117662
0.163016	0.721005		0.163016	0.945661		0.163016	0.721005		0.163016	0.117734
0.163116	0.721039		0.163116	0.945628		0.163116	0.721039		0.163116	0.117806
0.163216	0.721072		0.163216	0.945595		0.163216	0.721072		0.163216	0.117878
0.163316	0.721105		0.163316	0.945561		0.163316	0.721105		0.163316	0.117951
0.163416	0.721139		0.163416	0.945528		0.163416	0.721139		0.163416	0.118023
0.163516	0.721172		0.163516	0.945495		0.163516	0.721172		0.163516	0.118095
0.163616	0.721205		0.163616	0.945461		0.163616	0.721205		0.163616	0.118167
0.163716	0.721239		0.163716	0.945428		0.163716	0.721239		0.163716	0.11824
0.163816	0.721272		0.163816	0.945395		0.163816	0.721272		0.163816	0.118312
0.163916	0.721305		0.163916	0.945361		0.163916	0.721305		0.163916	0.118384
0.164016	0.721339		0.164016	0.945328		0.164016	0.721339		0.164016	0.118456
0.164116	0.721372		0.164116	0.945295		0.164116	0.721372		0.164116	0.118529
0.164216	0.721405		0.164216	0.945261		0.164216	0.721405		0.164216	0.118601
0.164316	0.721439		0.164316	0.945228		0.164316	0.721439		0.164316	0.118673
0.164416	0.721472		0.164416	0.945195		0.164416	0.721472		0.164416	0.118745
0.164516	0.721505		0.164516	0.945161		0.164516	0.721505		0.164516	0.118817
0.164616	0.721539		0.164616	0.945128		0.164616	0.721539		0.164616	0.11889
0.164716	0.721572		0.164716	0.945095		0.164716	0.721572		0.164716	0.118962
0.164816	0.721605		0.164816	0.945061		0.164816	0.721605		0.164816	0.119034
0.164916	0.721639		0.164916	0.945028		0.164916	0.721639		0.164916	0.119106
0.165017	0.721672		0.165017	0.944994		0.165017	0.721672		0.165017	0.119179
0.165117	0.721706		0.165117	0.944961		0.165117	0.721706		0.165117	0.119251
0.165217	0.721739		0.165217	0.944928		0.165217	0.721739		0.165217	0.119323
0.165317	0.721772		0.165317	0.944894		0.165317	0.721772		0.165317	0.119395
0.165417	0.721806		0.165417	0.944861		0.165417	0.721806		0.165417	0.119468
0.165517	0.721839		0.165517	0.944828		0.165517	0.721839		0.165517	0.11954
0.165617	0.721872		0.165617	0.944794		0.165617	0.721872		0.165617	0.119612
0.165717	0.721906		0.165717	0.944761		0.165717	0.721906		0.165717	0.119684
0.165817	0.721939		0.165817	0.944728		0.165817	0.721939		0.165817	0.119756
0.165917	0.721972		0.165917	0.944694		0.165917	0.721972		0.165917	0.119829
0.166017	0.722006		0.166017	0.944661		0.166017	0.722006		0.166017	0.119901
0.166117	0.722039		0.166117	0.944628		0.166117	0.722039		0.166117	0.119973
0.166217	0.722072		0.166217	0.944594		0.166217	0.722072		0.166217	0.120045
0.166317	0.722106		0.166317	0.944561		0.166317	0.722106		0.166317	0.120118
0.166417	0.722139		0.166417	0.944528		0.166417	0.722139		0.166417	0.12019
0.166517	0.722172		0.166517	0.944494		0.166517	0.722172		0.166517	0.120262
0.166617	0.722206		0.166617	0.944461		0.166617	0.722206		0.166617	0.120334
0.166717	0.722239		0.166717	0.944428		0.166717	0.722239		0.166717	0.120406
0.166817	0.722272		0.166817	0.944394		0.166817	0.722272		0.166817	0.120479
0.166917	0.722306		0.166917	0.944361		0.166917	0.722306		0.166917	0.120551
0.167017	0.722339		0.167017	0.944328		0.167017	0.722339		0.167017	0.120623
0.167117	0.722372		0.167117	0.944294		0.167117	0.722372		0.167117	0.120695
0.167217	0.722406		0.167217	0.944261		0.167217	0.722406		0.167217	0.120768
0.167317	0.722439		0.167317	0.944228		0.167317	0.722439		0.167317	0.12084
0.167417	0.722472		0.167417	0.944194		0.167417	0.722472		0.167417	0.120912
0.167517	0.722506		0.167517	0.944161		0.167517	0.722506		0.167517	0.120984
0.167617	0.722539		0.167617	0.944128		0.167617	0.722539		0.167617	0.121057
0.167717	0.722572		0.167717	0.944094		0.167717	0.722572		0.167717	0.121129
0.167817	0.722606		0.167817	0.944061		0.167817	0.722606		0.167817	0.121201
0.167917	0.722639		0.167917	0.944028		0.167917	0.722639		0.167917	0.121273
0.168017	0.722672		0.168017	0.943994		0.168017	0.722672		0.168017	0.121345
0.168117	0.722706		0.168117	0.943961		0.168117	0.722706		0.168117	0.121418
0.168217	0.722739		0.168217	0.943928		0.168217	0.722739		0.168217	0.12149
0.168317	0.722772		0.168317	0.943894		0.168317	0.722772		0.168317	0.121562
0.168417	0.722806		0.168417	0.943861		0.168417	0.722806		0.168417	0.121634
0.168517	0.722839		0.168517	0.943828		0.168517	0.722839		0.168517	0.121707
0.168617	0.722872		0.168617	0.943794		0.168617	0.722872		0.168617	0.121779
0.168717	0.722906		0.168717	0.943761		0.168717	0.722906		0.168717	0.121851
0.168817	0.722939		0.168817	0.943728		0.168817	0.722939		0.168817	0.121923
0.168917	0.722972		0.168917	0.943694		0.168917	0.722972		0.168917	0.121996
0.169017	0.723006		0.169017	0.943661		0.169017	0.723006		0.169017	0.122068
0.169117	0.723039		0.169117	0.943628		0.169117	0.723039		0.169117	0.12214
0.169217	0.723072		0.169217	0.943594		0.169217	0.723072		0.169217	0.122212
0.169317	0.723106		0.169317	0.943561		0.169317	0.723106		0.169317	0.122284
0.169417	0.723139		0.169417	0.943528		0.169417	0.723139		0.169417	0.122357
0.169517	0.723172		0.169517	0.943494		0.169517	0.723172		0.169517	0.122429
0.169617	0.723206		0.169617	0.943461		0.169617	0.723206		0.169617	0.122501
0.169717	0.723239		0.169717	0.943428		0.169717	0.723239		0.169717	0.122573
0.169817	0.723272		0.169817	0.943394		0.169817	0.723272		0.169817	0.122646
0.169917	0.723306		0.169917	0.943361		0.169917	0.723306		0.169917	0.122718
0.170017	0.723339		0.170017	0.943328		0.170017	0.723339		0.170017	0.12279
0.170117	0.723372		0.170117	0.943294		0.170117	0.723372		0.170117	0.122862
0.170217	0.723406		0.170217	0.943261		0.170217	0.723406		0.170217	0.122935
0.170317	0.723439		0.170317	0.943228		0.170317	0.723439		0.170317	0.123007
0.170417	0.723472		0.170417	0.943194		0.170417	0.723472		0.170417	0.123079
0.170517	0.723506		0.170517	0.943161		0.170517	0.723506		0.170517	0.123151
0.170617	0.723539		0.170617	0.943128		0.170617	0.723539		0.170617	0.123223
0.170717	0.723572		0.170717	0.943094		0.170717	0.723572		0.170717	0.123296
0.170817	0.723606		0.170817	0.943061		0.170817	0.723606		0.170817	0.123368
0.170917	0.723639		0.170917	0.943028		0.170917	0.723639		0.170917	0.12344
0.171017	0.723672		0.171017	0.942994		0.171017	0.723672		0.171017	0.123512
0.171117	0.723706		0.171117	0.942961		0.171117	0.723706		0.171117	0.123585
0.171217	0.723739		0.171217	0.942928		0.171217	0.723739		0.171217	0.123657
0.171317	0.723772		0.171317	0.942894		0.171317	0.723772		0.171317	0.123729
0.171417	0.723806		0.171417	0.942861		0.171417	0.723806		0.171417	0.123801
0.171517	0.723839		0.171517	0.942828		0.171517	0.723839		0.171517	0.123873
0.171617	0.723872		0.171617	0.942794		0.171617	0.723872		0.171617	0.123946
0.171717	0.723906		0.171717	0.942761		0.171717	0.723906		0.171717	0.124018
0.171817	0.723939		0.171817	0.942728		0.171817	0.723939		0.171817	0.12409
0.171917	0.723972		0.171917	0.942694		0.171917	0.723972		0.171917	0.124162
0.172017	0.724006		0.172017	0.942661		0.172017	0.724006		0.172017	0.124235
0.172117	0.724039		0.172117	0.942628		0.172117	0.724039		0.172117	0.124307
0.172217	0.724072		0.172217	0.942594		0.172217	0.724072		0.172217	0.124379
0.172317	0.724106		0.172317	0.942561		0.172317	0.724106		0.172317	0.124451
0.172417	0.724139		0.172417	0.942528		0.172417	0.724139		0.172417	0.124524
0.172517	0.724172		0.172517	0.942494		0.172517	0.724172		0.172517	0.124596
0.172617	0.724206		0.172617	0.942461		0.172617	0.724206		0.172617	0.124668
0.172717	0.724239		0.172717	0.942428		0.172717	0.724239		0.172717	0.12474
0.172817	0.724272		0.172817	0.942394		0.172817	0.724272		0.172817	0.124812
0.172917	0.724306		0.172917	0.942361		0.172917	0.724306		0.172917	0.124885
0.173017	0.724339		0.173017	0.942328		0.173017	0.724339		0.173017	0.124957
0.173117	0.724372		0.173117	0.942294		0.173117	0.724372		0.173117	0.125029
0.173217	0.724406		0.173217	0.942261		0.173217	0.724406		0.173217	0.125101
0.173317	0.724439		0.173317	0.942228		0.173317	0.724439		0.173317	0.125174
0.173417	0.724472		0.173417	0.942194		0.173417	0.724472		0.173417	0.125246
0.173517	0.724506		0.173517	0.942161		0.173517	0.724506		0.173517	0.125318
0.173617	0.724539		0.173617	0.942128		0.173617	0.724539		0.173617	0.12539
0.173717	0.724572		0.173717	0.942094		0.173717	0.724572		0.173717	0.125463
0.173817	0.724606		0.173817	0.942061		0.173817	0.724606		0.173817	0.125535
0.173917	0.724639		0.173917	0.942028		0.173917	0.724639		0.173917	0.125607
0.174017	0.724672		0.174017	0.941994		0.174017	0.724672		0.174017	0.125679
0.174117	0.724706		0.174117	0.941961		0.174117	0.724706		0.174117	0.125751
0.174217	0.724739		0.174217	0.941928		0.174217	0.724739		0.174217	0.125824
0.174317	0.724772		0.174317	0.941894		0.174317	0.724772		0.174317	0.125896
0.174417	0.724806		0.174417	0.941861		0.174417	0.724806		0.174417	0.125968
0.174517	0.724839		0.174517	0.941828		0.174517	0.724839		0.174517	0.12604
0.174617	0.724872		0.174617	0.941794		0.174617	0.724872		0.174617	0.126113
0.174717	0.724906		0.174717	0.941761		0.174717	0.724906		0.174717	0.126185
0.174817	0.724939		0.174817	0.941728		0.174817	0.724939		0.174817	0.126257
0.174917	0.724972		0.174917	0.941694		0.174917	0.724972		0.174917	0.126329
0.175018	0.725006		0.175018	0.941661		0.175018	0.725006		0.175018	0.126402
0.175118	0.725039		0.175118	0.941627		0.175118	0.725039		0.175118	0.126474
0.175218	0.725073		0.175218	0.941594		0.175218	0.725073		0.175218	0.126546
0.175318	0.725106		0.175318	0.941561		0.175318	0.725106		0.175318	0.126618
0.175418	0.725139		0.175418	0.941527		0.175418	0.725139		0.175418	0.12669
0.175518	0.725173		0.175518	0.941494		0.175518	0.725173		0.175518	0.126763
0.175618	0.725206		0.175618	0.941461		0.175618	0.725206		0.175618	0.126835
0.175718	0.725239		0.175718	0.941427		0.175718	0.725239		0.175718	0.126907
0.175818	0.725273		0.175818	0.941394		0.175818	0.725273		0.175818	0.126979
0.175918	0.725306		0.175918	0.941361		0.175918	0.725306		0.175918	0.127052
0.176018	0.725339		0.176018	0.941327		0.176018	0.725339		0.176018	0.127124
0.176118	0.725373		0.176118	0.941294		0.176118	0.725373		0.176118	0.127196
0.176218	0.725406		0.176218	0.941261		0.176218	0.725406		0.176218	0.127268
0.176318	0.725439		0.176318	0.941227		0.176318	0.725439		0.176318	0.127341
0.176418	0.725473		0.176418	0.941194		0.176418	0.725473		0.176418	0.127413
0.176518	0.725506		0.176518	0.941161		0.176518	0.725506		0.176518	0.127485
0.176618	0.725539		0.176618	0.941127		0.176618	0.725539		0.176618	0.127557
0.176718	0.725573		0.176718	0.941094		0.176718	0.725573		0.176718	0.127629
0.176818	0.725606		0.176818	0.941061		0.176818	0.725606		0.176818	0.127702
0.176918	0.725639		0.176918	0.941027		0.176918	0.725639		0.176918	0.127774
0.177018	0.725673		0.177018	0.940994		0.177018	0.725673		0.177018	0.127846
0.177118	0.725706		0.177118	0.940961		0.177118	0.725706		0.177118	0.127918
0.177218	0.725739		0.177218	0.940927		0.177218	0.725739		0.177218	0.127991
0.177318	0.725773		0.177318	0.940894		0.177318	0.725773		0.177318	0.128063
0.177418	0.725806		0.177418	0.940861		0.177418	0.725806		0.177418	0.128135
0.177518	0.725839		0.177518	0.940827		0.177518	0.725839		0.177518	0.128207
0.177618	0.725873		0.177618	0.940794		0.177618	0.725873		0.177618	0.128279
0.177718	0.725906		0.177718	0.940761		0.177718	0.725906		0.177718	0.128352
0.177818	0.725939		0.177818	0.940727		0.177818	0.725939		0.177818	0.128424
0.177918	0.725973		0.177918	0.940694		0.177918	0.725973		0.177918	0.128496
0.178018	0.726006		0.178018	0.940661		0.178018	0.726006		0.178018	0.128568
0.178118	0.726039		0.178118	0.940627		0.178118	0.726039		0.178118	0.128641
0.178218	0.726073		0.178218	0.940594		0.178218	0.726073		0.178218	0.128713
0.178318	0.726106		0.178318	0.940561		0.178318	0.726106		0.178318	0.128785
0.178418	0.726139		0.178418	0.940527		0.178418	0.726139		0.178418	0.128857
0.178518	0.726173		0.178518	0.940494		0.178518	0.726173		0.178518	0.12893
0.178618	0.726206		0.178618	0.940461		0.178618	0.726206		0.178618	0.129002
0.178718	0.726239		0.178718	0.940427		0.178718	0.726239		0.178718	0.129074
0.178818	0.726273		0.178818	0.940394		0.178818	0.726273		0.178818	0.129146
0.178918	0.726306		0.178918	0.940361		0.178918	0.726306		0.178918	0.129218
0.179018	0.726339		0.179018	0.940327		0.179018	0.726339		0.179018	0.129291
0.179118	0.726373		0.179118	0.940294		0.179118	0.726373		0.179118	0.129363
0.179218	0.726406		0.179218	0.940261		0.179218	0.726406		0.179218	0.129435
0.179318	0.726439		0.179318	0.940227		0.179318	0.726439		0.179318	0.129507
0.179418	0.726473		0.179418	0.940194		0.179418	0.726473		0.179418	0.12958
0.179518	0.726506		0.179518	0.940161		0.179518	0.726506		0.179518	0.129652
0.179618	0.726539		0.179618	0.940127		0.179618	0.726539		0.179618	0.129724
0.179718	0.726573		0.179718	0.940094		0.179718	0.726573		0.179718	0.129796
0.179818	0.726606		0.179818	0.940061		0.179818	0.726606		0.179818	0.129869
0.179918	0.726639		0.179918	0.940027		0.179918	0.726639		0.179918	0.129941
0.180018	0.726673		0.180018	0.939994		0.180018	0.726673		0.180018	0.130013
0.180118	0.726706		0.180118	0.939961		0.180118	0.726706		0.180118	0.130085
0.180218	0.726739		0.180218	0.939927		0.180218	0.726739		0.180218	0.130157
0.180318	0.726773		0.180318	0.939894		0.180318	0.726773		0.180318	0.13023
0.180418	0.726806		0.180418	0.939861		0.180418	0.726806		0.180418	0.130302
0.180518	0.726839		0.180518	0.939827		0.180518	0.726839		0.180518	0.130374
0.180618	0.726873		0.180618	0.939794		0.180618	0.726873		0.180618	0.130446
0.180718	0.726906		0.180718	0.939761		0.180718	0.726906		0.180718	0.130519
0.180818	0.726939		0.180818	0.939727		0.180818	0.726939		0.180818	0.130591
0.180918	0.726973		0.180918	0.939694		0.180918	0.726973		0.180918	0.130663
0.181018	0.727006		0.181018	0.939661		0.181018	0.727006		0.181018	0.130735
0.181118	0.727039		0.181118	0.939627		0.181118	0.727039		0.181118	0.130808
0.181218	0.727073		0.181218	0.939594		0.181218	0.727073		0.181218	0.13088
0.181318	0.727106		0.181318	0.939561		0.181318	0.727106		0.181318	0.130952
0.181418	0.727139		0.181418	0.939527		0.181418	0.727139		0.181418	0.131024
0.181518	0.727173		0.181518	0.939494		0.181518	0.727173		0.181518	0.131096
0.181618	0.727206		0.181618	0.939461		0.181618	0.727206		0.181618	0.131169
0.181718	0.727239		0.181718	0.939427		0.181718	0.727239		0.181718	0.131241
0.181818	0.727273		0.181818	0.939394		0.181818	0.727273		0.181818	0.131313
0.181918	0.727306		0.181918	0.939361		0.181918	0.727306		0.181918	0.131385
0.182018	0.727339		0.182018	0.939327		0.182018	0.727339		0.182018	0.131458
0.182118	0.727373		0.182118	0.939294		0.182118	0.727373		0.182118	0.13153
0.182218	0.727406		0.182218	0.939261		0.182218	0.727406		0.182218	0.131602
0.182318	0.727439		0.182318	0.939227		0.182318	0.727439		0.182318	0.131674
0.182418	0.727473		0.182418	0.939194		0.182418	0.727473		0.182418	0.131747
0.182518	0.727506		0.182518	0.939161		0.182518	0.727506		0.182518	0.131819
0.182618	0.727539		0.182618	0.939127		0.182618	0.727539		0.182618	0.131891
0.182718	0.727573		0.182718	0.939094		0.182718	0.727573		0.182718	0.131963
0.182818	0.727606		0.182818	0.939061		0.182818	0.727606		0.182818	0.132035
0.182918	0.727639		0.182918	0.939027		0.182918	0.727639		0.182918	0.132108
0.183018	0.727673		0.183018	0.938994		0.183018	0.727673		0.183018	0.13218
0.183118	0.727706		0.183118	0.938961		0.183118	0.727706		0.183118	0.132252
0.183218	0.727739		0.183218	0.938927		0.183218	0.727739		0.183218	0.132324
0.183318	0.727773		0.183318	0.938894		0.183318	0.727773		0.183318	0.132397
0.183418	0.727806		0.183418	0.938861		0.183418	0.727806		0.183418	0.132469
0.183518	0.727839		0.183518	0.938827		0.183518	0.727839		0.183518	0.132541
0.183618	0.727873		0.183618	0.938794		0.183618	0.727873		0.183618	0.132613
0.183718	0.727906		0.183718	0.938761		0.183718	0.727906		0.183718	0.132685
0.183818	0.727939		0.183818	0.938727		0.183818	0.727939		0.183818	0.132758
0.183918	0.727973		0.183918	0.938694		0.183918	0.727973		0.183918	0.13283
0.184018	0.728006		0.184018	0.938661		0.184018	0.728006		0.184018	0.132902
0.184118	0.728039		0.184118	0.938627		0.184118	0.728039		0.184118	0.132974
0.184218	0.728073		0.184218	0.938594		0.184218	0.728073		0.184218	0.133047
0.184318	0.728106		0.184318	0.938561		0.184318	0.728106		0.184318	0.133119
0.184418	0.728139		0.184418	0.938527		0.184418	0.728139		0.184418	0.133191
0.184518	0.728173		0.184518	0.938494		0.184518	0.728173		0.184518	0.133263
0.184618	0.728206		0.184618	0.938461		0.184618	0.728206		0.184618	0.133336
0.184718	0.728239		0.184718	0.938427		0.184718	0.728239		0.184718	0.133408
0.184818	0.728273		0.184818	0.938394		0.184818	0.728273		0.184818	0.13348
0.184918	0.728306		0.184918	0.938361		0.184918	0.728306		0.184918	0.133552
0.185019	0.72834		0.185019	0.938327		0.185019	0.72834		0.185019	0.133624
0.185119	0.728373		0.185119	0.938294		0.185119	0.728373		0.185119	0.133697
0.185219	0.728406		0.185219	0.93826		0.185219	0.728406		0.185219	0.133769
0.185319	0.72844		0.185319	0.938227		0.185319	0.72844		0.185319	0.133841
0.185419	0.728473		0.185419	0.938194		0.185419	0.728473		0.185419	0.133913
0.185519	0.728506		0.185519	0.93816		0.185519	0.728506		0.185519	0.133986
0.185619	0.72854		0.185619	0.938127		0.185619	0.72854		0.185619	0.134058
0.185719	0.728573		0.185719	0.938094		0.185719	0.728573		0.185719	0.13413
0.185819	0.728606		0.185819	0.93806		0.185819	0.728606		0.185819	0.134202
0.185919	0.72864		0.185919	0.938027		0.185919	0.72864		0.185919	0.134275
0.186019	0.728673		0.186019	0.937994		0.186019	0.728673		0.186019	0.134347
0.186119	0.728706		0.186119	0.93796		0.186119	0.728706		0.186119	0.134419
0.186219	0.72874		0.186219	0.937927		0.186219	0.72874		0.186219	0.134491
0.186319	0.728773		0.186319	0.937894		0.186319	0.728773		0.186319	0.134563
0.186419	0.728806		0.186419	0.93786		0.186419	0.728806		0.186419	0.134636
0.186519	0.72884		0.186519	0.937827		0.186519	0.72884		0.186519	0.134708
0.186619	0.728873		0.186619	0.937794		0.186619	0.728873		0.186619	0.13478
0.186719	0.728906		0.186719	0.93776		0.186719	0.728906		0.186719	0.134852
0.186819	0.72894		0.186819	0.937727		0.186819	0.72894		0.186819	0.134925
0.186919	0.728973		0.186919	0.937694		0.186919	0.728973		0.186919	0.134997
0.187019	0.729006		0.187019	0.93766		0.187019	0.729006		0.187019	0.135069
0.187119	0.72904		0.187119	0.937627		0.187119	0.72904		0.187119	0.135141
0.187219	0.729073		0.187219	0.937594		0.187219	0.729073		0.187219	0.135214
0.187319	0.729106		0.187319	0.93756		0.187319	0.729106		0.187319	0.135286
0.187419	0.72914		0.187419	0.937527		0.187419	0.72914		0.187419	0.135358
0.187519	0.729173		0.187519	0.937494		0.187519	0.729173		0.187519	0.13543
0.187619	0.729206		0.187619	0.93746		0.187619	0.729206		0.187619	0.135502
0.187719	0.72924		0.187719	0.937427		0.187719	0.72924		0.187719	0.135575
0.187819	0.729273		0.187819	0.937394		0.187819	0.729273		0.187819	0.135647
0.187919	0.729306		0.187919	0.93736		0.187919	0.729306		0.187919	0.135719
0.188019	0.72934		0.188019	0.937327		0.188019	0.72934		0.188019	0.135791
0.188119	0.729373		0.188119	0.937294		0.188119	0.729373		0.188119	0.135864
0.188219	0.729406		0.188219	0.93726		0.188219	0.729406		0.188219	0.135936
0.188319	0.72944		0.188319	0.937227		0.188319	0.72944		0.188319	0.136008
0.188419	0.729473		0.188419	0.937194		0.188419	0.729473		0.188419	0.13608
0.188519	0.729506		0.188519	0.93716		0.188519	0.729506		0.188519	0.136153
0.188619	0.72954		0.188619	0.937127		0.188619	0.72954		0.188619	0.136225
0.188719	0.729573		0.188719	0.937094		0.188719	0.729573		0.188719	0.136297
0.188819	0.729606		0.188819	0.93706		0.188819	0.729606		0.188819	0.136369
0.188919	0.72964		0.188919	0.937027		0.188919	0.72964		0.188919	0.136441
0.189019	0.729673		0.189019	0.936994		0.189019	0.729673		0.189019	0.136514
0.189119	0.729706		0.189119	0.93696		0.189119	0.729706		0.189119	0.136586
0.189219	0.72974		0.189219	0.936927		0.189219	0.72974		0.189219	0.136658
0.189319	0.729773		0.189319	0.936894		0.189319	0.729773		0.189319	0.13673
0.189419	0.729806		0.189419	0.93686		0.189419	0.729806		0.189419	0.136803
0.189519	0.72984		0.189519	0.936827		0.189519	0.72984		0.189519	0.136875
0.189619	0.729873		0.189619	0.936794		0.189619	0.729873		0.189619	0.136947
0.189719	0.729906		0.189719	0.93676		0.189719	0.729906		0.189719	0.137019
0.189819	0.72994		0.189819	0.936727		0.189819	0.72994		0.189819	0.137091
0.189919	0.729973		0.189919	0.936694		0.189919	0.729973		0.189919	0.137164
0.190019	0.730006		0.190019	0.93666		0.190019	0.730006		0.190019	0.137236
0.190119	0.73004		0.190119	0.936627		0.190119	0.73004		0.190119	0.137308
0.190219	0.730073		0.190219	0.936594		0.190219	0.730073		0.190219	0.13738
0.190319	0.730106		0.190319	0.93656		0.190319	0.730106		0.190319	0.137453
0.190419	0.73014		0.190419	0.936527		0.190419	0.73014		0.190419	0.137525
0.190519	0.730173		0.190519	0.936494		0.190519	0.730173		0.190519	0.137597
0.190619	0.730206		0.190619	0.93646		0.190619	0.730206		0.190619	0.137669
0.190719	0.73024		0.190719	0.936427		0.190719	0.73024		0.190719	0.137742
0.190819	0.730273		0.190819	0.936394		0.190819	0.730273		0.190819	0.137814
0.190919	0.730306		0.190919	0.93636		0.190919	0.730306		0.190919	0.137886
0.191019	0.73034		0.191019	0.936327		0.191019	0.73034		0.191019	0.137958
0.191119	0.730373		0.191119	0.936294		0.191119	0.730373		0.191119	0.13803
0.191219	0.730406		0.191219	0.93626		0.191219	0.730406		0.191219	0.138103
0.191319	0.73044		0.191319	0.936227		0.191319	0.73044		0.191319	0.138175
0.191419	0.730473		0.191419	0.936194		0.191419	0.730473		0.191419	0.138247
0.191519	0.730506		0.191519	0.93616		0.191519	0.730506		0.191519	0.138319
0.191619	0.73054		0.191619	0.936127		0.191619	0.73054		0.191619	0.138392
0.191719	0.730573		0.191719	0.936094		0.191719	0.730573		0.191719	0.138464
0.191819	0.730606		0.191819	0.93606		0.191819	0.730606		0.191819	0.138536
0.191919	0.73064		0.191919	0.936027		0.191919	0.73064		0.191919	0.138608
0.192019	0.730673		0.192019	0.935994		0.192019	0.730673		0.192019	0.138681
0.192119	0.730706		0.192119	0.93596		0.192119	0.730706		0.192119	0.138753
0.192219	0.73074		0.192219	0.935927		0.192219	0.73074		0.192219	0.138825
0.192319	0.730773		0.192319	0.935894		0.192319	0.730773		0.192319	0.138897
0.192419	0.730806		0.192419	0.93586		0.192419	0.730806		0.192419	0.138969
0.192519	0.73084		0.192519	0.935827		0.192519	0.73084		0.192519	0.139042
0.192619	0.730873		0.192619	0.935794		0.192619	0.730873		0.192619	0.139114
0.192719	0.730906		0.192719	0.93576		0.192719	0.730906		0.192719	0.139186
0.192819	0.73094		0.192819	0.935727		0.192819	0.73094		0.192819	0.139258
0.192919	0.730973		0.192919	0.935694		0.192919	0.730973		0.192919	0.139331
0.193019	0.731006		0.193019	0.93566		0.193019	0.731006		0.193019	0.139403
0.193119	0.73104		0.193119	0.935627		0.193119	0.73104		0.193119	0.139475
0.193219	0.731073		0.193219	0.935594		0.193219	0.731073		0.193219	0.139547
0.193319	0.731106		0.193319	0.93556		0.193319	0.731106		0.193319	0.13962
0.193419	0.73114		0.193419	0.935527		0.193419	0.73114		0.193419	0.139692
0.193519	0.731173		0.193519	0.935494		0.193519	0.731173		0.193519	0.139764
0.193619	0.731206		0.193619	0.93546		0.193619	0.731206		0.193619	0.139836
0.193719	0.73124		0.193719	0.935427		0.193719	0.73124		0.193719	0.139908
0.193819	0.731273		0.193819	0.935394		0.193819	0.731273		0.193819	0.139981
0.193919	0.731306		0.193919	0.93536		0.193919	0.731306		0.193919	0.140053
0.194019	0.73134		0.194019	0.935327		0.194019	0.73134		0.194019	0.140125
0.194119	0.731373		0.194119	0.935294		0.194119	0.731373		0.194119	0.140197
0.194219	0.731406		0.194219	0.93526		0.194219	0.731406		0.194219	0.14027
0.194319	0.73144		0.194319	0.935227		0.194319	0.73144		0.194319	0.140342
0.194419	0.731473		0.194419	0.935194		0.194419	0.731473		0.194419	0.140414
0.194519	0.731506		0.194519	0.93516		0.194519	0.731506		0.194519	0.140486
0.194619	0.73154		0.194619	0.935127		0.194619	0.73154		0.194619	0.140559
0.194719	0.731573		0.194719	0.935094		0.194719	0.731573		0.194719	0.140631
0.194819	0.731606		0.194819	0.93506		0.194819	0.731606		0.194819	0.140703
0.194919	0.73164		0.194919	0.935027		0.194919	0.73164		0.194919	0.140775
0.19502	0.731673		0.19502	0.934993		0.19502	0.731673		0.19502	0.140847
0.19512	0.731707		0.19512	0.93496		0.19512	0.731707		0.19512	0.14092
0.19522	0.73174		0.19522	0.934927		0.19522	0.73174		0.19522	0.140992
0.19532	0.731773		0.19532	0.934893		0.19532	0.731773		0.19532	0.141064
0.19542	0.731807		0.19542	0.93486		0.19542	0.731807		0.19542	0.141136
0.19552	0.73184		0.19552	0.934827		0.19552	0.73184		0.19552	0.141209
0.19562	0.731873		0.19562	0.934793		0.19562	0.731873		0.19562	0.141281
0.19572	0.731907		0.19572	0.93476		0.19572	0.731907		0.19572	0.141353
0.19582	0.73194		0.19582	0.934727		0.19582	0.73194		0.19582	0.141425
0.19592	0.731973		0.19592	0.934693		0.19592	0.731973		0.19592	0.141497
0.19602	0.732007		0.19602	0.93466		0.19602	0.732007		0.19602	0.14157
0.19612	0.73204		0.19612	0.934627		0.19612	0.73204		0.19612	0.141642
0.19622	0.732073		0.19622	0.934593		0.19622	0.732073		0.19622	0.141714
0.19632	0.732107		0.19632	0.93456		0.19632	0.732107		0.19632	0.141786
0.19642	0.73214		0.19642	0.934527		0.19642	0.73214		0.19642	0.141859
0.19652	0.732173		0.19652	0.934493		0.19652	0.732173		0.19652	0.141931
0.19662	0.732207		0.19662	0.93446		0.19662	0.732207		0.19662	0.142003
0.19672	0.73224		0.19672	0.934427		0.19672	0.73224		0.19672	0.142075
0.19682	0.732273		0.19682	0.934393		0.19682	0.732273		0.19682	0.142148
0.19692	0.732307		0.19692	0.93436		0.19692	0.732307		0.19692	0.14222
0.19702	0.73234		0.19702	0.934327		0.19702	0.73234		0.19702	0.142292
0.19712	0.732373		0.19712	0.934293		0.19712	0.732373		0.19712	0.142364
0.19722	0.732407		0.19722	0.93426		0.19722	0.732407		0.19722	0.142436
0.19732	0.73244		0.19732	0.934227		0.19732	0.73244		0.19732	0.142509
0.19742	0.732473		0.19742	0.934193		0.19742	0.732473		0.19742	0.142581
0.19752	0.732507		0.19752	0.93416		0.19752	0.732507		0.19752	0.142653
0.19762	0.73254		0.19762	0.934127		0.19762	0.73254		0.19762	0.142725
0.19772	0.732573		0.19772	0.934093		0.19772	0.732573		0.19772	0.142798
0.19782	0.732607		0.19782	0.93406		0.19782	0.732607		0.19782	0.14287
0.19792	0.73264		0.19792	0.934027		0.19792	0.73264		0.19792	0.142942
0.19802	0.732673		0.19802	0.933993		0.19802	0.732673		0.19802	0.143014
0.19812	0.732707		0.19812	0.93396		0.19812	0.732707		0.19812	0.143087
0.19822	0.73274		0.19822	0.933927		0.19822	0.73274		0.19822	0.143159
0.19832	0.732773		0.19832	0.933893		0.19832	0.732773		0.19832	0.143231
0.19842	0.732807		0.19842	0.93386		0.19842	0.732807		0.19842	0.143303
0.19852	0.73284		0.19852	0.933827		0.19852	0.73284		0.19852	0.143375
0.19862	0.732873		0.19862	0.933793		0.19862	0.732873		0.19862	0.143448
0.19872	0.732907		0.19872	0.93376		0.19872	0.732907		0.19872	0.14352
0.19882	0.73294		0.19882	0.933727		0.19882	0.73294		0.19882	0.143592
0.19892	0.732973		0.19892	0.933693		0.19892	0.732973		0.19892	0.143664
0.19902	0.733007		0.19902	0.93366		0.19902	0.733007		0.19902	0.143737
0.19912	0.73304		0.19912	0.933627		0.19912	0.73304		0.19912	0.143809
0.19922	0.733073		0.19922	0.933593		0.19922	0.733073		0.19922	0.143881
0.19932	0.733107		0.19932	0.93356		0.19932	0.733107		0.19932	0.143953
0.19942	0.73314		0.19942	0.933527		0.19942	0.73314		0.19942	0.144026
0.19952	0.733173		0.19952	0.933493		0.19952	0.733173		0.19952	0.144098
0.19962	0.733207		0.19962	0.93346		0.19962	0.733207		0.19962	0.14417
0.19972	0.73324		0.19972	0.933427		0.19972	0.73324		0.19972	0.144242
[truncated: 8,002 more rows]

## Sheet: Extended Data Fig. 3c
daGOAT			PeriHSCT-NB			PeriHSCT-RF			XGBoost
False positive rate	True positive rate		False positive rate	True positive rate		False positive rate	True positive rate		False positive rate	True positive rate
0	0		0	0		0	0		0	0
0.00010001	0.5		0.00010001	0.416967		0.00010001	0.166983		0.00010001	0
0.00020002	0.5		0.00020002	0.417267		0.00020002	0.1673		0.00020002	0
0.00030003	0.5		0.00030003	0.417567		0.00030003	0.167617		0.00030003	0
0.00040004	0.5		0.00040004	0.417867		0.00040004	0.167933		0.00040004	0
0.00050005	0.5		0.00050005	0.418167		0.00050005	0.16825		0.00050005	0
0.00060006	0.5		0.00060006	0.418467		0.00060006	0.168567		0.00060006	0
0.00070007	0.5		0.00070007	0.418767		0.00070007	0.168884		0.00070007	0
0.00080008	0.5		0.00080008	0.419067		0.00080008	0.1692		0.00080008	0
0.00090009	0.5		0.00090009	0.419367		0.00090009	0.169517		0.00090009	0
0.0010001	0.5		0.0010001	0.419667		0.0010001	0.169834		0.0010001	0
0.00110011	0.5		0.00110011	0.419967		0.00110011	0.17015		0.00110011	0
0.00120012	0.5		0.00120012	0.420267		0.00120012	0.170467		0.00120012	0
0.00130013	0.5		0.00130013	0.420567		0.00130013	0.170784		0.00130013	0
0.00140014	0.5		0.00140014	0.420867		0.00140014	0.1711		0.00140014	0
0.00150015	0.5		0.00150015	0.421167		0.00150015	0.171417		0.00150015	0
0.00160016	0.5		0.00160016	0.421467		0.00160016	0.171734		0.00160016	0
0.00170017	0.5		0.00170017	0.421767		0.00170017	0.172051		0.00170017	0
0.00180018	0.5		0.00180018	0.422067		0.00180018	0.172367		0.00180018	0
0.00190019	0.5		0.00190019	0.422367		0.00190019	0.172684		0.00190019	0
0.0020002	0.5		0.0020002	0.422667		0.0020002	0.173001		0.0020002	0
0.00210021	0.5		0.00210021	0.422967		0.00210021	0.173317		0.00210021	0
0.00220022	0.5		0.00220022	0.423267		0.00220022	0.173634		0.00220022	0
0.00230023	0.5		0.00230023	0.423567		0.00230023	0.173951		0.00230023	0
0.00240024	0.5		0.00240024	0.423867		0.00240024	0.174267		0.00240024	0
0.00250025	0.5		0.00250025	0.424167		0.00250025	0.174584		0.00250025	0
0.00260026	0.5		0.00260026	0.424467		0.00260026	0.174901		0.00260026	0
0.00270027	0.5		0.00270027	0.424767		0.00270027	0.175218		0.00270027	0
0.00280028	0.5		0.00280028	0.425068		0.00280028	0.175534		0.00280028	0
0.00290029	0.5		0.00290029	0.425368		0.00290029	0.175851		0.00290029	0
0.0030003	0.5		0.0030003	0.425668		0.0030003	0.176168		0.0030003	0
0.00310031	0.5		0.00310031	0.425968		0.00310031	0.176484		0.00310031	0
0.00320032	0.5		0.00320032	0.426268		0.00320032	0.176801		0.00320032	0
0.00330033	0.5		0.00330033	0.426568		0.00330033	0.177118		0.00330033	0
0.00340034	0.5		0.00340034	0.426868		0.00340034	0.177434		0.00340034	0
0.00350035	0.5		0.00350035	0.427168		0.00350035	0.177751		0.00350035	0
0.00360036	0.5		0.00360036	0.427468		0.00360036	0.178068		0.00360036	0
0.00370037	0.5		0.00370037	0.427768		0.00370037	0.178385		0.00370037	0
0.00380038	0.5		0.00380038	0.428068		0.00380038	0.178701		0.00380038	0
0.00390039	0.5		0.00390039	0.428368		0.00390039	0.179018		0.00390039	0
0.0040004	0.5		0.0040004	0.428668		0.0040004	0.179335		0.0040004	0
0.00410041	0.5		0.00410041	0.428968		0.00410041	0.179651		0.00410041	0
0.00420042	0.5		0.00420042	0.429268		0.00420042	0.179968		0.00420042	0
0.00430043	0.5		0.00430043	0.429568		0.00430043	0.180285		0.00430043	0
0.00440044	0.5		0.00440044	0.429868		0.00440044	0.180601		0.00440044	0
0.00450045	0.5		0.00450045	0.430168		0.00450045	0.180918		0.00450045	0
0.00460046	0.5		0.00460046	0.430468		0.00460046	0.181235		0.00460046	0
0.00470047	0.5		0.00470047	0.430768		0.00470047	0.181551		0.00470047	0
0.00480048	0.5		0.00480048	0.431068		0.00480048	0.181868		0.00480048	0
0.00490049	0.5		0.00490049	0.431368		0.00490049	0.182185		0.00490049	0
0.0050005	0.5		0.0050005	0.431668		0.0050005	0.182502		0.0050005	0
0.00510051	0.5		0.00510051	0.431968		0.00510051	0.182818		0.00510051	0
0.00520052	0.5		0.00520052	0.432268		0.00520052	0.183135		0.00520052	0
0.00530053	0.5		0.00530053	0.432568		0.00530053	0.183452		0.00530053	0
0.00540054	0.5		0.00540054	0.432868		0.00540054	0.183768		0.00540054	0
0.00550055	0.5		0.00550055	0.433168		0.00550055	0.184085		0.00550055	0
0.00560056	0.5		0.00560056	0.433468		0.00560056	0.184402		0.00560056	0
0.00570057	0.5		0.00570057	0.433768		0.00570057	0.184718		0.00570057	0
0.00580058	0.5		0.00580058	0.434068		0.00580058	0.185035		0.00580058	0
0.00590059	0.5		0.00590059	0.434368		0.00590059	0.185352		0.00590059	0
0.0060006	0.5		0.0060006	0.434668		0.0060006	0.185669		0.0060006	0
0.00610061	0.5		0.00610061	0.434968		0.00610061	0.185985		0.00610061	0
0.00620062	0.5		0.00620062	0.435269		0.00620062	0.186302		0.00620062	0
0.00630063	0.5		0.00630063	0.435569		0.00630063	0.186619		0.00630063	0
0.00640064	0.5		0.00640064	0.435869		0.00640064	0.186935		0.00640064	0
0.00650065	0.5		0.00650065	0.436169		0.00650065	0.187252		0.00650065	0
0.00660066	0.5		0.00660066	0.436469		0.00660066	0.187569		0.00660066	0
0.00670067	0.5		0.00670067	0.436769		0.00670067	0.187885		0.00670067	0
0.00680068	0.5		0.00680068	0.437069		0.00680068	0.188202		0.00680068	0
0.00690069	0.5		0.00690069	0.437369		0.00690069	0.188519		0.00690069	0
0.0070007	0.5		0.0070007	0.437669		0.0070007	0.188836		0.0070007	0
0.00710071	0.5		0.00710071	0.437969		0.00710071	0.189152		0.00710071	0
0.00720072	0.5		0.00720072	0.438269		0.00720072	0.189469		0.00720072	0
0.00730073	0.5		0.00730073	0.438569		0.00730073	0.189786		0.00730073	0
0.00740074	0.5		0.00740074	0.438869		0.00740074	0.190102		0.00740074	0
0.00750075	0.5		0.00750075	0.439169		0.00750075	0.190419		0.00750075	0
0.00760076	0.5		0.00760076	0.439469		0.00760076	0.190736		0.00760076	0
0.00770077	0.5		0.00770077	0.439769		0.00770077	0.191052		0.00770077	0
0.00780078	0.5		0.00780078	0.440069		0.00780078	0.191369		0.00780078	0
0.00790079	0.5		0.00790079	0.440369		0.00790079	0.191686		0.00790079	0
0.0080008	0.5		0.0080008	0.440669		0.0080008	0.192003		0.0080008	0
0.00810081	0.5		0.00810081	0.440969		0.00810081	0.192319		0.00810081	0
0.00820082	0.5		0.00820082	0.441269		0.00820082	0.192636		0.00820082	0
0.00830083	0.5		0.00830083	0.441569		0.00830083	0.192953		0.00830083	0
0.00840084	0.5		0.00840084	0.441869		0.00840084	0.193269		0.00840084	0
0.00850085	0.5		0.00850085	0.442169		0.00850085	0.193586		0.00850085	0
0.00860086	0.5		0.00860086	0.442469		0.00860086	0.193903		0.00860086	0
0.00870087	0.5		0.00870087	0.442769		0.00870087	0.194219		0.00870087	0
0.00880088	0.5		0.00880088	0.443069		0.00880088	0.194536		0.00880088	0
0.00890089	0.5		0.00890089	0.443369		0.00890089	0.194853		0.00890089	0
0.0090009	0.5		0.0090009	0.443669		0.0090009	0.19517		0.0090009	0
0.00910091	0.5		0.00910091	0.443969		0.00910091	0.195486		0.00910091	0
0.00920092	0.5		0.00920092	0.444269		0.00920092	0.195803		0.00920092	0
0.00930093	0.5		0.00930093	0.444569		0.00930093	0.19612		0.00930093	0
0.00940094	0.5		0.00940094	0.444869		0.00940094	0.196436		0.00940094	0
0.00950095	0.5		0.00950095	0.44517		0.00950095	0.196753		0.00950095	0
0.00960096	0.5		0.00960096	0.44547		0.00960096	0.19707		0.00960096	0
0.00970097	0.5		0.00970097	0.44577		0.00970097	0.197386		0.00970097	0
0.00980098	0.5		0.00980098	0.44607		0.00980098	0.197703		0.00980098	0
0.00990099	0.5		0.00990099	0.44637		0.00990099	0.19802		0.00990099	0
0.010001	0.5		0.010001	0.44667		0.010001	0.198337		0.010001	0
0.010101	0.5		0.010101	0.44697		0.010101	0.198653		0.010101	0
0.010201	0.5		0.010201	0.44727		0.010201	0.19897		0.010201	0
0.010301	0.5		0.010301	0.44757		0.010301	0.199287		0.010301	0
0.010401	0.5		0.010401	0.44787		0.010401	0.199603		0.010401	0
0.0105011	0.5		0.0105011	0.44817		0.0105011	0.19992		0.0105011	0
0.0106011	0.5		0.0106011	0.44847		0.0106011	0.200237		0.0106011	0
0.0107011	0.5		0.0107011	0.44877		0.0107011	0.200553		0.0107011	0
0.0108011	0.5		0.0108011	0.44907		0.0108011	0.20087		0.0108011	0
0.0109011	0.5		0.0109011	0.44937		0.0109011	0.201187		0.0109011	0
0.0110011	0.5		0.0110011	0.44967		0.0110011	0.201503		0.0110011	0
0.0111011	0.5		0.0111011	0.44997		0.0111011	0.20182		0.0111011	0
0.0112011	0.5		0.0112011	0.45027		0.0112011	0.202137		0.0112011	0
0.0113011	0.5		0.0113011	0.45057		0.0113011	0.202454		0.0113011	0
0.0114011	0.5		0.0114011	0.45087		0.0114011	0.20277		0.0114011	0
0.0115012	0.5		0.0115012	0.45117		0.0115012	0.203087		0.0115012	0
0.0116012	0.5		0.0116012	0.45147		0.0116012	0.203404		0.0116012	0
0.0117012	0.5		0.0117012	0.45177		0.0117012	0.20372		0.0117012	0
0.0118012	0.5		0.0118012	0.45207		0.0118012	0.204037		0.0118012	0
0.0119012	0.5		0.0119012	0.45237		0.0119012	0.204354		0.0119012	0
0.0120012	0.5		0.0120012	0.45267		0.0120012	0.20467		0.0120012	0
0.0121012	0.5		0.0121012	0.45297		0.0121012	0.204987		0.0121012	0
0.0122012	0.5		0.0122012	0.45327		0.0122012	0.205304		0.0122012	0
0.0123012	0.5		0.0123012	0.45357		0.0123012	0.205621		0.0123012	0
0.0124012	0.5		0.0124012	0.45387		0.0124012	0.205937		0.0124012	0
0.0125013	0.5		0.0125013	0.45417		0.0125013	0.206254		0.0125013	0
0.0126013	0.5		0.0126013	0.45447		0.0126013	0.206571		0.0126013	0
0.0127013	0.5		0.0127013	0.45477		0.0127013	0.206887		0.0127013	0
0.0128013	0.5		0.0128013	0.455071		0.0128013	0.207204		0.0128013	0
0.0129013	0.5		0.0129013	0.455371		0.0129013	0.207521		0.0129013	0
0.0130013	0.5		0.0130013	0.455671		0.0130013	0.207837		0.0130013	0
0.0131013	0.5		0.0131013	0.455971		0.0131013	0.208154		0.0131013	0
0.0132013	0.5		0.0132013	0.456271		0.0132013	0.208471		0.0132013	0
0.0133013	0.5		0.0133013	0.456571		0.0133013	0.208788		0.0133013	0
0.0134013	0.5		0.0134013	0.456871		0.0134013	0.209104		0.0134013	0
0.0135014	0.5		0.0135014	0.457171		0.0135014	0.209421		0.0135014	0
0.0136014	0.5		0.0136014	0.457471		0.0136014	0.209738		0.0136014	0
0.0137014	0.5		0.0137014	0.457771		0.0137014	0.210054		0.0137014	0
0.0138014	0.5		0.0138014	0.458071		0.0138014	0.210371		0.0138014	0
0.0139014	0.5		0.0139014	0.458371		0.0139014	0.210688		0.0139014	0
0.0140014	0.5		0.0140014	0.458671		0.0140014	0.211004		0.0140014	0
0.0141014	0.5		0.0141014	0.458971		0.0141014	0.211321		0.0141014	0
0.0142014	0.5		0.0142014	0.459271		0.0142014	0.211638		0.0142014	0
0.0143014	0.5		0.0143014	0.459571		0.0143014	0.211955		0.0143014	0
0.0144014	0.5		0.0144014	0.459871		0.0144014	0.212271		0.0144014	0
0.0145015	0.5		0.0145015	0.460171		0.0145015	0.212588		0.0145015	0
0.0146015	0.5		0.0146015	0.460471		0.0146015	0.212905		0.0146015	0
0.0147015	0.5		0.0147015	0.460771		0.0147015	0.213221		0.0147015	0
0.0148015	0.5		0.0148015	0.461071		0.0148015	0.213538		0.0148015	0
0.0149015	0.5		0.0149015	0.461371		0.0149015	0.213855		0.0149015	0
0.0150015	0.5		0.0150015	0.461671		0.0150015	0.214171		0.0150015	0
0.0151015	0.5		0.0151015	0.461971		0.0151015	0.214488		0.0151015	0
0.0152015	0.5		0.0152015	0.462271		0.0152015	0.214805		0.0152015	0
0.0153015	0.5		0.0153015	0.462571		0.0153015	0.215122		0.0153015	0
0.0154015	0.5		0.0154015	0.462871		0.0154015	0.215438		0.0154015	0
0.0155016	0.5		0.0155016	0.463171		0.0155016	0.215755		0.0155016	0
0.0156016	0.5		0.0156016	0.463471		0.0156016	0.216072		0.0156016	0
0.0157016	0.5		0.0157016	0.463771		0.0157016	0.216388		0.0157016	0
0.0158016	0.5		0.0158016	0.464071		0.0158016	0.216705		0.0158016	0
0.0159016	0.5		0.0159016	0.464371		0.0159016	0.217022		0.0159016	0
0.0160016	0.5		0.0160016	0.464671		0.0160016	0.217338		0.0160016	0
0.0161016	0.5		0.0161016	0.464971		0.0161016	0.217655		0.0161016	0
0.0162016	0.5		0.0162016	0.465272		0.0162016	0.217972		0.0162016	0
0.0163016	0.5		0.0163016	0.465572		0.0163016	0.218288		0.0163016	0
0.0164016	0.5		0.0164016	0.465872		0.0164016	0.218605		0.0164016	0
0.0165017	0.5		0.0165017	0.466172		0.0165017	0.218922		0.0165017	0
0.0166017	0.5		0.0166017	0.466472		0.0166017	0.219239		0.0166017	0
0.0167017	0.5		0.0167017	0.466772		0.0167017	0.219555		0.0167017	0
0.0168017	0.5		0.0168017	0.467072		0.0168017	0.219872		0.0168017	0
0.0169017	0.5		0.0169017	0.467372		0.0169017	0.220189		0.0169017	0
0.0170017	0.5		0.0170017	0.467672		0.0170017	0.220505		0.0170017	0
0.0171017	0.5		0.0171017	0.467972		0.0171017	0.220822		0.0171017	0
0.0172017	0.5		0.0172017	0.468272		0.0172017	0.221139		0.0172017	0
0.0173017	0.5		0.0173017	0.468572		0.0173017	0.221455		0.0173017	0
0.0174017	0.5		0.0174017	0.468872		0.0174017	0.221772		0.0174017	0
0.0175018	0.5		0.0175018	0.469172		0.0175018	0.222089		0.0175018	0
0.0176018	0.5		0.0176018	0.469472		0.0176018	0.222406		0.0176018	0
0.0177018	0.5		0.0177018	0.469772		0.0177018	0.222722		0.0177018	0
0.0178018	0.5		0.0178018	0.470072		0.0178018	0.223039		0.0178018	0
0.0179018	0.5		0.0179018	0.470372		0.0179018	0.223356		0.0179018	0
0.0180018	0.5		0.0180018	0.470672		0.0180018	0.223672		0.0180018	0
0.0181018	0.5		0.0181018	0.470972		0.0181018	0.223989		0.0181018	0
0.0182018	0.5		0.0182018	0.471272		0.0182018	0.224306		0.0182018	0
0.0183018	0.5		0.0183018	0.471572		0.0183018	0.224622		0.0183018	0
0.0184018	0.5		0.0184018	0.471872		0.0184018	0.224939		0.0184018	0
0.0185019	0.5		0.0185019	0.472172		0.0185019	0.225256		0.0185019	0
0.0186019	0.5		0.0186019	0.472472		0.0186019	0.225573		0.0186019	0
0.0187019	0.5		0.0187019	0.472772		0.0187019	0.225889		0.0187019	0
0.0188019	0.5		0.0188019	0.473072		0.0188019	0.226206		0.0188019	0
0.0189019	0.5		0.0189019	0.473372		0.0189019	0.226523		0.0189019	0
0.0190019	0.5		0.0190019	0.473672		0.0190019	0.226839		0.0190019	0
0.0191019	0.5		0.0191019	0.473972		0.0191019	0.227156		0.0191019	0
0.0192019	0.5		0.0192019	0.474272		0.0192019	0.227473		0.0192019	0
0.0193019	0.5		0.0193019	0.474572		0.0193019	0.227789		0.0193019	0
0.0194019	0.5		0.0194019	0.474872		0.0194019	0.228106		0.0194019	0
0.019502	0.5		0.019502	0.475173		0.019502	0.228423		0.019502	0
0.019602	0.5		0.019602	0.475473		0.019602	0.22874		0.019602	0
0.019702	0.5		0.019702	0.475773		0.019702	0.229056		0.019702	0
0.019802	0.5		0.019802	0.476073		0.019802	0.229373		0.019802	0
0.019902	0.5		0.019902	0.476373		0.019902	0.22969		0.019902	0
0.020002	0.5		0.020002	0.476673		0.020002	0.230006		0.020002	0
0.020102	0.5		0.020102	0.476973		0.020102	0.230323		0.020102	0
0.020202	0.5		0.020202	0.477273		0.020202	0.23064		0.020202	0
0.020302	0.5		0.020302	0.477573		0.020302	0.230956		0.020302	0
0.020402	0.5		0.020402	0.477873		0.020402	0.231273		0.020402	0
0.0205021	0.5		0.0205021	0.478173		0.0205021	0.23159		0.0205021	0
0.0206021	0.5		0.0206021	0.478473		0.0206021	0.231907		0.0206021	0
0.0207021	0.5		0.0207021	0.478773		0.0207021	0.232223		0.0207021	0
0.0208021	0.5		0.0208021	0.479073		0.0208021	0.23254		0.0208021	0
0.0209021	0.5		0.0209021	0.479373		0.0209021	0.232857		0.0209021	0
0.0210021	0.5		0.0210021	0.479673		0.0210021	0.233173		0.0210021	0
0.0211021	0.5		0.0211021	0.479973		0.0211021	0.23349		0.0211021	0
0.0212021	0.5		0.0212021	0.480273		0.0212021	0.233807		0.0212021	0
0.0213021	0.5		0.0213021	0.480573		0.0213021	0.234123		0.0213021	0
0.0214021	0.5		0.0214021	0.480873		0.0214021	0.23444		0.0214021	0
0.0215022	0.5		0.0215022	0.481173		0.0215022	0.234757		0.0215022	0
0.0216022	0.5		0.0216022	0.481473		0.0216022	0.235074		0.0216022	0
0.0217022	0.5		0.0217022	0.481773		0.0217022	0.23539		0.0217022	0
0.0218022	0.5		0.0218022	0.482073		0.0218022	0.235707		0.0218022	0
0.0219022	0.5		0.0219022	0.482373		0.0219022	0.236024		0.0219022	0
0.0220022	0.5		0.0220022	0.482673		0.0220022	0.23634		0.0220022	0
0.0221022	0.5		0.0221022	0.482973		0.0221022	0.236657		0.0221022	0
0.0222022	0.5		0.0222022	0.483273		0.0222022	0.236974		0.0222022	0
0.0223022	0.5		0.0223022	0.483573		0.0223022	0.23729		0.0223022	0
0.0224022	0.5		0.0224022	0.483873		0.0224022	0.237607		0.0224022	0
0.0225023	0.5		0.0225023	0.484173		0.0225023	0.237924		0.0225023	0
0.0226023	0.5		0.0226023	0.484473		0.0226023	0.23824		0.0226023	0
0.0227023	0.5		0.0227023	0.484773		0.0227023	0.238557		0.0227023	0
0.0228023	0.5		0.0228023	0.485074		0.0228023	0.238874		0.0228023	0
0.0229023	0.5		0.0229023	0.485374		0.0229023	0.239191		0.0229023	0
0.0230023	0.5		0.0230023	0.485674		0.0230023	0.239507		0.0230023	0
0.0231023	0.5		0.0231023	0.485974		0.0231023	0.239824		0.0231023	0
0.0232023	0.5		0.0232023	0.486274		0.0232023	0.240141		0.0232023	0
0.0233023	0.5		0.0233023	0.486574		0.0233023	0.240457		0.0233023	0
0.0234023	0.5		0.0234023	0.486874		0.0234023	0.240774		0.0234023	0
0.0235024	0.5		0.0235024	0.487174		0.0235024	0.241091		0.0235024	0
0.0236024	0.5		0.0236024	0.487474		0.0236024	0.241407		0.0236024	0
0.0237024	0.5		0.0237024	0.487774		0.0237024	0.241724		0.0237024	0
0.0238024	0.5		0.0238024	0.488074		0.0238024	0.242041		0.0238024	0
0.0239024	0.5		0.0239024	0.488374		0.0239024	0.242358		0.0239024	0
0.0240024	0.5		0.0240024	0.488674		0.0240024	0.242674		0.0240024	0
0.0241024	0.5		0.0241024	0.488974		0.0241024	0.242991		0.0241024	0
0.0242024	0.5		0.0242024	0.489274		0.0242024	0.243308		0.0242024	0
0.0243024	0.5		0.0243024	0.489574		0.0243024	0.243624		0.0243024	0
0.0244024	0.5		0.0244024	0.489874		0.0244024	0.243941		0.0244024	0
0.0245025	0.5		0.0245025	0.490174		0.0245025	0.244258		0.0245025	0
0.0246025	0.5		0.0246025	0.490474		0.0246025	0.244574		0.0246025	0
0.0247025	0.5		0.0247025	0.490774		0.0247025	0.244891		0.0247025	0
0.0248025	0.5		0.0248025	0.491074		0.0248025	0.245208		0.0248025	0
0.0249025	0.5		0.0249025	0.491374		0.0249025	0.245525		0.0249025	0
0.0250025	0.5		0.0250025	0.491674		0.0250025	0.245841		0.0250025	0
0.0251025	0.5		0.0251025	0.491974		0.0251025	0.246158		0.0251025	0
0.0252025	0.5		0.0252025	0.492274		0.0252025	0.246475		0.0252025	0
0.0253025	0.5		0.0253025	0.492574		0.0253025	0.246791		0.0253025	0
0.0254025	0.5		0.0254025	0.492874		0.0254025	0.247108		0.0254025	0
0.0255026	0.5		0.0255026	0.493174		0.0255026	0.247425		0.0255026	0
0.0256026	0.5		0.0256026	0.493474		0.0256026	0.247741		0.0256026	0
0.0257026	0.5		0.0257026	0.493774		0.0257026	0.248058		0.0257026	0
0.0258026	0.5		0.0258026	0.494074		0.0258026	0.248375		0.0258026	0
0.0259026	0.5		0.0259026	0.494374		0.0259026	0.248692		0.0259026	0
0.0260026	0.5		0.0260026	0.494674		0.0260026	0.249008		0.0260026	0
0.0261026	0.5		0.0261026	0.494974		0.0261026	0.249325		0.0261026	0
0.0262026	0.5		0.0262026	0.495275		0.0262026	0.249642		0.0262026	0
0.0263026	0.5		0.0263026	0.495575		0.0263026	0.249958		0.0263026	0
0.0264026	0.5		0.0264026	0.495875		0.0264026	0.250275		0.0264026	0
0.0265027	0.5		0.0265027	0.496175		0.0265027	0.250592		0.0265027	0
0.0266027	0.5		0.0266027	0.496475		0.0266027	0.250908		0.0266027	0
0.0267027	0.5		0.0267027	0.496775		0.0267027	0.251225		0.0267027	0
0.0268027	0.5		0.0268027	0.497075		0.0268027	0.251542		0.0268027	0
0.0269027	0.5		0.0269027	0.497375		0.0269027	0.251859		0.0269027	0
0.0270027	0.5		0.0270027	0.497675		0.0270027	0.252175		0.0270027	0
0.0271027	0.5		0.0271027	0.497975		0.0271027	0.252492		0.0271027	0
0.0272027	0.5		0.0272027	0.498275		0.0272027	0.252809		0.0272027	0
0.0273027	0.5		0.0273027	0.498575		0.0273027	0.253125		0.0273027	0
0.0274027	0.5		0.0274027	0.498875		0.0274027	0.253442		0.0274027	0
0.0275028	0.5		0.0275028	0.499175		0.0275028	0.253759		0.0275028	0
0.0276028	0.5		0.0276028	0.499475		0.0276028	0.254075		0.0276028	0
0.0277028	0.5		0.0277028	0.499775		0.0277028	0.254392		0.0277028	0
0.0278028	0.5		0.0278028	0.500075		0.0278028	0.254709		0.0278028	0
0.0279028	0.5		0.0279028	0.500375		0.0279028	0.255026		0.0279028	0
0.0280028	0.5		0.0280028	0.500675		0.0280028	0.255342		0.0280028	0
0.0281028	0.5		0.0281028	0.500975		0.0281028	0.255659		0.0281028	0
0.0282028	0.5		0.0282028	0.501275		0.0282028	0.255976		0.0282028	0
0.0283028	0.5		0.0283028	0.501575		0.0283028	0.256292		0.0283028	0
0.0284028	0.5		0.0284028	0.501875		0.0284028	0.256609		0.0284028	0
0.0285029	0.5		0.0285029	0.502175		0.0285029	0.256926		0.0285029	0
0.0286029	0.5		0.0286029	0.502475		0.0286029	0.257242		0.0286029	0
0.0287029	0.5		0.0287029	0.502775		0.0287029	0.257559		0.0287029	0
0.0288029	0.5		0.0288029	0.503075		0.0288029	0.257876		0.0288029	0
0.0289029	0.5		0.0289029	0.503375		0.0289029	0.258192		0.0289029	0
0.0290029	0.5		0.0290029	0.503675		0.0290029	0.258509		0.0290029	0
0.0291029	0.5		0.0291029	0.503975		0.0291029	0.258826		0.0291029	0
0.0292029	0.5		0.0292029	0.504275		0.0292029	0.259143		0.0292029	0
0.0293029	0.5		0.0293029	0.504575		0.0293029	0.259459		0.0293029	0
0.0294029	0.5		0.0294029	0.504875		0.0294029	0.259776		0.0294029	0
0.029503	0.5		0.029503	0.505176		0.029503	0.260093		0.029503	0
0.029603	0.5		0.029603	0.505476		0.029603	0.260409		0.029603	0
0.029703	0.5		0.029703	0.505776		0.029703	0.260726		0.029703	0
0.029803	0.5		0.029803	0.506076		0.029803	0.261043		0.029803	0
0.029903	0.5		0.029903	0.506376		0.029903	0.261359		0.029903	0
0.030003	0.5		0.030003	0.506676		0.030003	0.261676		0.030003	0
0.030103	0.5		0.030103	0.506976		0.030103	0.261993		0.030103	0
0.030203	0.5		0.030203	0.507276		0.030203	0.26231		0.030203	0
0.030303	0.5		0.030303	0.507576		0.030303	0.262626		0.030303	0
0.030403	0.5		0.030403	0.507876		0.030403	0.262943		0.030403	0
0.0305031	0.5		0.0305031	0.508176		0.0305031	0.26326		0.0305031	0
0.0306031	0.5		0.0306031	0.508476		0.0306031	0.263576		0.0306031	0
0.0307031	0.5		0.0307031	0.508776		0.0307031	0.263893		0.0307031	0
0.0308031	0.5		0.0308031	0.509076		0.0308031	0.26421		0.0308031	0
0.0309031	0.5		0.0309031	0.509376		0.0309031	0.264526		0.0309031	0
0.0310031	0.5		0.0310031	0.509676		0.0310031	0.264843		0.0310031	0
0.0311031	0.5		0.0311031	0.509976		0.0311031	0.26516		0.0311031	0
0.0312031	0.5		0.0312031	0.510276		0.0312031	0.265477		0.0312031	0
0.0313031	0.5		0.0313031	0.510576		0.0313031	0.265793		0.0313031	0
0.0314031	0.5		0.0314031	0.510876		0.0314031	0.26611		0.0314031	0
0.0315032	0.5		0.0315032	0.511176		0.0315032	0.266427		0.0315032	0
0.0316032	0.5		0.0316032	0.511476		0.0316032	0.266743		0.0316032	0
0.0317032	0.5		0.0317032	0.511776		0.0317032	0.26706		0.0317032	0
0.0318032	0.5		0.0318032	0.512076		0.0318032	0.267377		0.0318032	0
0.0319032	0.5		0.0319032	0.512376		0.0319032	0.267693		0.0319032	0
0.0320032	0.5		0.0320032	0.512676		0.0320032	0.26801		0.0320032	0
0.0321032	0.5		0.0321032	0.512976		0.0321032	0.268327		0.0321032	0
0.0322032	0.5		0.0322032	0.513276		0.0322032	0.268644		0.0322032	0
0.0323032	0.5		0.0323032	0.513576		0.0323032	0.26896		0.0323032	0
0.0324032	0.5		0.0324032	0.513876		0.0324032	0.269277		0.0324032	0
0.0325033	0.5		0.0325033	0.514176		0.0325033	0.269594		0.0325033	0
0.0326033	0.5		0.0326033	0.514476		0.0326033	0.26991		0.0326033	0
0.0327033	0.5		0.0327033	0.514776		0.0327033	0.270227		0.0327033	0
0.0328033	0.5		0.0328033	0.515077		0.0328033	0.270544		0.0328033	0
0.0329033	0.5		0.0329033	0.515377		0.0329033	0.27086		0.0329033	0
0.0330033	0.5		0.0330033	0.515677		0.0330033	0.271177		0.0330033	0
0.0331033	0.5		0.0331033	0.515977		0.0331033	0.271494		0.0331033	0
0.0332033	0.5		0.0332033	0.516277		0.0332033	0.271811		0.0332033	0
0.0333033	0.5		0.0333033	0.516577		0.0333033	0.272127		0.0333033	0
0.0334033	0.5		0.0334033	0.516877		0.0334033	0.272444		0.0334033	0
0.0335034	0.5		0.0335034	0.517177		0.0335034	0.272761		0.0335034	0
0.0336034	0.5		0.0336034	0.517477		0.0336034	0.273077		0.0336034	0
0.0337034	0.5		0.0337034	0.517777		0.0337034	0.273394		0.0337034	0
0.0338034	0.5		0.0338034	0.518077		0.0338034	0.273711		0.0338034	0
0.0339034	0.5		0.0339034	0.518377		0.0339034	0.274027		0.0339034	0
0.0340034	0.5		0.0340034	0.518677		0.0340034	0.274344		0.0340034	0
0.0341034	0.5		0.0341034	0.518977		0.0341034	0.274661		0.0341034	0
0.0342034	0.5		0.0342034	0.519277		0.0342034	0.274977		0.0342034	0
0.0343034	0.5		0.0343034	0.519577		0.0343034	0.275294		0.0343034	0
0.0344034	0.5		0.0344034	0.519877		0.0344034	0.275611		0.0344034	0
0.0345035	0.5		0.0345035	0.520177		0.0345035	0.275928		0.0345035	0
0.0346035	0.5		0.0346035	0.520477		0.0346035	0.276244		0.0346035	0
0.0347035	0.5		0.0347035	0.520777		0.0347035	0.276561		0.0347035	0
0.0348035	0.5		0.0348035	0.521077		0.0348035	0.276878		0.0348035	0
0.0349035	0.5		0.0349035	0.521377		0.0349035	0.277194		0.0349035	0
0.0350035	0.5		0.0350035	0.521677		0.0350035	0.277511		0.0350035	0
0.0351035	0.5		0.0351035	0.521977		0.0351035	0.277828		0.0351035	0
0.0352035	0.5		0.0352035	0.522277		0.0352035	0.278144		0.0352035	0
0.0353035	0.5		0.0353035	0.522577		0.0353035	0.278461		0.0353035	0
0.0354035	0.5		0.0354035	0.522877		0.0354035	0.278778		0.0354035	0
0.0355036	0.5		0.0355036	0.523177		0.0355036	0.279095		0.0355036	0
0.0356036	0.5		0.0356036	0.523477		0.0356036	0.279411		0.0356036	0
0.0357036	0.5		0.0357036	0.523777		0.0357036	0.279728		0.0357036	0
0.0358036	0.5		0.0358036	0.524077		0.0358036	0.280045		0.0358036	0
0.0359036	0.5		0.0359036	0.524377		0.0359036	0.280361		0.0359036	0
0.0360036	0.5		0.0360036	0.524677		0.0360036	0.280678		0.0360036	0
0.0361036	0.5		0.0361036	0.524977		0.0361036	0.280995		0.0361036	0
0.0362036	0.5		0.0362036	0.525278		0.0362036	0.281311		0.0362036	0
0.0363036	0.5		0.0363036	0.525578		0.0363036	0.281628		0.0363036	0
0.0364036	0.5		0.0364036	0.525878		0.0364036	0.281945		0.0364036	0
0.0365037	0.5		0.0365037	0.526178		0.0365037	0.282262		0.0365037	0
0.0366037	0.5		0.0366037	0.526478		0.0366037	0.282578		0.0366037	0
0.0367037	0.5		0.0367037	0.526778		0.0367037	0.282895		0.0367037	0
0.0368037	0.5		0.0368037	0.527078		0.0368037	0.283212		0.0368037	0
0.0369037	0.5		0.0369037	0.527378		0.0369037	0.283528		0.0369037	0
0.0370037	0.5		0.0370037	0.527678		0.0370037	0.283845		0.0370037	0
0.0371037	0.5		0.0371037	0.527978		0.0371037	0.284162		0.0371037	0
0.0372037	0.5		0.0372037	0.528278		0.0372037	0.284478		0.0372037	0
0.0373037	0.5		0.0373037	0.528578		0.0373037	0.284795		0.0373037	0
0.0374037	0.5		0.0374037	0.528878		0.0374037	0.285112		0.0374037	0
0.0375038	0.5		0.0375038	0.529178		0.0375038	0.285429		0.0375038	0
0.0376038	0.5		0.0376038	0.529478		0.0376038	0.285745		0.0376038	0
0.0377038	0.5		0.0377038	0.529778		0.0377038	0.286062		0.0377038	0
0.0378038	0.5		0.0378038	0.530078		0.0378038	0.286379		0.0378038	0
0.0379038	0.5		0.0379038	0.530378		0.0379038	0.286695		0.0379038	0
0.0380038	0.5		0.0380038	0.530678		0.0380038	0.287012		0.0380038	0
0.0381038	0.5		0.0381038	0.530978		0.0381038	0.287329		0.0381038	0
0.0382038	0.5		0.0382038	0.531278		0.0382038	0.287645		0.0382038	0
0.0383038	0.5		0.0383038	0.531578		0.0383038	0.287962		0.0383038	0
0.0384038	0.5		0.0384038	0.531878		0.0384038	0.288279		0.0384038	0
0.0385039	0.5		0.0385039	0.532178		0.0385039	0.288596		0.0385039	0
0.0386039	0.5		0.0386039	0.532478		0.0386039	0.288912		0.0386039	0
0.0387039	0.5		0.0387039	0.532778		0.0387039	0.289229		0.0387039	0
0.0388039	0.5		0.0388039	0.533078		0.0388039	0.289546		0.0388039	0
0.0389039	0.5		0.0389039	0.533378		0.0389039	0.289862		0.0389039	0
0.0390039	0.5		0.0390039	0.533678		0.0390039	0.290179		0.0390039	0
0.0391039	0.5		0.0391039	0.533978		0.0391039	0.290496		0.0391039	0
0.0392039	0.5		0.0392039	0.534278		0.0392039	0.290812		0.0392039	0
0.0393039	0.5		0.0393039	0.534578		0.0393039	0.291129		0.0393039	0
0.0394039	0.5		0.0394039	0.534878		0.0394039	0.291446		0.0394039	0
0.039504	0.5		0.039504	0.535179		0.039504	0.291763		0.039504	0
0.039604	0.5		0.039604	0.535479		0.039604	0.292079		0.039604	0
0.039704	0.5		0.039704	0.535779		0.039704	0.292396		0.039704	0
0.039804	0.5		0.039804	0.536079		0.039804	0.292713		0.039804	0
0.039904	0.5		0.039904	0.536379		0.039904	0.293029		0.039904	0
0.040004	0.5		0.040004	0.536679		0.040004	0.293346		0.040004	0
0.040104	0.5		0.040104	0.536979		0.040104	0.293663		0.040104	0
0.040204	0.5		0.040204	0.537279		0.040204	0.293979		0.040204	0
0.040304	0.5		0.040304	0.537579		0.040304	0.294296		0.040304	0
0.040404	0.5		0.040404	0.537879		0.040404	0.294613		0.040404	0
0.0405041	0.5		0.0405041	0.538179		0.0405041	0.294929		0.0405041	0
0.0406041	0.5		0.0406041	0.538479		0.0406041	0.295246		0.0406041	0
0.0407041	0.5		0.0407041	0.538779		0.0407041	0.295563		0.0407041	0
0.0408041	0.5		0.0408041	0.539079		0.0408041	0.29588		0.0408041	0
0.0409041	0.5		0.0409041	0.539379		0.0409041	0.296196		0.0409041	0
0.0410041	0.5		0.0410041	0.539679		0.0410041	0.296513		0.0410041	0
0.0411041	0.5		0.0411041	0.539979		0.0411041	0.29683		0.0411041	0
0.0412041	0.5		0.0412041	0.540279		0.0412041	0.297146		0.0412041	0
0.0413041	0.5		0.0413041	0.540579		0.0413041	0.297463		0.0413041	0
0.0414041	0.5		0.0414041	0.540879		0.0414041	0.29778		0.0414041	0
0.0415042	0.5		0.0415042	0.541179		0.0415042	0.298096		0.0415042	0
0.0416042	0.5		0.0416042	0.541479		0.0416042	0.298413		0.0416042	0
0.0417042	0.5		0.0417042	0.541779		0.0417042	0.29873		0.0417042	0
0.0418042	0.5		0.0418042	0.542079		0.0418042	0.299047		0.0418042	0
0.0419042	0.5		0.0419042	0.542379		0.0419042	0.299363		0.0419042	0
0.0420042	0.5		0.0420042	0.542679		0.0420042	0.29968		0.0420042	0
0.0421042	0.5		0.0421042	0.542979		0.0421042	0.299997		0.0421042	0
0.0422042	0.5		0.0422042	0.543279		0.0422042	0.300313		0.0422042	0
0.0423042	0.5		0.0423042	0.543579		0.0423042	0.30063		0.0423042	0
0.0424042	0.5		0.0424042	0.543879		0.0424042	0.300947		0.0424042	0
0.0425043	0.5		0.0425043	0.544179		0.0425043	0.301263		0.0425043	0
0.0426043	0.5		0.0426043	0.544479		0.0426043	0.30158		0.0426043	0
0.0427043	0.5		0.0427043	0.544779		0.0427043	0.301897		0.0427043	0
0.0428043	0.5		0.0428043	0.54508		0.0428043	0.302214		0.0428043	0
0.0429043	0.5		0.0429043	0.54538		0.0429043	0.30253		0.0429043	0
0.0430043	0.5		0.0430043	0.54568		0.0430043	0.302847		0.0430043	0
0.0431043	0.5		0.0431043	0.54598		0.0431043	0.303164		0.0431043	0
0.0432043	0.5		0.0432043	0.54628		0.0432043	0.30348		0.0432043	0
0.0433043	0.5		0.0433043	0.54658		0.0433043	0.303797		0.0433043	0
0.0434043	0.5		0.0434043	0.54688		0.0434043	0.304114		0.0434043	0
0.0435044	0.5		0.0435044	0.54718		0.0435044	0.30443		0.0435044	0
0.0436044	0.5		0.0436044	0.54748		0.0436044	0.304747		0.0436044	0
0.0437044	0.5		0.0437044	0.54778		0.0437044	0.305064		0.0437044	0
0.0438044	0.5		0.0438044	0.54808		0.0438044	0.305381		0.0438044	0
0.0439044	0.5		0.0439044	0.54838		0.0439044	0.305697		0.0439044	0
0.0440044	0.5		0.0440044	0.54868		0.0440044	0.306014		0.0440044	0
0.0441044	0.5		0.0441044	0.54898		0.0441044	0.306331		0.0441044	0
0.0442044	0.5		0.0442044	0.54928		0.0442044	0.306647		0.0442044	0
0.0443044	0.5		0.0443044	0.54958		0.0443044	0.306964		0.0443044	0
0.0444044	0.5		0.0444044	0.54988		0.0444044	0.307281		0.0444044	0
0.0445045	0.5		0.0445045	0.55018		0.0445045	0.307597		0.0445045	0
0.0446045	0.5		0.0446045	0.55048		0.0446045	0.307914		0.0446045	0
0.0447045	0.5		0.0447045	0.55078		0.0447045	0.308231		0.0447045	0
0.0448045	0.5		0.0448045	0.55108		0.0448045	0.308548		0.0448045	0
0.0449045	0.5		0.0449045	0.55138		0.0449045	0.308864		0.0449045	0
0.0450045	0.5		0.0450045	0.55168		0.0450045	0.309181		0.0450045	0
0.0451045	0.5		0.0451045	0.55198		0.0451045	0.309498		0.0451045	0
0.0452045	0.5		0.0452045	0.55228		0.0452045	0.309814		0.0452045	0
0.0453045	0.5		0.0453045	0.55258		0.0453045	0.310131		0.0453045	0
0.0454045	0.5		0.0454045	0.55288		0.0454045	0.310448		0.0454045	0
0.0455046	0.5		0.0455046	0.55318		0.0455046	0.310764		0.0455046	0
0.0456046	0.5		0.0456046	0.55348		0.0456046	0.311081		0.0456046	0
0.0457046	0.5		0.0457046	0.55378		0.0457046	0.311398		0.0457046	0
0.0458046	0.5		0.0458046	0.55408		0.0458046	0.311715		0.0458046	0
0.0459046	0.5		0.0459046	0.55438		0.0459046	0.312031		0.0459046	0
0.0460046	0.5		0.0460046	0.55468		0.0460046	0.312348		0.0460046	0
0.0461046	0.5		0.0461046	0.55498		0.0461046	0.312665		0.0461046	0
0.0462046	0.5		0.0462046	0.555281		0.0462046	0.312981		0.0462046	0
0.0463046	0.5		0.0463046	0.555581		0.0463046	0.313298		0.0463046	0
0.0464046	0.5		0.0464046	0.555881		0.0464046	0.313615		0.0464046	0
0.0465047	0.5		0.0465047	0.556181		0.0465047	0.313931		0.0465047	0
0.0466047	0.5		0.0466047	0.556481		0.0466047	0.314248		0.0466047	0
0.0467047	0.5		0.0467047	0.556781		0.0467047	0.314565		0.0467047	0
0.0468047	0.5		0.0468047	0.557081		0.0468047	0.314881		0.0468047	0
0.0469047	0.5		0.0469047	0.557381		0.0469047	0.315198		0.0469047	0
0.0470047	0.5		0.0470047	0.557681		0.0470047	0.315515		0.0470047	0
0.0471047	0.5		0.0471047	0.557981		0.0471047	0.315832		0.0471047	0
0.0472047	0.5		0.0472047	0.558281		0.0472047	0.316148		0.0472047	0
0.0473047	0.5		0.0473047	0.558581		0.0473047	0.316465		0.0473047	0
0.0474047	0.5		0.0474047	0.558881		0.0474047	0.316782		0.0474047	0
0.0475048	0.5		0.0475048	0.559181		0.0475048	0.317098		0.0475048	0
0.0476048	0.5		0.0476048	0.559481		0.0476048	0.317415		0.0476048	0
0.0477048	0.5		0.0477048	0.559781		0.0477048	0.317732		0.0477048	0
0.0478048	0.5		0.0478048	0.560081		0.0478048	0.318048		0.0478048	0
0.0479048	0.5		0.0479048	0.560381		0.0479048	0.318365		0.0479048	0
0.0480048	0.5		0.0480048	0.560681		0.0480048	0.318682		0.0480048	0
0.0481048	0.5		0.0481048	0.560981		0.0481048	0.318999		0.0481048	0
0.0482048	0.5		0.0482048	0.561281		0.0482048	0.319315		0.0482048	0
0.0483048	0.5		0.0483048	0.561581		0.0483048	0.319632		0.0483048	0
0.0484048	0.5		0.0484048	0.561881		0.0484048	0.319949		0.0484048	0
0.0485049	0.5		0.0485049	0.562181		0.0485049	0.320265		0.0485049	0
0.0486049	0.5		0.0486049	0.562481		0.0486049	0.320582		0.0486049	0
0.0487049	0.5		0.0487049	0.562781		0.0487049	0.320899		0.0487049	0
0.0488049	0.5		0.0488049	0.563081		0.0488049	0.321215		0.0488049	0
0.0489049	0.5		0.0489049	0.563381		0.0489049	0.321532		0.0489049	0
0.0490049	0.5		0.0490049	0.563681		0.0490049	0.321849		0.0490049	0
0.0491049	0.5		0.0491049	0.563981		0.0491049	0.322166		0.0491049	0
0.0492049	0.5		0.0492049	0.564281		0.0492049	0.322482		0.0492049	0
0.0493049	0.5		0.0493049	0.564581		0.0493049	0.322799		0.0493049	0
0.0494049	0.5		0.0494049	0.564881		0.0494049	0.323116		0.0494049	0
0.049505	0.5		0.049505	0.565182		0.049505	0.323432		0.049505	0
0.049605	0.5		0.049605	0.565482		0.049605	0.323749		0.049605	0
0.049705	0.5		0.049705	0.565782		0.049705	0.324066		0.049705	0
0.049805	0.5		0.049805	0.566082		0.049805	0.324382		0.049805	0
0.049905	0.5		0.049905	0.566382		0.049905	0.324699		0.049905	0
0.050005	0.5		0.050005	0.566682		0.050005	0.325016		0.050005	0
0.050105	0.5		0.050105	0.566982		0.050105	0.325333		0.050105	0
0.050205	0.5		0.050205	0.567282		0.050205	0.325649		0.050205	0
0.050305	0.5		0.050305	0.567582		0.050305	0.325966		0.050305	0
0.050405	0.5		0.050405	0.567882		0.050405	0.326283		0.050405	0
0.0505051	0.5		0.0505051	0.568182		0.0505051	0.326599		0.0505051	0
0.0506051	0.5		0.0506051	0.568482		0.0506051	0.326916		0.0506051	0
0.0507051	0.5		0.0507051	0.568782		0.0507051	0.327233		0.0507051	0
0.0508051	0.5		0.0508051	0.569082		0.0508051	0.327549		0.0508051	0
0.0509051	0.5		0.0509051	0.569382		0.0509051	0.327866		0.0509051	0
0.0510051	0.5		0.0510051	0.569682		0.0510051	0.328183		0.0510051	0
0.0511051	0.5		0.0511051	0.569982		0.0511051	0.3285		0.0511051	0
0.0512051	0.5		0.0512051	0.570282		0.0512051	0.328816		0.0512051	0
0.0513051	0.5		0.0513051	0.570582		0.0513051	0.329133		0.0513051	0
0.0514051	0.5		0.0514051	0.570882		0.0514051	0.32945		0.0514051	0
0.0515052	0.5		0.0515052	0.571182		0.0515052	0.329766		0.0515052	0
0.0516052	0.5		0.0516052	0.571482		0.0516052	0.330083		0.0516052	0
0.0517052	0.5		0.0517052	0.571782		0.0517052	0.3304		0.0517052	0
0.0518052	0.5		0.0518052	0.572082		0.0518052	0.330716		0.0518052	0
0.0519052	0.5		0.0519052	0.572382		0.0519052	0.331033		0.0519052	0
0.0520052	0.5		0.0520052	0.572682		0.0520052	0.33135		0.0520052	0
0.0521052	0.5		0.0521052	0.572982		0.0521052	0.331666		0.0521052	0
0.0522052	0.5		0.0522052	0.573282		0.0522052	0.331983		0.0522052	0
0.0523052	0.5		0.0523052	0.573582		0.0523052	0.3323		0.0523052	0
0.0524052	0.5		0.0524052	0.573882		0.0524052	0.332617		0.0524052	0
0.0525053	0.5		0.0525053	0.574182		0.0525053	0.332933		0.0525053	0
0.0526053	0.5		0.0526053	0.574482		0.0526053	0.33325		0.0526053	0
0.0527053	0.5		0.0527053	0.574782		0.0527053	0.333567		0.0527053	0
0.0528053	0.5		0.0528053	0.575083		0.0528053	0.333883		0.0528053	0
0.0529053	0.5		0.0529053	0.575383		0.0529053	0.3342		0.0529053	0
0.0530053	0.5		0.0530053	0.575683		0.0530053	0.334517		0.0530053	0
0.0531053	0.5		0.0531053	0.575983		0.0531053	0.334833		0.0531053	0
0.0532053	0.5		0.0532053	0.576283		0.0532053	0.33515		0.0532053	0
0.0533053	0.5		0.0533053	0.576583		0.0533053	0.335467		0.0533053	0
0.0534053	0.5		0.0534053	0.576883		0.0534053	0.335784		0.0534053	0
0.0535054	0.5		0.0535054	0.577183		0.0535054	0.3361		0.0535054	0
0.0536054	0.5		0.0536054	0.577483		0.0536054	0.336417		0.0536054	0
0.0537054	0.5		0.0537054	0.577783		0.0537054	0.336734		0.0537054	0
0.0538054	0.5		0.0538054	0.578083		0.0538054	0.33705		0.0538054	0
0.0539054	0.5		0.0539054	0.578383		0.0539054	0.337367		0.0539054	0
0.0540054	0.5		0.0540054	0.578683		0.0540054	0.337684		0.0540054	0
0.0541054	0.5		0.0541054	0.578983		0.0541054	0.338		0.0541054	0
0.0542054	0.5		0.0542054	0.579283		0.0542054	0.338317		0.0542054	0
0.0543054	0.5		0.0543054	0.579583		0.0543054	0.338634		0.0543054	0
0.0544054	0.5		0.0544054	0.579883		0.0544054	0.338951		0.0544054	0
0.0545055	0.5		0.0545055	0.580183		0.0545055	0.339267		0.0545055	0
0.0546055	0.5		0.0546055	0.580483		0.0546055	0.339584		0.0546055	0
0.0547055	0.5		0.0547055	0.580783		0.0547055	0.339901		0.0547055	0
0.0548055	0.5		0.0548055	0.581083		0.0548055	0.340217		0.0548055	0
0.0549055	0.5		0.0549055	0.581383		0.0549055	0.340534		0.0549055	0
0.0550055	0.5		0.0550055	0.581683		0.0550055	0.340851		0.0550055	0
0.0551055	0.5		0.0551055	0.581983		0.0551055	0.341167		0.0551055	0
0.0552055	0.5		0.0552055	0.582283		0.0552055	0.341484		0.0552055	0
0.0553055	0.5		0.0553055	0.582583		0.0553055	0.341801		0.0553055	0
0.0554055	0.5		0.0554055	0.582883		0.0554055	0.342118		0.0554055	0
0.0555056	0.5		0.0555056	0.583183		0.0555056	0.342434		0.0555056	0
0.0556056	0.5		0.0556056	0.583333		0.0556056	0.342601		0.0556056	0
0.0557056	0.5		0.0557056	0.583333		0.0557056	0.342618		0.0557056	0
0.0558056	0.5		0.0558056	0.583333		0.0558056	0.342634		0.0558056	0
0.0559056	0.5		0.0559056	0.583333		0.0559056	0.342651		0.0559056	0
0.0560056	0.5		0.0560056	0.583333		0.0560056	0.342668		0.0560056	0
0.0561056	0.5		0.0561056	0.583333		0.0561056	0.342684		0.0561056	0
0.0562056	0.5		0.0562056	0.583333		0.0562056	0.342701		0.0562056	0
0.0563056	0.5		0.0563056	0.583333		0.0563056	0.342718		0.0563056	0
0.0564056	0.5		0.0564056	0.583333		0.0564056	0.342734		0.0564056	0
0.0565057	0.5		0.0565057	0.583333		0.0565057	0.342751		0.0565057	0
0.0566057	0.5		0.0566057	0.583333		0.0566057	0.342768		0.0566057	0
0.0567057	0.5		0.0567057	0.583333		0.0567057	0.342784		0.0567057	0
0.0568057	0.5		0.0568057	0.583333		0.0568057	0.342801		0.0568057	0
0.0569057	0.5		0.0569057	0.583333		0.0569057	0.342818		0.0569057	0
0.0570057	0.5		0.0570057	0.583333		0.0570057	0.342834		0.0570057	0
0.0571057	0.5		0.0571057	0.583333		0.0571057	0.342851		0.0571057	0
0.0572057	0.5		0.0572057	0.583333		0.0572057	0.342868		0.0572057	0
0.0573057	0.5		0.0573057	0.583333		0.0573057	0.342884		0.0573057	0
0.0574057	0.5		0.0574057	0.583333		0.0574057	0.342901		0.0574057	0
0.0575058	0.5		0.0575058	0.583333		0.0575058	0.342918		0.0575058	0
0.0576058	0.5		0.0576058	0.583333		0.0576058	0.342934		0.0576058	0
0.0577058	0.5		0.0577058	0.583333		0.0577058	0.342951		0.0577058	0
0.0578058	0.5		0.0578058	0.583333		0.0578058	0.342968		0.0578058	0
0.0579058	0.5		0.0579058	0.583333		0.0579058	0.342984		0.0579058	0
0.0580058	0.5		0.0580058	0.583333		0.0580058	0.343001		0.0580058	0
0.0581058	0.5		0.0581058	0.583333		0.0581058	0.343018		0.0581058	0
0.0582058	0.5		0.0582058	0.583333		0.0582058	0.343034		0.0582058	0
0.0583058	0.5		0.0583058	0.583333		0.0583058	0.343051		0.0583058	0
0.0584058	0.5		0.0584058	0.583333		0.0584058	0.343068		0.0584058	0
0.0585059	0.5		0.0585059	0.583333		0.0585059	0.343084		0.0585059	0
0.0586059	0.5		0.0586059	0.583333		0.0586059	0.343101		0.0586059	0
0.0587059	0.5		0.0587059	0.583333		0.0587059	0.343118		0.0587059	0
0.0588059	0.5		0.0588059	0.583333		0.0588059	0.343134		0.0588059	0
0.0589059	0.5		0.0589059	0.583333		0.0589059	0.343151		0.0589059	0
0.0590059	0.5		0.0590059	0.583333		0.0590059	0.343168		0.0590059	0
0.0591059	0.5		0.0591059	0.583333		0.0591059	0.343184		0.0591059	0
0.0592059	0.5		0.0592059	0.583333		0.0592059	0.343201		0.0592059	0
0.0593059	0.5		0.0593059	0.583333		0.0593059	0.343218		0.0593059	0
0.0594059	0.5		0.0594059	0.583333		0.0594059	0.343234		0.0594059	0
0.059506	0.5		0.059506	0.583333		0.059506	0.343251		0.059506	0
0.059606	0.5		0.059606	0.583333		0.059606	0.343268		0.059606	0
0.059706	0.5		0.059706	0.583333		0.059706	0.343284		0.059706	0
0.059806	0.5		0.059806	0.583333		0.059806	0.343301		0.059806	0
0.059906	0.5		0.059906	0.583333		0.059906	0.343318		0.059906	0
0.060006	0.5		0.060006	0.583333		0.060006	0.343334		0.060006	0
0.060106	0.5		0.060106	0.583333		0.060106	0.343351		0.060106	0
0.060206	0.5		0.060206	0.583333		0.060206	0.343368		0.060206	0
0.060306	0.5		0.060306	0.583333		0.060306	0.343384		0.060306	0
0.060406	0.5		0.060406	0.583333		0.060406	0.343401		0.060406	0
0.0605061	0.5		0.0605061	0.583333		0.0605061	0.343418		0.0605061	0
0.0606061	0.5		0.0606061	0.583333		0.0606061	0.343434		0.0606061	0
0.0607061	0.5		0.0607061	0.583333		0.0607061	0.343451		0.0607061	0
0.0608061	0.5		0.0608061	0.583333		0.0608061	0.343468		0.0608061	0
0.0609061	0.5		0.0609061	0.583333		0.0609061	0.343484		0.0609061	0
0.0610061	0.5		0.0610061	0.583333		0.0610061	0.343501		0.0610061	0
0.0611061	0.5		0.0611061	0.583333		0.0611061	0.343518		0.0611061	0
0.0612061	0.5		0.0612061	0.583333		0.0612061	0.343534		0.0612061	0
0.0613061	0.5		0.0613061	0.583333		0.0613061	0.343551		0.0613061	0
0.0614061	0.5		0.0614061	0.583333		0.0614061	0.343568		0.0614061	0
0.0615062	0.5		0.0615062	0.583333		0.0615062	0.343584		0.0615062	0
0.0616062	0.5		0.0616062	0.583333		0.0616062	0.343601		0.0616062	0
0.0617062	0.5		0.0617062	0.583333		0.0617062	0.343618		0.0617062	0
0.0618062	0.5		0.0618062	0.583333		0.0618062	0.343634		0.0618062	0
0.0619062	0.5		0.0619062	0.583333		0.0619062	0.343651		0.0619062	0
0.0620062	0.5		0.0620062	0.583333		0.0620062	0.343668		0.0620062	0
0.0621062	0.5		0.0621062	0.583333		0.0621062	0.343684		0.0621062	0
0.0622062	0.5		0.0622062	0.583333		0.0622062	0.343701		0.0622062	0
0.0623062	0.5		0.0623062	0.583333		0.0623062	0.343718		0.0623062	0
0.0624062	0.5		0.0624062	0.583333		0.0624062	0.343734		0.0624062	0
0.0625063	0.5		0.0625063	0.583333		0.0625063	0.343751		0.0625063	0
0.0626063	0.5		0.0626063	0.583333		0.0626063	0.343768		0.0626063	0
0.0627063	0.5		0.0627063	0.583333		0.0627063	0.343784		0.0627063	0
0.0628063	0.5		0.0628063	0.583333		0.0628063	0.343801		0.0628063	0
0.0629063	0.5		0.0629063	0.583333		0.0629063	0.343818		0.0629063	0
0.0630063	0.5		0.0630063	0.583333		0.0630063	0.343834		0.0630063	0
0.0631063	0.5		0.0631063	0.583333		0.0631063	0.343851		0.0631063	0
0.0632063	0.5		0.0632063	0.583333		0.0632063	0.343868		0.0632063	0
0.0633063	0.5		0.0633063	0.583333		0.0633063	0.343884		0.0633063	0
0.0634063	0.5		0.0634063	0.583333		0.0634063	0.343901		0.0634063	0
0.0635064	0.5		0.0635064	0.583333		0.0635064	0.343918		0.0635064	0
0.0636064	0.5		0.0636064	0.583333		0.0636064	0.343934		0.0636064	0
0.0637064	0.5		0.0637064	0.583333		0.0637064	0.343951		0.0637064	0
0.0638064	0.5		0.0638064	0.583333		0.0638064	0.343968		0.0638064	0
0.0639064	0.5		0.0639064	0.583333		0.0639064	0.343984		0.0639064	0
0.0640064	0.5		0.0640064	0.583333		0.0640064	0.344001		0.0640064	0
0.0641064	0.5		0.0641064	0.583333		0.0641064	0.344018		0.0641064	0
0.0642064	0.5		0.0642064	0.583333		0.0642064	0.344034		0.0642064	0
0.0643064	0.5		0.0643064	0.583333		0.0643064	0.344051		0.0643064	0
0.0644064	0.5		0.0644064	0.583333		0.0644064	0.344068		0.0644064	0
0.0645065	0.5		0.0645065	0.583333		0.0645065	0.344084		0.0645065	0
0.0646065	0.5		0.0646065	0.583333		0.0646065	0.344101		0.0646065	0
0.0647065	0.5		0.0647065	0.583333		0.0647065	0.344118		0.0647065	0
0.0648065	0.5		0.0648065	0.583333		0.0648065	0.344134		0.0648065	0
0.0649065	0.5		0.0649065	0.583333		0.0649065	0.344151		0.0649065	0
0.0650065	0.5		0.0650065	0.583333		0.0650065	0.344168		0.0650065	0
0.0651065	0.5		0.0651065	0.583333		0.0651065	0.344184		0.0651065	0
0.0652065	0.5		0.0652065	0.583333		0.0652065	0.344201		0.0652065	0
0.0653065	0.5		0.0653065	0.583333		0.0653065	0.344218		0.0653065	0
0.0654065	0.5		0.0654065	0.583333		0.0654065	0.344234		0.0654065	0
0.0655066	0.5		0.0655066	0.583333		0.0655066	0.344251		0.0655066	0
0.0656066	0.5		0.0656066	0.583333		0.0656066	0.344268		0.0656066	0
0.0657066	0.5		0.0657066	0.583333		0.0657066	0.344284		0.0657066	0
0.0658066	0.5		0.0658066	0.583333		0.0658066	0.344301		0.0658066	0
0.0659066	0.5		0.0659066	0.583333		0.0659066	0.344318		0.0659066	0
0.0660066	0.5		0.0660066	0.583333		0.0660066	0.344334		0.0660066	0
0.0661066	0.5		0.0661066	0.583333		0.0661066	0.344351		0.0661066	0
0.0662066	0.5		0.0662066	0.583333		0.0662066	0.344368		0.0662066	0
0.0663066	0.5		0.0663066	0.583333		0.0663066	0.344384		0.0663066	0
0.0664066	0.5		0.0664066	0.583333		0.0664066	0.344401		0.0664066	0
0.0665067	0.5		0.0665067	0.583333		0.0665067	0.344418		0.0665067	0
0.0666067	0.5		0.0666067	0.583333		0.0666067	0.344434		0.0666067	0
0.0667067	0.5		0.0667067	0.583333		0.0667067	0.344451		0.0667067	0
0.0668067	0.5		0.0668067	0.583333		0.0668067	0.344468		0.0668067	0
0.0669067	0.5		0.0669067	0.583333		0.0669067	0.344484		0.0669067	0
0.0670067	0.5		0.0670067	0.583333		0.0670067	0.344501		0.0670067	0
0.0671067	0.5		0.0671067	0.583333		0.0671067	0.344518		0.0671067	0
0.0672067	0.5		0.0672067	0.583333		0.0672067	0.344534		0.0672067	0
0.0673067	0.5		0.0673067	0.583333		0.0673067	0.344551		0.0673067	0
0.0674067	0.5		0.0674067	0.583333		0.0674067	0.344568		0.0674067	0
0.0675068	0.5		0.0675068	0.583333		0.0675068	0.344584		0.0675068	0
0.0676068	0.5		0.0676068	0.583333		0.0676068	0.344601		0.0676068	0
0.0677068	0.5		0.0677068	0.583333		0.0677068	0.344618		0.0677068	0
0.0678068	0.5		0.0678068	0.583333		0.0678068	0.344634		0.0678068	0
0.0679068	0.5		0.0679068	0.583333		0.0679068	0.344651		0.0679068	0
0.0680068	0.5		0.0680068	0.583333		0.0680068	0.344668		0.0680068	0
0.0681068	0.5		0.0681068	0.583333		0.0681068	0.344684		0.0681068	0
0.0682068	0.5		0.0682068	0.583333		0.0682068	0.344701		0.0682068	0
0.0683068	0.5		0.0683068	0.583333		0.0683068	0.344718		0.0683068	0
0.0684068	0.5		0.0684068	0.583333		0.0684068	0.344734		0.0684068	0
0.0685069	0.5		0.0685069	0.583333		0.0685069	0.344751		0.0685069	0
0.0686069	0.5		0.0686069	0.583333		0.0686069	0.344768		0.0686069	0
0.0687069	0.5		0.0687069	0.583333		0.0687069	0.344784		0.0687069	0
0.0688069	0.5		0.0688069	0.583333		0.0688069	0.344801		0.0688069	0
0.0689069	0.5		0.0689069	0.583333		0.0689069	0.344818		0.0689069	0
0.0690069	0.5		0.0690069	0.583333		0.0690069	0.344834		0.0690069	0
0.0691069	0.5		0.0691069	0.583333		0.0691069	0.344851		0.0691069	0
0.0692069	0.5		0.0692069	0.583333		0.0692069	0.344868		0.0692069	0
0.0693069	0.5		0.0693069	0.583333		0.0693069	0.344884		0.0693069	0
0.0694069	0.5		0.0694069	0.583333		0.0694069	0.344901		0.0694069	0
0.069507	0.5		0.069507	0.583333		0.069507	0.344918		0.069507	0
0.069607	0.5		0.069607	0.583333		0.069607	0.344934		0.069607	0
0.069707	0.5		0.069707	0.583333		0.069707	0.344951		0.069707	0
0.069807	0.5		0.069807	0.583333		0.069807	0.344968		0.069807	0
0.069907	0.5		0.069907	0.583333		0.069907	0.344984		0.069907	0
0.070007	0.5		0.070007	0.583333		0.070007	0.345001		0.070007	0
0.070107	0.5		0.070107	0.583333		0.070107	0.345018		0.070107	0
0.070207	0.5		0.070207	0.583333		0.070207	0.345035		0.070207	0
0.070307	0.5		0.070307	0.583333		0.070307	0.345051		0.070307	0
0.070407	0.5		0.070407	0.583333		0.070407	0.345068		0.070407	0
0.0705071	0.5		0.0705071	0.583333		0.0705071	0.345085		0.0705071	0
0.0706071	0.5		0.0706071	0.583333		0.0706071	0.345101		0.0706071	0
0.0707071	0.5		0.0707071	0.583333		0.0707071	0.345118		0.0707071	0
0.0708071	0.5		0.0708071	0.583333		0.0708071	0.345135		0.0708071	0
0.0709071	0.5		0.0709071	0.583333		0.0709071	0.345151		0.0709071	0
0.0710071	0.5		0.0710071	0.583333		0.0710071	0.345168		0.0710071	0
0.0711071	0.5		0.0711071	0.583333		0.0711071	0.345185		0.0711071	0
0.0712071	0.5		0.0712071	0.583333		0.0712071	0.345201		0.0712071	0
0.0713071	0.5		0.0713071	0.583333		0.0713071	0.345218		0.0713071	0
0.0714071	0.5		0.0714071	0.583333		0.0714071	0.345235		0.0714071	0
0.0715072	0.5		0.0715072	0.583333		0.0715072	0.345251		0.0715072	0
0.0716072	0.5		0.0716072	0.583333		0.0716072	0.345268		0.0716072	0
0.0717072	0.5		0.0717072	0.583333		0.0717072	0.345285		0.0717072	0
0.0718072	0.5		0.0718072	0.583333		0.0718072	0.345301		0.0718072	0
0.0719072	0.5		0.0719072	0.583333		0.0719072	0.345318		0.0719072	0
0.0720072	0.5		0.0720072	0.583333		0.0720072	0.345335		0.0720072	0
0.0721072	0.5		0.0721072	0.583333		0.0721072	0.345351		0.0721072	0
0.0722072	0.5		0.0722072	0.583333		0.0722072	0.345368		0.0722072	0
0.0723072	0.5		0.0723072	0.583333		0.0723072	0.345385		0.0723072	0
0.0724072	0.5		0.0724072	0.583333		0.0724072	0.345401		0.0724072	0
0.0725073	0.5		0.0725073	0.583333		0.0725073	0.345418		0.0725073	0
0.0726073	0.5		0.0726073	0.583333		0.0726073	0.345435		0.0726073	0
0.0727073	0.5		0.0727073	0.583333		0.0727073	0.345451		0.0727073	0
0.0728073	0.5		0.0728073	0.583333		0.0728073	0.345468		0.0728073	0
0.0729073	0.5		0.0729073	0.583333		0.0729073	0.345485		0.0729073	0
0.0730073	0.5		0.0730073	0.583333		0.0730073	0.345501		0.0730073	0
0.0731073	0.5		0.0731073	0.583333		0.0731073	0.345518		0.0731073	0
0.0732073	0.5		0.0732073	0.583333		0.0732073	0.345535		0.0732073	0
0.0733073	0.5		0.0733073	0.583333		0.0733073	0.345551		0.0733073	0
0.0734073	0.5		0.0734073	0.583333		0.0734073	0.345568		0.0734073	0
0.0735074	0.5		0.0735074	0.583333		0.0735074	0.345585		0.0735074	0
0.0736074	0.5		0.0736074	0.583333		0.0736074	0.345601		0.0736074	0
0.0737074	0.5		0.0737074	0.583333		0.0737074	0.345618		0.0737074	0
0.0738074	0.5		0.0738074	0.583333		0.0738074	0.345635		0.0738074	0
0.0739074	0.5		0.0739074	0.583333		0.0739074	0.345651		0.0739074	0
0.0740074	0.5		0.0740074	0.583333		0.0740074	0.345668		0.0740074	0
0.0741074	0.5		0.0741074	0.583333		0.0741074	0.345685		0.0741074	0
0.0742074	0.5		0.0742074	0.583333		0.0742074	0.345701		0.0742074	0
0.0743074	0.5		0.0743074	0.583333		0.0743074	0.345718		0.0743074	0
0.0744074	0.5		0.0744074	0.583333		0.0744074	0.345735		0.0744074	0
0.0745075	0.5		0.0745075	0.583333		0.0745075	0.345751		0.0745075	0
0.0746075	0.5		0.0746075	0.583333		0.0746075	0.345768		0.0746075	0
0.0747075	0.5		0.0747075	0.583333		0.0747075	0.345785		0.0747075	0
0.0748075	0.5		0.0748075	0.583333		0.0748075	0.345801		0.0748075	0
0.0749075	0.5		0.0749075	0.583333		0.0749075	0.345818		0.0749075	0
0.0750075	0.5		0.0750075	0.583333		0.0750075	0.345835		0.0750075	0
0.0751075	0.5		0.0751075	0.583333		0.0751075	0.345851		0.0751075	0
0.0752075	0.5		0.0752075	0.583333		0.0752075	0.345868		0.0752075	0
0.0753075	0.5		0.0753075	0.583333		0.0753075	0.345885		0.0753075	0
0.0754075	0.5		0.0754075	0.583333		0.0754075	0.345901		0.0754075	0
0.0755076	0.5		0.0755076	0.583333		0.0755076	0.345918		0.0755076	0
0.0756076	0.5		0.0756076	0.583333		0.0756076	0.345935		0.0756076	0
0.0757076	0.5		0.0757076	0.583333		0.0757076	0.345951		0.0757076	0
0.0758076	0.5		0.0758076	0.583333		0.0758076	0.345968		0.0758076	0
0.0759076	0.5		0.0759076	0.583333		0.0759076	0.345985		0.0759076	0
0.0760076	0.5		0.0760076	0.583333		0.0760076	0.346001		0.0760076	0
0.0761076	0.5		0.0761076	0.583333		0.0761076	0.346018		0.0761076	0
0.0762076	0.5		0.0762076	0.583333		0.0762076	0.346035		0.0762076	0
0.0763076	0.5		0.0763076	0.583333		0.0763076	0.346051		0.0763076	0
0.0764076	0.5		0.0764076	0.583333		0.0764076	0.346068		0.0764076	0
0.0765077	0.5		0.0765077	0.583333		0.0765077	0.346085		0.0765077	0
0.0766077	0.5		0.0766077	0.583333		0.0766077	0.346101		0.0766077	0
0.0767077	0.5		0.0767077	0.583333		0.0767077	0.346118		0.0767077	0
0.0768077	0.5		0.0768077	0.583333		0.0768077	0.346135		0.0768077	0
0.0769077	0.5		0.0769077	0.583333		0.0769077	0.346151		0.0769077	0
0.0770077	0.5		0.0770077	0.583333		0.0770077	0.346168		0.0770077	0
0.0771077	0.5		0.0771077	0.583333		0.0771077	0.346185		0.0771077	0
0.0772077	0.5		0.0772077	0.583333		0.0772077	0.346201		0.0772077	0
0.0773077	0.5		0.0773077	0.583333		0.0773077	0.346218		0.0773077	0
0.0774077	0.5		0.0774077	0.583333		0.0774077	0.346235		0.0774077	0
0.0775078	0.5		0.0775078	0.583333		0.0775078	0.346251		0.0775078	0
0.0776078	0.5		0.0776078	0.583333		0.0776078	0.346268		0.0776078	0
0.0777078	0.5		0.0777078	0.583333		0.0777078	0.346285		0.0777078	0
0.0778078	0.5		0.0778078	0.583333		0.0778078	0.346301		0.0778078	0
0.0779078	0.5		0.0779078	0.583333		0.0779078	0.346318		0.0779078	0
0.0780078	0.5		0.0780078	0.583333		0.0780078	0.346335		0.0780078	0
0.0781078	0.5		0.0781078	0.583333		0.0781078	0.346351		0.0781078	0
0.0782078	0.5		0.0782078	0.583333		0.0782078	0.346368		0.0782078	0
0.0783078	0.5		0.0783078	0.583333		0.0783078	0.346385		0.0783078	0
0.0784078	0.5		0.0784078	0.583333		0.0784078	0.346401		0.0784078	0
0.0785079	0.5		0.0785079	0.583333		0.0785079	0.346418		0.0785079	0
0.0786079	0.5		0.0786079	0.583333		0.0786079	0.346435		0.0786079	0
0.0787079	0.5		0.0787079	0.583333		0.0787079	0.346451		0.0787079	0
0.0788079	0.5		0.0788079	0.583333		0.0788079	0.346468		0.0788079	0
0.0789079	0.5		0.0789079	0.583333		0.0789079	0.346485		0.0789079	0
0.0790079	0.5		0.0790079	0.583333		0.0790079	0.346501		0.0790079	0
0.0791079	0.5		0.0791079	0.583333		0.0791079	0.346518		0.0791079	0
0.0792079	0.5		0.0792079	0.583333		0.0792079	0.346535		0.0792079	0
0.0793079	0.5		0.0793079	0.583333		0.0793079	0.346551		0.0793079	0
0.0794079	0.5		0.0794079	0.583333		0.0794079	0.346568		0.0794079	0
0.079508	0.5		0.079508	0.583333		0.079508	0.346585		0.079508	0
0.079608	0.5		0.079608	0.583333		0.079608	0.346601		0.079608	0
0.079708	0.5		0.079708	0.583333		0.079708	0.346618		0.079708	0
0.079808	0.5		0.079808	0.583333		0.079808	0.346635		0.079808	0
0.079908	0.5		0.079908	0.583333		0.079908	0.346651		0.079908	0
0.080008	0.5		0.080008	0.583333		0.080008	0.346668		0.080008	0
0.080108	0.5		0.080108	0.583333		0.080108	0.346685		0.080108	0
0.080208	0.5		0.080208	0.583333		0.080208	0.346701		0.080208	0
0.080308	0.5		0.080308	0.583333		0.080308	0.346718		0.080308	0
0.080408	0.5		0.080408	0.583333		0.080408	0.346735		0.080408	0
0.0805081	0.5		0.0805081	0.583333		0.0805081	0.346751		0.0805081	0
0.0806081	0.5		0.0806081	0.583333		0.0806081	0.346768		0.0806081	0
0.0807081	0.5		0.0807081	0.583333		0.0807081	0.346785		0.0807081	0
0.0808081	0.5		0.0808081	0.583333		0.0808081	0.346801		0.0808081	0
0.0809081	0.5		0.0809081	0.583333		0.0809081	0.346818		0.0809081	0
0.0810081	0.5		0.0810081	0.583333		0.0810081	0.346835		0.0810081	0
0.0811081	0.5		0.0811081	0.583333		0.0811081	0.346851		0.0811081	0
0.0812081	0.5		0.0812081	0.583333		0.0812081	0.346868		0.0812081	0
0.0813081	0.5		0.0813081	0.583333		0.0813081	0.346885		0.0813081	0
0.0814081	0.5		0.0814081	0.583333		0.0814081	0.346901		0.0814081	0
0.0815082	0.5		0.0815082	0.583333		0.0815082	0.346918		0.0815082	0
0.0816082	0.5		0.0816082	0.583333		0.0816082	0.346935		0.0816082	0
0.0817082	0.5		0.0817082	0.583333		0.0817082	0.346951		0.0817082	0
0.0818082	0.5		0.0818082	0.583333		0.0818082	0.346968		0.0818082	0
0.0819082	0.5		0.0819082	0.583333		0.0819082	0.346985		0.0819082	0
0.0820082	0.5		0.0820082	0.583333		0.0820082	0.347001		0.0820082	0
0.0821082	0.5		0.0821082	0.583333		0.0821082	0.347018		0.0821082	0
0.0822082	0.5		0.0822082	0.583333		0.0822082	0.347035		0.0822082	0
0.0823082	0.5		0.0823082	0.583333		0.0823082	0.347051		0.0823082	0
0.0824082	0.5		0.0824082	0.583333		0.0824082	0.347068		0.0824082	0
0.0825083	0.5		0.0825083	0.583333		0.0825083	0.347085		0.0825083	0
0.0826083	0.5		0.0826083	0.583333		0.0826083	0.347101		0.0826083	0
0.0827083	0.5		0.0827083	0.583333		0.0827083	0.347118		0.0827083	0
0.0828083	0.5		0.0828083	0.583333		0.0828083	0.347135		0.0828083	0
0.0829083	0.5		0.0829083	0.583333		0.0829083	0.347151		0.0829083	0
0.0830083	0.5		0.0830083	0.583333		0.0830083	0.347168		0.0830083	0
0.0831083	0.5		0.0831083	0.583333		0.0831083	0.347185		0.0831083	0
0.0832083	0.5		0.0832083	0.583333		0.0832083	0.347201		0.0832083	0
0.0833083	0.5		0.0833083	0.583333		0.0833083	0.347218		0.0833083	0
0.0834083	0.5		0.0834083	0.583333		0.0834083	0.347235		0.0834083	0
0.0835084	0.5		0.0835084	0.583333		0.0835084	0.347251		0.0835084	0
0.0836084	0.5		0.0836084	0.583333		0.0836084	0.347268		0.0836084	0
0.0837084	0.5		0.0837084	0.583333		0.0837084	0.347285		0.0837084	0
0.0838084	0.5		0.0838084	0.583333		0.0838084	0.347301		0.0838084	0
0.0839084	0.5		0.0839084	0.583333		0.0839084	0.347318		0.0839084	0
0.0840084	0.5		0.0840084	0.583333		0.0840084	0.347335		0.0840084	0
0.0841084	0.5		0.0841084	0.583333		0.0841084	0.347351		0.0841084	0
0.0842084	0.5		0.0842084	0.583333		0.0842084	0.347368		0.0842084	0
0.0843084	0.5		0.0843084	0.583333		0.0843084	0.347385		0.0843084	0
0.0844084	0.5		0.0844084	0.583333		0.0844084	0.347401		0.0844084	0
0.0845085	0.5		0.0845085	0.583333		0.0845085	0.347418		0.0845085	0
0.0846085	0.5		0.0846085	0.583333		0.0846085	0.347435		0.0846085	0
0.0847085	0.5		0.0847085	0.583333		0.0847085	0.347451		0.0847085	0
0.0848085	0.5		0.0848085	0.583333		0.0848085	0.347468		0.0848085	0
0.0849085	0.5		0.0849085	0.583333		0.0849085	0.347485		0.0849085	0
0.0850085	0.5		0.0850085	0.583333		0.0850085	0.347501		0.0850085	0
0.0851085	0.5		0.0851085	0.583333		0.0851085	0.347518		0.0851085	0
0.0852085	0.5		0.0852085	0.583333		0.0852085	0.347535		0.0852085	0
0.0853085	0.5		0.0853085	0.583333		0.0853085	0.347551		0.0853085	0
0.0854085	0.5		0.0854085	0.583333		0.0854085	0.347568		0.0854085	0
0.0855086	0.5		0.0855086	0.583333		0.0855086	0.347585		0.0855086	0
0.0856086	0.5		0.0856086	0.583333		0.0856086	0.347601		0.0856086	0
0.0857086	0.5		0.0857086	0.583333		0.0857086	0.347618		0.0857086	0
0.0858086	0.5		0.0858086	0.583333		0.0858086	0.347635		0.0858086	0
0.0859086	0.5		0.0859086	0.583333		0.0859086	0.347651		0.0859086	0
0.0860086	0.5		0.0860086	0.583333		0.0860086	0.347668		0.0860086	0
0.0861086	0.5		0.0861086	0.583333		0.0861086	0.347685		0.0861086	0
0.0862086	0.5		0.0862086	0.583333		0.0862086	0.347701		0.0862086	0
0.0863086	0.5		0.0863086	0.583333		0.0863086	0.347718		0.0863086	0
0.0864086	0.5		0.0864086	0.583333		0.0864086	0.347735		0.0864086	0
0.0865087	0.5		0.0865087	0.583333		0.0865087	0.347751		0.0865087	0
0.0866087	0.5		0.0866087	0.583333		0.0866087	0.347768		0.0866087	0
0.0867087	0.5		0.0867087	0.583333		0.0867087	0.347785		0.0867087	0
0.0868087	0.5		0.0868087	0.583333		0.0868087	0.347801		0.0868087	0
0.0869087	0.5		0.0869087	0.583333		0.0869087	0.347818		0.0869087	0
0.0870087	0.5		0.0870087	0.583333		0.0870087	0.347835		0.0870087	0
0.0871087	0.5		0.0871087	0.583333		0.0871087	0.347851		0.0871087	0
0.0872087	0.5		0.0872087	0.583333		0.0872087	0.347868		0.0872087	0
0.0873087	0.5		0.0873087	0.583333		0.0873087	0.347885		0.0873087	0
0.0874087	0.5		0.0874087	0.583333		0.0874087	0.347901		0.0874087	0
0.0875088	0.5		0.0875088	0.583333		0.0875088	0.347918		0.0875088	0
0.0876088	0.5		0.0876088	0.583333		0.0876088	0.347935		0.0876088	0
0.0877088	0.5		0.0877088	0.583333		0.0877088	0.347951		0.0877088	0
0.0878088	0.5		0.0878088	0.583333		0.0878088	0.347968		0.0878088	0
0.0879088	0.5		0.0879088	0.583333		0.0879088	0.347985		0.0879088	0
0.0880088	0.5		0.0880088	0.583333		0.0880088	0.348001		0.0880088	0
0.0881088	0.5		0.0881088	0.583333		0.0881088	0.348018		0.0881088	0
0.0882088	0.5		0.0882088	0.583333		0.0882088	0.348035		0.0882088	0
0.0883088	0.5		0.0883088	0.583333		0.0883088	0.348051		0.0883088	0
0.0884088	0.5		0.0884088	0.583333		0.0884088	0.348068		0.0884088	0
0.0885089	0.5		0.0885089	0.583333		0.0885089	0.348085		0.0885089	0
0.0886089	0.5		0.0886089	0.583333		0.0886089	0.348101		0.0886089	0
0.0887089	0.5		0.0887089	0.583333		0.0887089	0.348118		0.0887089	0
0.0888089	0.5		0.0888089	0.583333		0.0888089	0.348135		0.0888089	0
0.0889089	0.5		0.0889089	0.583333		0.0889089	0.348151		0.0889089	0
0.0890089	0.5		0.0890089	0.583333		0.0890089	0.348168		0.0890089	0
0.0891089	0.5		0.0891089	0.583333		0.0891089	0.348185		0.0891089	0
0.0892089	0.5		0.0892089	0.583333		0.0892089	0.348201		0.0892089	0
0.0893089	0.5		0.0893089	0.583333		0.0893089	0.348218		0.0893089	0
0.0894089	0.5		0.0894089	0.583333		0.0894089	0.348235		0.0894089	0
0.089509	0.5		0.089509	0.583333		0.089509	0.348251		0.089509	0
0.089609	0.5		0.089609	0.583333		0.089609	0.348268		0.089609	0
0.089709	0.5		0.089709	0.583333		0.089709	0.348285		0.089709	0
0.089809	0.5		0.089809	0.583333		0.089809	0.348301		0.089809	0
0.089909	0.5		0.089909	0.583333		0.089909	0.348318		0.089909	0
0.090009	0.5		0.090009	0.583333		0.090009	0.348335		0.090009	0
0.090109	0.5		0.090109	0.583333		0.090109	0.348352		0.090109	0
0.090209	0.5		0.090209	0.583333		0.090209	0.348368		0.090209	0
0.090309	0.5		0.090309	0.583333		0.090309	0.348385		0.090309	0
0.090409	0.5		0.090409	0.583333		0.090409	0.348402		0.090409	0
0.0905091	0.5		0.0905091	0.583333		0.0905091	0.348418		0.0905091	0
0.0906091	0.5		0.0906091	0.583333		0.0906091	0.348435		0.0906091	0
0.0907091	0.5		0.0907091	0.583333		0.0907091	0.348452		0.0907091	0
0.0908091	0.5		0.0908091	0.583333		0.0908091	0.348468		0.0908091	0
0.0909091	0.5		0.0909091	0.583333		0.0909091	0.348485		0.0909091	0
0.0910091	0.5		0.0910091	0.583333		0.0910091	0.348502		0.0910091	0
0.0911091	0.5		0.0911091	0.583333		0.0911091	0.348518		0.0911091	0
0.0912091	0.5		0.0912091	0.583333		0.0912091	0.348535		0.0912091	0
0.0913091	0.5		0.0913091	0.583333		0.0913091	0.348552		0.0913091	0
0.0914091	0.5		0.0914091	0.583333		0.0914091	0.348568		0.0914091	0
0.0915092	0.5		0.0915092	0.583333		0.0915092	0.348585		0.0915092	0
0.0916092	0.5		0.0916092	0.583333		0.0916092	0.348602		0.0916092	0
0.0917092	0.5		0.0917092	0.583333		0.0917092	0.348618		0.0917092	0
0.0918092	0.5		0.0918092	0.583333		0.0918092	0.348635		0.0918092	0
0.0919092	0.5		0.0919092	0.583333		0.0919092	0.348652		0.0919092	0
0.0920092	0.5		0.0920092	0.583333		0.0920092	0.348668		0.0920092	0
0.0921092	0.5		0.0921092	0.583333		0.0921092	0.348685		0.0921092	0
0.0922092	0.5		0.0922092	0.583333		0.0922092	0.348702		0.0922092	0
0.0923092	0.5		0.0923092	0.583333		0.0923092	0.348718		0.0923092	0
0.0924092	0.5		0.0924092	0.583333		0.0924092	0.348735		0.0924092	0
0.0925093	0.5		0.0925093	0.583333		0.0925093	0.348752		0.0925093	0
0.0926093	0.5		0.0926093	0.583333		0.0926093	0.348768		0.0926093	0
0.0927093	0.5		0.0927093	0.583333		0.0927093	0.348785		0.0927093	0
0.0928093	0.5		0.0928093	0.583333		0.0928093	0.348802		0.0928093	0
0.0929093	0.5		0.0929093	0.583333		0.0929093	0.348818		0.0929093	0
0.0930093	0.5		0.0930093	0.583333		0.0930093	0.348835		0.0930093	0
0.0931093	0.5		0.0931093	0.583333		0.0931093	0.348852		0.0931093	0
0.0932093	0.5		0.0932093	0.583333		0.0932093	0.348868		0.0932093	0
0.0933093	0.5		0.0933093	0.583333		0.0933093	0.348885		0.0933093	0
0.0934093	0.5		0.0934093	0.583333		0.0934093	0.348902		0.0934093	0
0.0935094	0.5		0.0935094	0.583333		0.0935094	0.348918		0.0935094	0
0.0936094	0.5		0.0936094	0.583333		0.0936094	0.348935		0.0936094	0
0.0937094	0.5		0.0937094	0.583333		0.0937094	0.348952		0.0937094	0
0.0938094	0.5		0.0938094	0.583333		0.0938094	0.348968		0.0938094	0
0.0939094	0.5		0.0939094	0.583333		0.0939094	0.348985		0.0939094	0
0.0940094	0.5		0.0940094	0.583333		0.0940094	0.349002		0.0940094	0
0.0941094	0.5		0.0941094	0.583333		0.0941094	0.349018		0.0941094	0
0.0942094	0.5		0.0942094	0.583333		0.0942094	0.349035		0.0942094	0
0.0943094	0.5		0.0943094	0.583333		0.0943094	0.349052		0.0943094	0
0.0944094	0.5		0.0944094	0.583333		0.0944094	0.349068		0.0944094	0
0.0945095	0.5		0.0945095	0.583333		0.0945095	0.349085		0.0945095	0
0.0946095	0.5		0.0946095	0.583333		0.0946095	0.349102		0.0946095	0
0.0947095	0.5		0.0947095	0.583333		0.0947095	0.349118		0.0947095	0
0.0948095	0.5		0.0948095	0.583333		0.0948095	0.349135		0.0948095	0
0.0949095	0.5		0.0949095	0.583333		0.0949095	0.349152		0.0949095	0
0.0950095	0.5		0.0950095	0.583333		0.0950095	0.349168		0.0950095	0
0.0951095	0.5		0.0951095	0.583333		0.0951095	0.349185		0.0951095	0
0.0952095	0.5		0.0952095	0.583333		0.0952095	0.349202		0.0952095	0
0.0953095	0.5		0.0953095	0.583333		0.0953095	0.349218		0.0953095	0
0.0954095	0.5		0.0954095	0.583333		0.0954095	0.349235		0.0954095	0
0.0955096	0.5		0.0955096	0.583333		0.0955096	0.349252		0.0955096	0
0.0956096	0.5		0.0956096	0.583333		0.0956096	0.349268		0.0956096	0
0.0957096	0.5		0.0957096	0.583333		0.0957096	0.349285		0.0957096	0
0.0958096	0.5		0.0958096	0.583333		0.0958096	0.349302		0.0958096	0
0.0959096	0.5		0.0959096	0.583333		0.0959096	0.349318		0.0959096	0
0.0960096	0.5		0.0960096	0.583333		0.0960096	0.349335		0.0960096	0
0.0961096	0.5		0.0961096	0.583333		0.0961096	0.349352		0.0961096	0
0.0962096	0.5		0.0962096	0.583333		0.0962096	0.349368		0.0962096	0
0.0963096	0.5		0.0963096	0.583333		0.0963096	0.349385		0.0963096	0
0.0964096	0.5		0.0964096	0.583333		0.0964096	0.349402		0.0964096	0
0.0965097	0.5		0.0965097	0.583333		0.0965097	0.349418		0.0965097	0
0.0966097	0.5		0.0966097	0.583333		0.0966097	0.349435		0.0966097	0
0.0967097	0.5		0.0967097	0.583333		0.0967097	0.349452		0.0967097	0
0.0968097	0.5		0.0968097	0.583333		0.0968097	0.349468		0.0968097	0
0.0969097	0.5		0.0969097	0.583333		0.0969097	0.349485		0.0969097	0
0.0970097	0.5		0.0970097	0.583333		0.0970097	0.349502		0.0970097	0
0.0971097	0.5		0.0971097	0.583333		0.0971097	0.349518		0.0971097	0
0.0972097	0.5		0.0972097	0.583333		0.0972097	0.349535		0.0972097	0
0.0973097	0.5		0.0973097	0.583333		0.0973097	0.349552		0.0973097	0
0.0974097	0.5		0.0974097	0.583333		0.0974097	0.349568		0.0974097	0
0.0975098	0.5		0.0975098	0.583333		0.0975098	0.349585		0.0975098	0
0.0976098	0.5		0.0976098	0.583333		0.0976098	0.349602		0.0976098	0
0.0977098	0.5		0.0977098	0.583333		0.0977098	0.349618		0.0977098	0
0.0978098	0.5		0.0978098	0.583333		0.0978098	0.349635		0.0978098	0
0.0979098	0.5		0.0979098	0.583333		0.0979098	0.349652		0.0979098	0
0.0980098	0.5		0.0980098	0.583333		0.0980098	0.349668		0.0980098	0
0.0981098	0.5		0.0981098	0.583333		0.0981098	0.349685		0.0981098	0
0.0982098	0.5		0.0982098	0.583333		0.0982098	0.349702		0.0982098	0
0.0983098	0.5		0.0983098	0.583333		0.0983098	0.349718		0.0983098	0
0.0984098	0.5		0.0984098	0.583333		0.0984098	0.349735		0.0984098	0
0.0985099	0.5		0.0985099	0.583333		0.0985099	0.349752		0.0985099	0
0.0986099	0.5		0.0986099	0.583333		0.0986099	0.349768		0.0986099	0
0.0987099	0.5		0.0987099	0.583333		0.0987099	0.349785		0.0987099	0
0.0988099	0.5		0.0988099	0.583333		0.0988099	0.349802		0.0988099	0
0.0989099	0.5		0.0989099	0.583333		0.0989099	0.349818		0.0989099	0
0.0990099	0.5		0.0990099	0.583333		0.0990099	0.349835		0.0990099	0
0.0991099	0.5		0.0991099	0.583333		0.0991099	0.349852		0.0991099	0
0.0992099	0.5		0.0992099	0.583333		0.0992099	0.349868		0.0992099	0
0.0993099	0.5		0.0993099	0.583333		0.0993099	0.349885		0.0993099	0
0.0994099	0.5		0.0994099	0.583333		0.0994099	0.349902		0.0994099	0
0.09951	0.5		0.09951	0.583333		0.09951	0.349918		0.09951	0
0.09961	0.5		0.09961	0.583333		0.09961	0.349935		0.09961	0
0.09971	0.5		0.09971	0.583333		0.09971	0.349952		0.09971	0
0.09981	0.5		0.09981	0.583333		0.09981	0.349968		0.09981	0
0.09991	0.5		0.09991	0.583333		0.09991	0.349985		0.09991	0
0.10001	0.5		0.10001	0.583333		0.10001	0.350002		0.10001	0
0.10011	0.5		0.10011	0.583333		0.10011	0.350018		0.10011	0
0.10021	0.5		0.10021	0.583333		0.10021	0.350035		0.10021	0
0.10031	0.5		0.10031	0.583333		0.10031	0.350052		0.10031	0
0.10041	0.5		0.10041	0.583333		0.10041	0.350068		0.10041	0
0.10051	0.5		0.10051	0.583333		0.10051	0.350085		0.10051	0
0.10061	0.5		0.10061	0.583333		0.10061	0.350102		0.10061	0
0.10071	0.5		0.10071	0.583333		0.10071	0.350118		0.10071	0
0.10081	0.5		0.10081	0.583333		0.10081	0.350135		0.10081	0
0.10091	0.5		0.10091	0.583333		0.10091	0.350152		0.10091	0
0.10101	0.5		0.10101	0.583333		0.10101	0.350168		0.10101	0
0.10111	0.5		0.10111	0.583333		0.10111	0.350185		0.10111	0
0.10121	0.5		0.10121	0.583333		0.10121	0.350202		0.10121	0
0.10131	0.5		0.10131	0.583333		0.10131	0.350218		0.10131	0
0.10141	0.5		0.10141	0.583333		0.10141	0.350235		0.10141	0
0.10151	0.5		0.10151	0.583333		0.10151	0.350252		0.10151	0
0.10161	0.5		0.10161	0.583333		0.10161	0.350268		0.10161	0
0.10171	0.5		0.10171	0.583333		0.10171	0.350285		0.10171	0
0.10181	0.5		0.10181	0.583333		0.10181	0.350302		0.10181	0
0.10191	0.5		0.10191	0.583333		0.10191	0.350318		0.10191	0
0.10201	0.5		0.10201	0.583333		0.10201	0.350335		0.10201	0
0.10211	0.5		0.10211	0.583333		0.10211	0.350352		0.10211	0
0.10221	0.5		0.10221	0.583333		0.10221	0.350368		0.10221	0
0.10231	0.5		0.10231	0.583333		0.10231	0.350385		0.10231	0
0.10241	0.5		0.10241	0.583333		0.10241	0.350402		0.10241	0
0.10251	0.5		0.10251	0.583333		0.10251	0.350418		0.10251	0
0.10261	0.5		0.10261	0.583333		0.10261	0.350435		0.10261	0
0.10271	0.5		0.10271	0.583333		0.10271	0.350452		0.10271	0
0.10281	0.5		0.10281	0.583333		0.10281	0.350468		0.10281	0
0.10291	0.5		0.10291	0.583333		0.10291	0.350485		0.10291	0
0.10301	0.5		0.10301	0.583333		0.10301	0.350502		0.10301	0
0.10311	0.5		0.10311	0.583333		0.10311	0.350518		0.10311	0
0.10321	0.5		0.10321	0.583333		0.10321	0.350535		0.10321	0
0.10331	0.5		0.10331	0.583333		0.10331	0.350552		0.10331	0
0.10341	0.5		0.10341	0.583333		0.10341	0.350568		0.10341	0
0.10351	0.5		0.10351	0.583333		0.10351	0.350585		0.10351	0
0.10361	0.5		0.10361	0.583333		0.10361	0.350602		0.10361	0
0.10371	0.5		0.10371	0.583333		0.10371	0.350618		0.10371	0
0.10381	0.5		0.10381	0.583333		0.10381	0.350635		0.10381	0
0.10391	0.5		0.10391	0.583333		0.10391	0.350652		0.10391	0
0.10401	0.5		0.10401	0.583333		0.10401	0.350668		0.10401	0
0.10411	0.5		0.10411	0.583333		0.10411	0.350685		0.10411	0
0.10421	0.5		0.10421	0.583333		0.10421	0.350702		0.10421	0
0.10431	0.5		0.10431	0.583333		0.10431	0.350718		0.10431	0
0.10441	0.5		0.10441	0.583333		0.10441	0.350735		0.10441	0
0.10451	0.5		0.10451	0.583333		0.10451	0.350752		0.10451	0
0.10461	0.5		0.10461	0.583333		0.10461	0.350768		0.10461	0
0.10471	0.5		0.10471	0.583333		0.10471	0.350785		0.10471	0
0.10481	0.5		0.10481	0.583333		0.10481	0.350802		0.10481	0
0.10491	0.5		0.10491	0.583333		0.10491	0.350818		0.10491	0
0.105011	0.5		0.105011	0.583333		0.105011	0.350835		0.105011	0
0.105111	0.5		0.105111	0.583333		0.105111	0.350852		0.105111	0
0.105211	0.5		0.105211	0.583333		0.105211	0.350868		0.105211	0
0.105311	0.5		0.105311	0.583333		0.105311	0.350885		0.105311	0
0.105411	0.5		0.105411	0.583333		0.105411	0.350902		0.105411	0
0.105511	0.5		0.105511	0.583333		0.105511	0.350918		0.105511	0
0.105611	0.5		0.105611	0.583333		0.105611	0.350935		0.105611	0
0.105711	0.5		0.105711	0.583333		0.105711	0.350952		0.105711	0
0.105811	0.5		0.105811	0.583333		0.105811	0.350968		0.105811	0
0.105911	0.5		0.105911	0.583333		0.105911	0.350985		0.105911	0
0.106011	0.5		0.106011	0.583333		0.106011	0.351002		0.106011	0
0.106111	0.5		0.106111	0.583333		0.106111	0.351018		0.106111	0
0.106211	0.5		0.106211	0.583333		0.106211	0.351035		0.106211	0
0.106311	0.5		0.106311	0.583333		0.106311	0.351052		0.106311	0
0.106411	0.5		0.106411	0.583333		0.106411	0.351068		0.106411	0
0.106511	0.5		0.106511	0.583333		0.106511	0.351085		0.106511	0
0.106611	0.5		0.106611	0.583333		0.106611	0.351102		0.106611	0
0.106711	0.5		0.106711	0.583333		0.106711	0.351118		0.106711	0
0.106811	0.5		0.106811	0.583333		0.106811	0.351135		0.106811	0
0.106911	0.5		0.106911	0.583333		0.106911	0.351152		0.106911	0
0.107011	0.5		0.107011	0.583333		0.107011	0.351168		0.107011	0
0.107111	0.5		0.107111	0.583333		0.107111	0.351185		0.107111	0
0.107211	0.5		0.107211	0.583333		0.107211	0.351202		0.107211	0
0.107311	0.5		0.107311	0.583333		0.107311	0.351218		0.107311	0
0.107411	0.5		0.107411	0.583333		0.107411	0.351235		0.107411	0
0.107511	0.5		0.107511	0.583333		0.107511	0.351252		0.107511	0
0.107611	0.5		0.107611	0.583333		0.107611	0.351268		0.107611	0
0.107711	0.5		0.107711	0.583333		0.107711	0.351285		0.107711	0
0.107811	0.5		0.107811	0.583333		0.107811	0.351302		0.107811	0
0.107911	0.5		0.107911	0.583333		0.107911	0.351318		0.107911	0
0.108011	0.5		0.108011	0.583333		0.108011	0.351335		0.108011	0
0.108111	0.5		0.108111	0.583333		0.108111	0.351352		0.108111	0
0.108211	0.5		0.108211	0.583333		0.108211	0.351368		0.108211	0
0.108311	0.5		0.108311	0.583333		0.108311	0.351385		0.108311	0
0.108411	0.5		0.108411	0.583333		0.108411	0.351402		0.108411	0
0.108511	0.5		0.108511	0.583333		0.108511	0.351418		0.108511	0
0.108611	0.5		0.108611	0.583333		0.108611	0.351435		0.108611	0
0.108711	0.5		0.108711	0.583333		0.108711	0.351452		0.108711	0
0.108811	0.5		0.108811	0.583333		0.108811	0.351468		0.108811	0
0.108911	0.5		0.108911	0.583333		0.108911	0.351485		0.108911	0
0.109011	0.5		0.109011	0.583333		0.109011	0.351502		0.109011	0
0.109111	0.5		0.109111	0.583333		0.109111	0.351518		0.109111	0
0.109211	0.5		0.109211	0.583333		0.109211	0.351535		0.109211	0
0.109311	0.5		0.109311	0.583333		0.109311	0.351552		0.109311	0
0.109411	0.5		0.109411	0.583333		0.109411	0.351568		0.109411	0
0.109511	0.5		0.109511	0.583333		0.109511	0.351585		0.109511	0
0.109611	0.5		0.109611	0.583333		0.109611	0.351602		0.109611	0
0.109711	0.5		0.109711	0.583333		0.109711	0.351618		0.109711	0
0.109811	0.5		0.109811	0.583333		0.109811	0.351635		0.109811	0
0.109911	0.5		0.109911	0.583333		0.109911	0.351652		0.109911	0
0.110011	0.5		0.110011	0.583333		0.110011	0.351669		0.110011	0
0.110111	0.5		0.110111	0.583333		0.110111	0.351685		0.110111	0
0.110211	0.5		0.110211	0.583333		0.110211	0.351702		0.110211	0
0.110311	0.5		0.110311	0.583333		0.110311	0.351719		0.110311	0
0.110411	0.5		0.110411	0.583333		0.110411	0.351735		0.110411	0
0.110511	0.5		0.110511	0.583333		0.110511	0.351752		0.110511	0
0.110611	0.5		0.110611	0.583333		0.110611	0.351769		0.110611	0
0.110711	0.5		0.110711	0.583333		0.110711	0.351785		0.110711	0
0.110811	0.5		0.110811	0.583333		0.110811	0.351802		0.110811	0
0.110911	0.5		0.110911	0.583333		0.110911	0.351819		0.110911	0
0.111011	0.5		0.111011	0.583333		0.111011	0.351835		0.111011	0
0.111111	0.583333		0.111111	0.666667		0.111111	0.435185		0.111111	0
0.111211	0.583333		0.111211	0.666667		0.111211	0.435202		0.111211	0
0.111311	0.583333		0.111311	0.666667		0.111311	0.435219		0.111311	0
0.111411	0.583333		0.111411	0.666667		0.111411	0.435235		0.111411	0
0.111511	0.583333		0.111511	0.666667		0.111511	0.435252		0.111511	0
0.111611	0.583333		0.111611	0.666667		0.111611	0.435269		0.111611	0
0.111711	0.583333		0.111711	0.666667		0.111711	0.435285		0.111711	0
0.111811	0.583333		0.111811	0.666667		0.111811	0.435302		0.111811	0
0.111911	0.583333		0.111911	0.666667		0.111911	0.435319		0.111911	0
0.112011	0.583333		0.112011	0.666667		0.112011	0.435335		0.112011	0
0.112111	0.583333		0.112111	0.666667		0.112111	0.435352		0.112111	0
0.112211	0.583333		0.112211	0.666667		0.112211	0.435369		0.112211	0
0.112311	0.583333		0.112311	0.666667		0.112311	0.435385		0.112311	0
0.112411	0.583333		0.112411	0.666667		0.112411	0.435402		0.112411	0
0.112511	0.583333		0.112511	0.666667		0.112511	0.435419		0.112511	0
0.112611	0.583333		0.112611	0.666667		0.112611	0.435435		0.112611	0
0.112711	0.583333		0.112711	0.666667		0.112711	0.435452		0.112711	0
0.112811	0.583333		0.112811	0.666667		0.112811	0.435469		0.112811	0
0.112911	0.583333		0.112911	0.666667		0.112911	0.435485		0.112911	0
0.113011	0.583333		0.113011	0.666667		0.113011	0.435502		0.113011	0
0.113111	0.583333		0.113111	0.666667		0.113111	0.435519		0.113111	0
0.113211	0.583333		0.113211	0.666667		0.113211	0.435535		0.113211	0
0.113311	0.583333		0.113311	0.666667		0.113311	0.435552		0.113311	0
0.113411	0.583333		0.113411	0.666667		0.113411	0.435569		0.113411	0
0.113511	0.583333		0.113511	0.666667		0.113511	0.435585		0.113511	0
0.113611	0.583333		0.113611	0.666667		0.113611	0.435602		0.113611	0
0.113711	0.583333		0.113711	0.666667		0.113711	0.435619		0.113711	0
0.113811	0.583333		0.113811	0.666667		0.113811	0.435635		0.113811	0
0.113911	0.583333		0.113911	0.666667		0.113911	0.435652		0.113911	0
0.114011	0.583333		0.114011	0.666667		0.114011	0.435669		0.114011	0
0.114111	0.583333		0.114111	0.666667		0.114111	0.435685		0.114111	0
0.114211	0.583333		0.114211	0.666667		0.114211	0.435702		0.114211	0
0.114311	0.583333		0.114311	0.666667		0.114311	0.435719		0.114311	0
0.114411	0.583333		0.114411	0.666667		0.114411	0.435735		0.114411	0
0.114511	0.583333		0.114511	0.666667		0.114511	0.435752		0.114511	0
0.114611	0.583333		0.114611	0.666667		0.114611	0.435769		0.114611	0
0.114711	0.583333		0.114711	0.666667		0.114711	0.435785		0.114711	0
0.114811	0.583333		0.114811	0.666667		0.114811	0.435802		0.114811	0
0.114911	0.583333		0.114911	0.666667		0.114911	0.435819		0.114911	0
0.115012	0.583333		0.115012	0.666667		0.115012	0.435835		0.115012	0
0.115112	0.583333		0.115112	0.666667		0.115112	0.435852		0.115112	0
0.115212	0.583333		0.115212	0.666667		0.115212	0.435869		0.115212	0
0.115312	0.583333		0.115312	0.666667		0.115312	0.435885		0.115312	0
0.115412	0.583333		0.115412	0.666667		0.115412	0.435902		0.115412	0
0.115512	0.583333		0.115512	0.666667		0.115512	0.435919		0.115512	0
0.115612	0.583333		0.115612	0.666667		0.115612	0.435935		0.115612	0
0.115712	0.583333		0.115712	0.666667		0.115712	0.435952		0.115712	0
0.115812	0.583333		0.115812	0.666667		0.115812	0.435969		0.115812	0
0.115912	0.583333		0.115912	0.666667		0.115912	0.435985		0.115912	0
0.116012	0.583333		0.116012	0.666667		0.116012	0.436002		0.116012	0
0.116112	0.583333		0.116112	0.666667		0.116112	0.436019		0.116112	0
0.116212	0.583333		0.116212	0.666667		0.116212	0.436035		0.116212	0
0.116312	0.583333		0.116312	0.666667		0.116312	0.436052		0.116312	0
0.116412	0.583333		0.116412	0.666667		0.116412	0.436069		0.116412	0
0.116512	0.583333		0.116512	0.666667		0.116512	0.436085		0.116512	0
0.116612	0.583333		0.116612	0.666667		0.116612	0.436102		0.116612	0
0.116712	0.583333		0.116712	0.666667		0.116712	0.436119		0.116712	0
0.116812	0.583333		0.116812	0.666667		0.116812	0.436135		0.116812	0
0.116912	0.583333		0.116912	0.666667		0.116912	0.436152		0.116912	0
0.117012	0.583333		0.117012	0.666667		0.117012	0.436169		0.117012	0
0.117112	0.583333		0.117112	0.666667		0.117112	0.436185		0.117112	0
0.117212	0.583333		0.117212	0.666667		0.117212	0.436202		0.117212	0
0.117312	0.583333		0.117312	0.666667		0.117312	0.436219		0.117312	0
0.117412	0.583333		0.117412	0.666667		0.117412	0.436235		0.117412	0
0.117512	0.583333		0.117512	0.666667		0.117512	0.436252		0.117512	0
0.117612	0.583333		0.117612	0.666667		0.117612	0.436269		0.117612	0
0.117712	0.583333		0.117712	0.666667		0.117712	0.436285		0.117712	0
0.117812	0.583333		0.117812	0.666667		0.117812	0.436302		0.117812	0
0.117912	0.583333		0.117912	0.666667		0.117912	0.436319		0.117912	0
0.118012	0.583333		0.118012	0.666667		0.118012	0.436335		0.118012	0
0.118112	0.583333		0.118112	0.666667		0.118112	0.436352		0.118112	0
0.118212	0.583333		0.118212	0.666667		0.118212	0.436369		0.118212	0
0.118312	0.583333		0.118312	0.666667		0.118312	0.436385		0.118312	0
0.118412	0.583333		0.118412	0.666667		0.118412	0.436402		0.118412	0
0.118512	0.583333		0.118512	0.666667		0.118512	0.436419		0.118512	0
0.118612	0.583333		0.118612	0.666667		0.118612	0.436435		0.118612	0
0.118712	0.583333		0.118712	0.666667		0.118712	0.436452		0.118712	0
0.118812	0.583333		0.118812	0.666667		0.118812	0.436469		0.118812	0
0.118912	0.583333		0.118912	0.666667		0.118912	0.436485		0.118912	0
0.119012	0.583333		0.119012	0.666667		0.119012	0.436502		0.119012	0
0.119112	0.583333		0.119112	0.666667		0.119112	0.436519		0.119112	0
0.119212	0.583333		0.119212	0.666667		0.119212	0.436535		0.119212	0
0.119312	0.583333		0.119312	0.666667		0.119312	0.436552		0.119312	0
0.119412	0.583333		0.119412	0.666667		0.119412	0.436569		0.119412	0
0.119512	0.583333		0.119512	0.666667		0.119512	0.436585		0.119512	0
0.119612	0.583333		0.119612	0.666667		0.119612	0.436602		0.119612	0
0.119712	0.583333		0.119712	0.666667		0.119712	0.436619		0.119712	0
0.119812	0.583333		0.119812	0.666667		0.119812	0.436635		0.119812	0
0.119912	0.583333		0.119912	0.666667		0.119912	0.436652		0.119912	0
0.120012	0.583333		0.120012	0.666667		0.120012	0.436669		0.120012	0
0.120112	0.583333		0.120112	0.666667		0.120112	0.436685		0.120112	0
0.120212	0.583333		0.120212	0.666667		0.120212	0.436702		0.120212	0
0.120312	0.583333		0.120312	0.666667		0.120312	0.436719		0.120312	0
0.120412	0.583333		0.120412	0.666667		0.120412	0.436735		0.120412	0
0.120512	0.583333		0.120512	0.666667		0.120512	0.436752		0.120512	0
0.120612	0.583333		0.120612	0.666667		0.120612	0.436769		0.120612	0
0.120712	0.583333		0.120712	0.666667		0.120712	0.436785		0.120712	0
0.120812	0.583333		0.120812	0.666667		0.120812	0.436802		0.120812	0
0.120912	0.583333		0.120912	0.666667		0.120912	0.436819		0.120912	0
0.121012	0.583333		0.121012	0.666667		0.121012	0.436835		0.121012	0
0.121112	0.583333		0.121112	0.666667		0.121112	0.436852		0.121112	0
0.121212	0.583333		0.121212	0.666667		0.121212	0.436869		0.121212	0
0.121312	0.583333		0.121312	0.666667		0.121312	0.436885		0.121312	0
0.121412	0.583333		0.121412	0.666667		0.121412	0.436902		0.121412	0
0.121512	0.583333		0.121512	0.666667		0.121512	0.436919		0.121512	0
0.121612	0.583333		0.121612	0.666667		0.121612	0.436935		0.121612	0
0.121712	0.583333		0.121712	0.666667		0.121712	0.436952		0.121712	0
0.121812	0.583333		0.121812	0.666667		0.121812	0.436969		0.121812	0
0.121912	0.583333		0.121912	0.666667		0.121912	0.436985		0.121912	0
0.122012	0.583333		0.122012	0.666667		0.122012	0.437002		0.122012	0
0.122112	0.583333		0.122112	0.666667		0.122112	0.437019		0.122112	0
0.122212	0.583333		0.122212	0.666667		0.122212	0.437035		0.122212	0
0.122312	0.583333		0.122312	0.666667		0.122312	0.437052		0.122312	0
0.122412	0.583333		0.122412	0.666667		0.122412	0.437069		0.122412	0
0.122512	0.583333		0.122512	0.666667		0.122512	0.437085		0.122512	0
0.122612	0.583333		0.122612	0.666667		0.122612	0.437102		0.122612	0
0.122712	0.583333		0.122712	0.666667		0.122712	0.437119		0.122712	0
0.122812	0.583333		0.122812	0.666667		0.122812	0.437135		0.122812	0
0.122912	0.583333		0.122912	0.666667		0.122912	0.437152		0.122912	0
0.123012	0.583333		0.123012	0.666667		0.123012	0.437169		0.123012	0
0.123112	0.583333		0.123112	0.666667		0.123112	0.437185		0.123112	0
0.123212	0.583333		0.123212	0.666667		0.123212	0.437202		0.123212	0
0.123312	0.583333		0.123312	0.666667		0.123312	0.437219		0.123312	0
0.123412	0.583333		0.123412	0.666667		0.123412	0.437235		0.123412	0
0.123512	0.583333		0.123512	0.666667		0.123512	0.437252		0.123512	0
0.123612	0.583333		0.123612	0.666667		0.123612	0.437269		0.123612	0
0.123712	0.583333		0.123712	0.666667		0.123712	0.437285		0.123712	0
0.123812	0.583333		0.123812	0.666667		0.123812	0.437302		0.123812	0
0.123912	0.583333		0.123912	0.666667		0.123912	0.437319		0.123912	0
0.124012	0.583333		0.124012	0.666667		0.124012	0.437335		0.124012	0
0.124112	0.583333		0.124112	0.666667		0.124112	0.437352		0.124112	0
0.124212	0.583333		0.124212	0.666667		0.124212	0.437369		0.124212	0
0.124312	0.583333		0.124312	0.666667		0.124312	0.437385		0.124312	0
0.124412	0.583333		0.124412	0.666667		0.124412	0.437402		0.124412	0
0.124512	0.583333		0.124512	0.666667		0.124512	0.437419		0.124512	0
0.124612	0.583333		0.124612	0.666667		0.124612	0.437435		0.124612	0
0.124712	0.583333		0.124712	0.666667		0.124712	0.437452		0.124712	0
0.124812	0.583333		0.124812	0.666667		0.124812	0.437469		0.124812	0
0.124912	0.583333		0.124912	0.666667		0.124912	0.437485		0.124912	0
0.125013	0.583333		0.125013	0.666667		0.125013	0.437502		0.125013	0
0.125113	0.583333		0.125113	0.666667		0.125113	0.437519		0.125113	0
0.125213	0.583333		0.125213	0.666667		0.125213	0.437535		0.125213	0
0.125313	0.583333		0.125313	0.666667		0.125313	0.437552		0.125313	0
0.125413	0.583333		0.125413	0.666667		0.125413	0.437569		0.125413	0
0.125513	0.583333		0.125513	0.666667		0.125513	0.437585		0.125513	0
0.125613	0.583333		0.125613	0.666667		0.125613	0.437602		0.125613	0
0.125713	0.583333		0.125713	0.666667		0.125713	0.437619		0.125713	0
0.125813	0.583333		0.125813	0.666667		0.125813	0.437635		0.125813	0
0.125913	0.583333		0.125913	0.666667		0.125913	0.437652		0.125913	0
0.126013	0.583333		0.126013	0.666667		0.126013	0.437669		0.126013	0
0.126113	0.583333		0.126113	0.666667		0.126113	0.437685		0.126113	0
0.126213	0.583333		0.126213	0.666667		0.126213	0.437702		0.126213	0
0.126313	0.583333		0.126313	0.666667		0.126313	0.437719		0.126313	0
0.126413	0.583333		0.126413	0.666667		0.126413	0.437735		0.126413	0
0.126513	0.583333		0.126513	0.666667		0.126513	0.437752		0.126513	0
0.126613	0.583333		0.126613	0.666667		0.126613	0.437769		0.126613	0
0.126713	0.583333		0.126713	0.666667		0.126713	0.437785		0.126713	0
0.126813	0.583333		0.126813	0.666667		0.126813	0.437802		0.126813	0
0.126913	0.583333		0.126913	0.666667		0.126913	0.437819		0.126913	0
0.127013	0.583333		0.127013	0.666667		0.127013	0.437835		0.127013	0
0.127113	0.583333		0.127113	0.666667		0.127113	0.437852		0.127113	0
0.127213	0.583333		0.127213	0.666667		0.127213	0.437869		0.127213	0
0.127313	0.583333		0.127313	0.666667		0.127313	0.437885		0.127313	0
0.127413	0.583333		0.127413	0.666667		0.127413	0.437902		0.127413	0
0.127513	0.583333		0.127513	0.666667		0.127513	0.437919		0.127513	0
0.127613	0.583333		0.127613	0.666667		0.127613	0.437935		0.127613	0
0.127713	0.583333		0.127713	0.666667		0.127713	0.437952		0.127713	0
0.127813	0.583333		0.127813	0.666667		0.127813	0.437969		0.127813	0
0.127913	0.583333		0.127913	0.666667		0.127913	0.437985		0.127913	0
0.128013	0.583333		0.128013	0.666667		0.128013	0.438002		0.128013	0
0.128113	0.583333		0.128113	0.666667		0.128113	0.438019		0.128113	0
0.128213	0.583333		0.128213	0.666667		0.128213	0.438035		0.128213	0
0.128313	0.583333		0.128313	0.666667		0.128313	0.438052		0.128313	0
0.128413	0.583333		0.128413	0.666667		0.128413	0.438069		0.128413	0
0.128513	0.583333		0.128513	0.666667		0.128513	0.438085		0.128513	0
0.128613	0.583333		0.128613	0.666667		0.128613	0.438102		0.128613	0
0.128713	0.583333		0.128713	0.666667		0.128713	0.438119		0.128713	0
0.128813	0.583333		0.128813	0.666667		0.128813	0.438135		0.128813	0
0.128913	0.583333		0.128913	0.666667		0.128913	0.438152		0.128913	0
0.129013	0.583333		0.129013	0.666667		0.129013	0.438169		0.129013	0
0.129113	0.583333		0.129113	0.666667		0.129113	0.438185		0.129113	0
0.129213	0.583333		0.129213	0.666667		0.129213	0.438202		0.129213	0
0.129313	0.583333		0.129313	0.666667		0.129313	0.438219		0.129313	0
0.129413	0.583333		0.129413	0.666667		0.129413	0.438235		0.129413	0
0.129513	0.583333		0.129513	0.666667		0.129513	0.438252		0.129513	0
0.129613	0.583333		0.129613	0.666667		0.129613	0.438269		0.129613	0
0.129713	0.583333		0.129713	0.666667		0.129713	0.438285		0.129713	0
0.129813	0.583333		0.129813	0.666667		0.129813	0.438302		0.129813	0
0.129913	0.583333		0.129913	0.666667		0.129913	0.438319		0.129913	0
0.130013	0.583333		0.130013	0.666667		0.130013	0.438336		0.130013	0
0.130113	0.583333		0.130113	0.666667		0.130113	0.438352		0.130113	0
0.130213	0.583333		0.130213	0.666667		0.130213	0.438369		0.130213	0
0.130313	0.583333		0.130313	0.666667		0.130313	0.438386		0.130313	0
0.130413	0.583333		0.130413	0.666667		0.130413	0.438402		0.130413	0
0.130513	0.583333		0.130513	0.666667		0.130513	0.438419		0.130513	0
0.130613	0.583333		0.130613	0.666667		0.130613	0.438436		0.130613	0
0.130713	0.583333		0.130713	0.666667		0.130713	0.438452		0.130713	0
0.130813	0.583333		0.130813	0.666667		0.130813	0.438469		0.130813	0
0.130913	0.583333		0.130913	0.666667		0.130913	0.438486		0.130913	0
0.131013	0.583333		0.131013	0.666667		0.131013	0.438502		0.131013	0
0.131113	0.583333		0.131113	0.666667		0.131113	0.438519		0.131113	0
0.131213	0.583333		0.131213	0.666667		0.131213	0.438536		0.131213	0
0.131313	0.583333		0.131313	0.666667		0.131313	0.438552		0.131313	0
0.131413	0.583333		0.131413	0.666667		0.131413	0.438569		0.131413	0
0.131513	0.583333		0.131513	0.666667		0.131513	0.438586		0.131513	0
0.131613	0.583333		0.131613	0.666667		0.131613	0.438602		0.131613	0
0.131713	0.583333		0.131713	0.666667		0.131713	0.438619		0.131713	0
0.131813	0.583333		0.131813	0.666667		0.131813	0.438636		0.131813	0
0.131913	0.583333		0.131913	0.666667		0.131913	0.438652		0.131913	0
0.132013	0.583333		0.132013	0.666667		0.132013	0.438669		0.132013	0
0.132113	0.583333		0.132113	0.666667		0.132113	0.438686		0.132113	0
0.132213	0.583333		0.132213	0.666667		0.132213	0.438702		0.132213	0
0.132313	0.583333		0.132313	0.666667		0.132313	0.438719		0.132313	0
0.132413	0.583333		0.132413	0.666667		0.132413	0.438736		0.132413	0
0.132513	0.583333		0.132513	0.666667		0.132513	0.438752		0.132513	0
0.132613	0.583333		0.132613	0.666667		0.132613	0.438769		0.132613	0
0.132713	0.583333		0.132713	0.666667		0.132713	0.438786		0.132713	0
0.132813	0.583333		0.132813	0.666667		0.132813	0.438802		0.132813	0
0.132913	0.583333		0.132913	0.666667		0.132913	0.438819		0.132913	0
0.133013	0.583333		0.133013	0.666667		0.133013	0.438836		0.133013	0
0.133113	0.583333		0.133113	0.666667		0.133113	0.438852		0.133113	0
0.133213	0.583333		0.133213	0.666667		0.133213	0.438869		0.133213	0
0.133313	0.583333		0.133313	0.666667		0.133313	0.438886		0.133313	0
0.133413	0.583333		0.133413	0.666667		0.133413	0.438902		0.133413	0
0.133513	0.583333		0.133513	0.666667		0.133513	0.438919		0.133513	0
0.133613	0.583333		0.133613	0.666667		0.133613	0.438936		0.133613	0
0.133713	0.583333		0.133713	0.666667		0.133713	0.438952		0.133713	0
0.133813	0.583333		0.133813	0.666667		0.133813	0.438969		0.133813	0
0.133913	0.583333		0.133913	0.666667		0.133913	0.438986		0.133913	0
0.134013	0.583333		0.134013	0.666667		0.134013	0.439002		0.134013	0
0.134113	0.583333		0.134113	0.666667		0.134113	0.439019		0.134113	0
0.134213	0.583333		0.134213	0.666667		0.134213	0.439036		0.134213	0
0.134313	0.583333		0.134313	0.666667		0.134313	0.439052		0.134313	0
0.134413	0.583333		0.134413	0.666667		0.134413	0.439069		0.134413	0
0.134513	0.583333		0.134513	0.666667		0.134513	0.439086		0.134513	0
0.134613	0.583333		0.134613	0.666667		0.134613	0.439102		0.134613	0
0.134713	0.583333		0.134713	0.666667		0.134713	0.439119		0.134713	0
0.134813	0.583333		0.134813	0.666667		0.134813	0.439136		0.134813	0
0.134913	0.583333		0.134913	0.666667		0.134913	0.439152		0.134913	0
0.135014	0.583333		0.135014	0.666667		0.135014	0.439169		0.135014	0
0.135114	0.583333		0.135114	0.666667		0.135114	0.439186		0.135114	0
0.135214	0.583333		0.135214	0.666667		0.135214	0.439202		0.135214	0
0.135314	0.583333		0.135314	0.666667		0.135314	0.439219		0.135314	0
0.135414	0.583333		0.135414	0.666667		0.135414	0.439236		0.135414	0
0.135514	0.583333		0.135514	0.666667		0.135514	0.439252		0.135514	0
0.135614	0.583333		0.135614	0.666667		0.135614	0.439269		0.135614	0
0.135714	0.583333		0.135714	0.666667		0.135714	0.439286		0.135714	0
0.135814	0.583333		0.135814	0.666667		0.135814	0.439302		0.135814	0
0.135914	0.583333		0.135914	0.666667		0.135914	0.439319		0.135914	0
0.136014	0.583333		0.136014	0.666667		0.136014	0.439336		0.136014	0
0.136114	0.583333		0.136114	0.666667		0.136114	0.439352		0.136114	0
0.136214	0.583333		0.136214	0.666667		0.136214	0.439369		0.136214	0
0.136314	0.583333		0.136314	0.666667		0.136314	0.439386		0.136314	0
0.136414	0.583333		0.136414	0.666667		0.136414	0.439402		0.136414	0
0.136514	0.583333		0.136514	0.666667		0.136514	0.439419		0.136514	0
0.136614	0.583333		0.136614	0.666667		0.136614	0.439436		0.136614	0
0.136714	0.583333		0.136714	0.666667		0.136714	0.439452		0.136714	0
0.136814	0.583333		0.136814	0.666667		0.136814	0.439469		0.136814	0
0.136914	0.583333		0.136914	0.666667		0.136914	0.439486		0.136914	0
0.137014	0.583333		0.137014	0.666667		0.137014	0.439502		0.137014	0
0.137114	0.583333		0.137114	0.666667		0.137114	0.439519		0.137114	0
0.137214	0.583333		0.137214	0.666667		0.137214	0.439536		0.137214	0
0.137314	0.583333		0.137314	0.666667		0.137314	0.439552		0.137314	0
0.137414	0.583333		0.137414	0.666667		0.137414	0.439569		0.137414	0
0.137514	0.583333		0.137514	0.666667		0.137514	0.439586		0.137514	0
0.137614	0.583333		0.137614	0.666667		0.137614	0.439602		0.137614	0
0.137714	0.583333		0.137714	0.666667		0.137714	0.439619		0.137714	0
0.137814	0.583333		0.137814	0.666667		0.137814	0.439636		0.137814	0
0.137914	0.583333		0.137914	0.666667		0.137914	0.439652		0.137914	0
0.138014	0.583333		0.138014	0.666667		0.138014	0.439669		0.138014	0
0.138114	0.583333		0.138114	0.666667		0.138114	0.439686		0.138114	0
0.138214	0.583333		0.138214	0.666667		0.138214	0.439702		0.138214	0
0.138314	0.583333		0.138314	0.666667		0.138314	0.439719		0.138314	0
0.138414	0.583333		0.138414	0.666667		0.138414	0.439736		0.138414	0
0.138514	0.583333		0.138514	0.666667		0.138514	0.439752		0.138514	0
0.138614	0.583333		0.138614	0.666667		0.138614	0.439769		0.138614	0
0.138714	0.583333		0.138714	0.666667		0.138714	0.439786		0.138714	0
0.138814	0.583333		0.138814	0.666667		0.138814	0.439802		0.138814	0
0.138914	0.583333		0.138914	0.666667		0.138914	0.439819		0.138914	0
0.139014	0.583333		0.139014	0.666667		0.139014	0.439836		0.139014	0
0.139114	0.583333		0.139114	0.666667		0.139114	0.439852		0.139114	0
0.139214	0.583333		0.139214	0.666667		0.139214	0.439869		0.139214	0
0.139314	0.583333		0.139314	0.666667		0.139314	0.439886		0.139314	0
0.139414	0.583333		0.139414	0.666667		0.139414	0.439902		0.139414	0
0.139514	0.583333		0.139514	0.666667		0.139514	0.439919		0.139514	0
0.139614	0.583333		0.139614	0.666667		0.139614	0.439936		0.139614	0
0.139714	0.583333		0.139714	0.666667		0.139714	0.439952		0.139714	0
0.139814	0.583333		0.139814	0.666667		0.139814	0.439969		0.139814	0
0.139914	0.583333		0.139914	0.666667		0.139914	0.439986		0.139914	0
0.140014	0.583333		0.140014	0.666667		0.140014	0.440002		0.140014	0
0.140114	0.583333		0.140114	0.666667		0.140114	0.440019		0.140114	0
0.140214	0.583333		0.140214	0.666667		0.140214	0.440036		0.140214	0
0.140314	0.583333		0.140314	0.666667		0.140314	0.440052		0.140314	0
0.140414	0.583333		0.140414	0.666667		0.140414	0.440069		0.140414	0
0.140514	0.583333		0.140514	0.666667		0.140514	0.440086		0.140514	0
0.140614	0.583333		0.140614	0.666667		0.140614	0.440102		0.140614	0
0.140714	0.583333		0.140714	0.666667		0.140714	0.440119		0.140714	0
0.140814	0.583333		0.140814	0.666667		0.140814	0.440136		0.140814	0
0.140914	0.583333		0.140914	0.666667		0.140914	0.440152		0.140914	0
0.141014	0.583333		0.141014	0.666667		0.141014	0.440169		0.141014	0
0.141114	0.583333		0.141114	0.666667		0.141114	0.440186		0.141114	0
0.141214	0.583333		0.141214	0.666667		0.141214	0.440202		0.141214	0
0.141314	0.583333		0.141314	0.666667		0.141314	0.440219		0.141314	0
0.141414	0.583333		0.141414	0.666667		0.141414	0.440236		0.141414	0
0.141514	0.583333		0.141514	0.666667		0.141514	0.440252		0.141514	0
0.141614	0.583333		0.141614	0.666667		0.141614	0.440269		0.141614	0
0.141714	0.583333		0.141714	0.666667		0.141714	0.440286		0.141714	0
0.141814	0.583333		0.141814	0.666667		0.141814	0.440302		0.141814	0
0.141914	0.583333		0.141914	0.666667		0.141914	0.440319		0.141914	0
0.142014	0.583333		0.142014	0.666667		0.142014	0.440336		0.142014	0
0.142114	0.583333		0.142114	0.666667		0.142114	0.440352		0.142114	0
0.142214	0.583333		0.142214	0.666667		0.142214	0.440369		0.142214	0
0.142314	0.583333		0.142314	0.666667		0.142314	0.440386		0.142314	0
0.142414	0.583333		0.142414	0.666667		0.142414	0.440402		0.142414	0
0.142514	0.583333		0.142514	0.666667		0.142514	0.440419		0.142514	0
0.142614	0.583333		0.142614	0.666667		0.142614	0.440436		0.142614	0
0.142714	0.583333		0.142714	0.666667		0.142714	0.440452		0.142714	0
0.142814	0.583333		0.142814	0.666667		0.142814	0.440469		0.142814	0
0.142914	0.583333		0.142914	0.666667		0.142914	0.440486		0.142914	0
0.143014	0.583333		0.143014	0.666667		0.143014	0.440502		0.143014	0
0.143114	0.583333		0.143114	0.666667		0.143114	0.440519		0.143114	0
0.143214	0.583333		0.143214	0.666667		0.143214	0.440536		0.143214	0
0.143314	0.583333		0.143314	0.666667		0.143314	0.440552		0.143314	0
0.143414	0.583333		0.143414	0.666667		0.143414	0.440569		0.143414	0
0.143514	0.583333		0.143514	0.666667		0.143514	0.440586		0.143514	0
0.143614	0.583333		0.143614	0.666667		0.143614	0.440602		0.143614	0
0.143714	0.583333		0.143714	0.666667		0.143714	0.440619		0.143714	0
0.143814	0.583333		0.143814	0.666667		0.143814	0.440636		0.143814	0
0.143914	0.583333		0.143914	0.666667		0.143914	0.440652		0.143914	0
0.144014	0.583333		0.144014	0.666667		0.144014	0.440669		0.144014	0
0.144114	0.583333		0.144114	0.666667		0.144114	0.440686		0.144114	0
0.144214	0.583333		0.144214	0.666667		0.144214	0.440702		0.144214	0
0.144314	0.583333		0.144314	0.666667		0.144314	0.440719		0.144314	0
0.144414	0.583333		0.144414	0.666667		0.144414	0.440736		0.144414	0
0.144514	0.583333		0.144514	0.666667		0.144514	0.440752		0.144514	0
0.144614	0.583333		0.144614	0.666667		0.144614	0.440769		0.144614	0
0.144714	0.583333		0.144714	0.666667		0.144714	0.440786		0.144714	0
0.144814	0.583333		0.144814	0.666667		0.144814	0.440802		0.144814	0
0.144914	0.583333		0.144914	0.666667		0.144914	0.440819		0.144914	0
0.145015	0.583333		0.145015	0.666667		0.145015	0.440836		0.145015	0
0.145115	0.583333		0.145115	0.666667		0.145115	0.440852		0.145115	0
0.145215	0.583333		0.145215	0.666667		0.145215	0.440869		0.145215	0
0.145315	0.583333		0.145315	0.666667		0.145315	0.440886		0.145315	0
0.145415	0.583333		0.145415	0.666667		0.145415	0.440902		0.145415	0
0.145515	0.583333		0.145515	0.666667		0.145515	0.440919		0.145515	0
0.145615	0.583333		0.145615	0.666667		0.145615	0.440936		0.145615	0
0.145715	0.583333		0.145715	0.666667		0.145715	0.440952		0.145715	0
0.145815	0.583333		0.145815	0.666667		0.145815	0.440969		0.145815	0
0.145915	0.583333		0.145915	0.666667		0.145915	0.440986		0.145915	0
0.146015	0.583333		0.146015	0.666667		0.146015	0.441002		0.146015	0
0.146115	0.583333		0.146115	0.666667		0.146115	0.441019		0.146115	0
0.146215	0.583333		0.146215	0.666667		0.146215	0.441036		0.146215	0
0.146315	0.583333		0.146315	0.666667		0.146315	0.441052		0.146315	0
0.146415	0.583333		0.146415	0.666667		0.146415	0.441069		0.146415	0
0.146515	0.583333		0.146515	0.666667		0.146515	0.441086		0.146515	0
0.146615	0.583333		0.146615	0.666667		0.146615	0.441102		0.146615	0
0.146715	0.583333		0.146715	0.666667		0.146715	0.441119		0.146715	0
0.146815	0.583333		0.146815	0.666667		0.146815	0.441136		0.146815	0
0.146915	0.583333		0.146915	0.666667		0.146915	0.441152		0.146915	0
0.147015	0.583333		0.147015	0.666667		0.147015	0.441169		0.147015	0
0.147115	0.583333		0.147115	0.666667		0.147115	0.441186		0.147115	0
0.147215	0.583333		0.147215	0.666667		0.147215	0.441202		0.147215	0
0.147315	0.583333		0.147315	0.666667		0.147315	0.441219		0.147315	0
0.147415	0.583333		0.147415	0.666667		0.147415	0.441236		0.147415	0
0.147515	0.583333		0.147515	0.666667		0.147515	0.441252		0.147515	0
0.147615	0.583333		0.147615	0.666667		0.147615	0.441269		0.147615	0
0.147715	0.583333		0.147715	0.666667		0.147715	0.441286		0.147715	0
0.147815	0.583333		0.147815	0.666667		0.147815	0.441302		0.147815	0
0.147915	0.583333		0.147915	0.666667		0.147915	0.441319		0.147915	0
0.148015	0.583333		0.148015	0.666667		0.148015	0.441336		0.148015	0
0.148115	0.583333		0.148115	0.666667		0.148115	0.441352		0.148115	0
0.148215	0.583333		0.148215	0.666667		0.148215	0.441369		0.148215	0
0.148315	0.583333		0.148315	0.666667		0.148315	0.441386		0.148315	0
0.148415	0.583333		0.148415	0.666667		0.148415	0.441402		0.148415	0
0.148515	0.583333		0.148515	0.666667		0.148515	0.441419		0.148515	0
0.148615	0.583333		0.148615	0.666667		0.148615	0.441436		0.148615	0
0.148715	0.583333		0.148715	0.666667		0.148715	0.441452		0.148715	0
0.148815	0.583333		0.148815	0.666667		0.148815	0.441469		0.148815	0
0.148915	0.583333		0.148915	0.666667		0.148915	0.441486		0.148915	0
0.149015	0.583333		0.149015	0.666667		0.149015	0.441502		0.149015	0
0.149115	0.583333		0.149115	0.666667		0.149115	0.441519		0.149115	0
0.149215	0.583333		0.149215	0.666667		0.149215	0.441536		0.149215	0
0.149315	0.583333		0.149315	0.666667		0.149315	0.441552		0.149315	0
0.149415	0.583333		0.149415	0.666667		0.149415	0.441569		0.149415	0
0.149515	0.583333		0.149515	0.666667		0.149515	0.441586		0.149515	0
0.149615	0.583333		0.149615	0.666667		0.149615	0.441602		0.149615	0
0.149715	0.583333		0.149715	0.666667		0.149715	0.441619		0.149715	0
0.149815	0.583333		0.149815	0.666667		0.149815	0.441636		0.149815	0
0.149915	0.583333		0.149915	0.666667		0.149915	0.441652		0.149915	0
0.150015	0.583333		0.150015	0.666667		0.150015	0.441669		0.150015	0
0.150115	0.583333		0.150115	0.666667		0.150115	0.441686		0.150115	0
0.150215	0.583333		0.150215	0.666667		0.150215	0.441703		0.150215	0
0.150315	0.583333		0.150315	0.666667		0.150315	0.441719		0.150315	0
0.150415	0.583333		0.150415	0.666667		0.150415	0.441736		0.150415	0
0.150515	0.583333		0.150515	0.666667		0.150515	0.441753		0.150515	0
0.150615	0.583333		0.150615	0.666667		0.150615	0.441769		0.150615	0
0.150715	0.583333		0.150715	0.666667		0.150715	0.441786		0.150715	0
0.150815	0.583333		0.150815	0.666667		0.150815	0.441803		0.150815	0
0.150915	0.583333		0.150915	0.666667		0.150915	0.441819		0.150915	0
0.151015	0.583333		0.151015	0.666667		0.151015	0.441836		0.151015	0
0.151115	0.583333		0.151115	0.666667		0.151115	0.441853		0.151115	0
0.151215	0.583333		0.151215	0.666667		0.151215	0.441869		0.151215	0
0.151315	0.583333		0.151315	0.666667		0.151315	0.441886		0.151315	0
0.151415	0.583333		0.151415	0.666667		0.151415	0.441903		0.151415	0
0.151515	0.583333		0.151515	0.666667		0.151515	0.441919		0.151515	0
0.151615	0.583333		0.151615	0.666667		0.151615	0.441936		0.151615	0
0.151715	0.583333		0.151715	0.666667		0.151715	0.441953		0.151715	0
0.151815	0.583333		0.151815	0.666667		0.151815	0.441969		0.151815	0
0.151915	0.583333		0.151915	0.666667		0.151915	0.441986		0.151915	0
0.152015	0.583333		0.152015	0.666667		0.152015	0.442003		0.152015	0
0.152115	0.583333		0.152115	0.666667		0.152115	0.442019		0.152115	0
0.152215	0.583333		0.152215	0.666667		0.152215	0.442036		0.152215	0
0.152315	0.583333		0.152315	0.666667		0.152315	0.442053		0.152315	0
0.152415	0.583333		0.152415	0.666667		0.152415	0.442069		0.152415	0
0.152515	0.583333		0.152515	0.666667		0.152515	0.442086		0.152515	0
0.152615	0.583333		0.152615	0.666667		0.152615	0.442103		0.152615	0
0.152715	0.583333		0.152715	0.666667		0.152715	0.442119		0.152715	0
0.152815	0.583333		0.152815	0.666667		0.152815	0.442136		0.152815	0
0.152915	0.583333		0.152915	0.666667		0.152915	0.442153		0.152915	0
0.153015	0.583333		0.153015	0.666667		0.153015	0.442169		0.153015	0
0.153115	0.583333		0.153115	0.666667		0.153115	0.442186		0.153115	0
0.153215	0.583333		0.153215	0.666667		0.153215	0.442203		0.153215	0
0.153315	0.583333		0.153315	0.666667		0.153315	0.442219		0.153315	0
0.153415	0.583333		0.153415	0.666667		0.153415	0.442236		0.153415	0
0.153515	0.583333		0.153515	0.666667		0.153515	0.442253		0.153515	0
0.153615	0.583333		0.153615	0.666667		0.153615	0.442269		0.153615	0
0.153715	0.583333		0.153715	0.666667		0.153715	0.442286		0.153715	0
0.153815	0.583333		0.153815	0.666667		0.153815	0.442303		0.153815	0
0.153915	0.583333		0.153915	0.666667		0.153915	0.442319		0.153915	0
0.154015	0.583333		0.154015	0.666667		0.154015	0.442336		0.154015	0
0.154115	0.583333		0.154115	0.666667		0.154115	0.442353		0.154115	0
0.154215	0.583333		0.154215	0.666667		0.154215	0.442369		0.154215	0
0.154315	0.583333		0.154315	0.666667		0.154315	0.442386		0.154315	0
0.154415	0.583333		0.154415	0.666667		0.154415	0.442403		0.154415	0
0.154515	0.583333		0.154515	0.666667		0.154515	0.442419		0.154515	0
0.154615	0.583333		0.154615	0.666667		0.154615	0.442436		0.154615	0
0.154715	0.583333		0.154715	0.666667		0.154715	0.442453		0.154715	0
0.154815	0.583333		0.154815	0.666667		0.154815	0.442469		0.154815	0
0.154915	0.583333		0.154915	0.666667		0.154915	0.442486		0.154915	0
0.155016	0.583333		0.155016	0.666667		0.155016	0.442503		0.155016	0
0.155116	0.583333		0.155116	0.666667		0.155116	0.442519		0.155116	0
0.155216	0.583333		0.155216	0.666667		0.155216	0.442536		0.155216	0
0.155316	0.583333		0.155316	0.666667		0.155316	0.442553		0.155316	0
0.155416	0.583333		0.155416	0.666667		0.155416	0.442569		0.155416	0
0.155516	0.583333		0.155516	0.666667		0.155516	0.442586		0.155516	0
0.155616	0.583333		0.155616	0.666667		0.155616	0.442603		0.155616	0
0.155716	0.583333		0.155716	0.666667		0.155716	0.442619		0.155716	0
0.155816	0.583333		0.155816	0.666667		0.155816	0.442636		0.155816	0
0.155916	0.583333		0.155916	0.666667		0.155916	0.442653		0.155916	0
0.156016	0.583333		0.156016	0.666667		0.156016	0.442669		0.156016	0
0.156116	0.583333		0.156116	0.666667		0.156116	0.442686		0.156116	0
0.156216	0.583333		0.156216	0.666667		0.156216	0.442703		0.156216	0
0.156316	0.583333		0.156316	0.666667		0.156316	0.442719		0.156316	0
0.156416	0.583333		0.156416	0.666667		0.156416	0.442736		0.156416	0
0.156516	0.583333		0.156516	0.666667		0.156516	0.442753		0.156516	0
0.156616	0.583333		0.156616	0.666667		0.156616	0.442769		0.156616	0
0.156716	0.583333		0.156716	0.666667		0.156716	0.442786		0.156716	0
0.156816	0.583333		0.156816	0.666667		0.156816	0.442803		0.156816	0
0.156916	0.583333		0.156916	0.666667		0.156916	0.442819		0.156916	0
0.157016	0.583333		0.157016	0.666667		0.157016	0.442836		0.157016	0
0.157116	0.583333		0.157116	0.666667		0.157116	0.442853		0.157116	0
0.157216	0.583333		0.157216	0.666667		0.157216	0.442869		0.157216	0
0.157316	0.583333		0.157316	0.666667		0.157316	0.442886		0.157316	0
0.157416	0.583333		0.157416	0.666667		0.157416	0.442903		0.157416	0
0.157516	0.583333		0.157516	0.666667		0.157516	0.442919		0.157516	0
0.157616	0.583333		0.157616	0.666667		0.157616	0.442936		0.157616	0
0.157716	0.583333		0.157716	0.666667		0.157716	0.442953		0.157716	0
0.157816	0.583333		0.157816	0.666667		0.157816	0.442969		0.157816	0
0.157916	0.583333		0.157916	0.666667		0.157916	0.442986		0.157916	0
0.158016	0.583333		0.158016	0.666667		0.158016	0.443003		0.158016	0
0.158116	0.583333		0.158116	0.666667		0.158116	0.443019		0.158116	0
0.158216	0.583333		0.158216	0.666667		0.158216	0.443036		0.158216	0
0.158316	0.583333		0.158316	0.666667		0.158316	0.443053		0.158316	0
0.158416	0.583333		0.158416	0.666667		0.158416	0.443069		0.158416	0
0.158516	0.583333		0.158516	0.666667		0.158516	0.443086		0.158516	0
0.158616	0.583333		0.158616	0.666667		0.158616	0.443103		0.158616	0
0.158716	0.583333		0.158716	0.666667		0.158716	0.443119		0.158716	0
0.158816	0.583333		0.158816	0.666667		0.158816	0.443136		0.158816	0
0.158916	0.583333		0.158916	0.666667		0.158916	0.443153		0.158916	0
0.159016	0.583333		0.159016	0.666667		0.159016	0.443169		0.159016	0
0.159116	0.583333		0.159116	0.666667		0.159116	0.443186		0.159116	0
0.159216	0.583333		0.159216	0.666667		0.159216	0.443203		0.159216	0
0.159316	0.583333		0.159316	0.666667		0.159316	0.443219		0.159316	0
0.159416	0.583333		0.159416	0.666667		0.159416	0.443236		0.159416	0
0.159516	0.583333		0.159516	0.666667		0.159516	0.443253		0.159516	0
0.159616	0.583333		0.159616	0.666667		0.159616	0.443269		0.159616	0
0.159716	0.583333		0.159716	0.666667		0.159716	0.443286		0.159716	0
0.159816	0.583333		0.159816	0.666667		0.159816	0.443303		0.159816	0
0.159916	0.583333		0.159916	0.666667		0.159916	0.443319		0.159916	0
0.160016	0.583333		0.160016	0.666667		0.160016	0.443336		0.160016	0
0.160116	0.583333		0.160116	0.666667		0.160116	0.443353		0.160116	0
0.160216	0.583333		0.160216	0.666667		0.160216	0.443369		0.160216	0
0.160316	0.583333		0.160316	0.666667		0.160316	0.443386		0.160316	0
0.160416	0.583333		0.160416	0.666667		0.160416	0.443403		0.160416	0
0.160516	0.583333		0.160516	0.666667		0.160516	0.443419		0.160516	0
0.160616	0.583333		0.160616	0.666667		0.160616	0.443436		0.160616	0
0.160716	0.583333		0.160716	0.666667		0.160716	0.443453		0.160716	0
0.160816	0.583333		0.160816	0.666667		0.160816	0.443469		0.160816	0
0.160916	0.583333		0.160916	0.666667		0.160916	0.443486		0.160916	0
0.161016	0.583333		0.161016	0.666667		0.161016	0.443503		0.161016	0
0.161116	0.583333		0.161116	0.666667		0.161116	0.443519		0.161116	0
0.161216	0.583333		0.161216	0.666667		0.161216	0.443536		0.161216	0
0.161316	0.583333		0.161316	0.666667		0.161316	0.443553		0.161316	0
0.161416	0.583333		0.161416	0.666667		0.161416	0.443569		0.161416	0
0.161516	0.583333		0.161516	0.666667		0.161516	0.443586		0.161516	0
0.161616	0.583333		0.161616	0.666667		0.161616	0.443603		0.161616	0
0.161716	0.583333		0.161716	0.666667		0.161716	0.443619		0.161716	0
0.161816	0.583333		0.161816	0.666667		0.161816	0.443636		0.161816	0
0.161916	0.583333		0.161916	0.666667		0.161916	0.443653		0.161916	0
0.162016	0.583333		0.162016	0.666667		0.162016	0.443669		0.162016	0
0.162116	0.583333		0.162116	0.666667		0.162116	0.443686		0.162116	0
0.162216	0.583333		0.162216	0.666667		0.162216	0.443703		0.162216	0
0.162316	0.583333		0.162316	0.666667		0.162316	0.443719		0.162316	0
0.162416	0.583333		0.162416	0.666667		0.162416	0.443736		0.162416	0
0.162516	0.583333		0.162516	0.666667		0.162516	0.443753		0.162516	0
0.162616	0.583333		0.162616	0.666667		0.162616	0.443769		0.162616	0
0.162716	0.583333		0.162716	0.666667		0.162716	0.443786		0.162716	0
0.162816	0.583333		0.162816	0.666667		0.162816	0.443803		0.162816	0
0.162916	0.583333		0.162916	0.666667		0.162916	0.443819		0.162916	0
0.163016	0.583333		0.163016	0.666667		0.163016	0.443836		0.163016	0
0.163116	0.583333		0.163116	0.666667		0.163116	0.443853		0.163116	0
0.163216	0.583333		0.163216	0.666667		0.163216	0.443869		0.163216	0
0.163316	0.583333		0.163316	0.666667		0.163316	0.443886		0.163316	0
0.163416	0.583333		0.163416	0.666667		0.163416	0.443903		0.163416	0
0.163516	0.583333		0.163516	0.666667		0.163516	0.443919		0.163516	0
0.163616	0.583333		0.163616	0.666667		0.163616	0.443936		0.163616	0
0.163716	0.583333		0.163716	0.666667		0.163716	0.443953		0.163716	0
0.163816	0.583333		0.163816	0.666667		0.163816	0.443969		0.163816	0
0.163916	0.583333		0.163916	0.666667		0.163916	0.443986		0.163916	0
0.164016	0.583333		0.164016	0.666667		0.164016	0.444003		0.164016	0
0.164116	0.583333		0.164116	0.666667		0.164116	0.444019		0.164116	0
0.164216	0.583333		0.164216	0.666667		0.164216	0.444036		0.164216	0
0.164316	0.583333		0.164316	0.666667		0.164316	0.444053		0.164316	0
0.164416	0.583333		0.164416	0.666667		0.164416	0.444069		0.164416	0
0.164516	0.583333		0.164516	0.666667		0.164516	0.444086		0.164516	0
0.164616	0.583333		0.164616	0.666667		0.164616	0.444103		0.164616	0
0.164716	0.583333		0.164716	0.666667		0.164716	0.444119		0.164716	0
0.164816	0.583333		0.164816	0.666667		0.164816	0.444136		0.164816	0
0.164916	0.583333		0.164916	0.666667		0.164916	0.444153		0.164916	0
0.165017	0.583333		0.165017	0.666667		0.165017	0.444169		0.165017	0
0.165117	0.583333		0.165117	0.666667		0.165117	0.444186		0.165117	0
0.165217	0.583333		0.165217	0.666667		0.165217	0.444203		0.165217	0
0.165317	0.583333		0.165317	0.666667		0.165317	0.444219		0.165317	0
0.165417	0.583333		0.165417	0.666667		0.165417	0.444236		0.165417	0
0.165517	0.583333		0.165517	0.666667		0.165517	0.444253		0.165517	0
0.165617	0.583333		0.165617	0.666667		0.165617	0.444269		0.165617	0
0.165717	0.583333		0.165717	0.666667		0.165717	0.444286		0.165717	0
0.165817	0.583333		0.165817	0.666667		0.165817	0.444303		0.165817	0
0.165917	0.583333		0.165917	0.666667		0.165917	0.444319		0.165917	0
0.166017	0.583333		0.166017	0.666667		0.166017	0.444336		0.166017	0
0.166117	0.583333		0.166117	0.666667		0.166117	0.444353		0.166117	0
0.166217	0.583333		0.166217	0.666667		0.166217	0.444369		0.166217	0
0.166317	0.583333		0.166317	0.666667		0.166317	0.444386		0.166317	0
0.166417	0.583333		0.166417	0.666667		0.166417	0.444403		0.166417	0
0.166517	0.583333		0.166517	0.666667		0.166517	0.444419		0.166517	0
0.166617	0.583333		0.166617	0.666667		0.166617	0.444436		0.166617	0
0.166717	0.583333		0.166717	0.666667		0.166717	0.444453		0.166717	0
0.166817	0.583333		0.166817	0.666667		0.166817	0.444469		0.166817	0
0.166917	0.583333		0.166917	0.666667		0.166917	0.444486		0.166917	0
0.167017	0.583333		0.167017	0.666667		0.167017	0.444503		0.167017	0
0.167117	0.583333		0.167117	0.666667		0.167117	0.444519		0.167117	0
0.167217	0.583333		0.167217	0.666667		0.167217	0.444536		0.167217	0
0.167317	0.583333		0.167317	0.666667		0.167317	0.444553		0.167317	0
0.167417	0.583333		0.167417	0.666667		0.167417	0.444569		0.167417	0
0.167517	0.583333		0.167517	0.666667		0.167517	0.444586		0.167517	0
0.167617	0.583333		0.167617	0.666667		0.167617	0.444603		0.167617	0
0.167717	0.583333		0.167717	0.666667		0.167717	0.444619		0.167717	0
0.167817	0.583333		0.167817	0.666667		0.167817	0.444636		0.167817	0
0.167917	0.583333		0.167917	0.666667		0.167917	0.444653		0.167917	0
0.168017	0.583333		0.168017	0.666667		0.168017	0.444669		0.168017	0
0.168117	0.583333		0.168117	0.666667		0.168117	0.444686		0.168117	0
0.168217	0.583333		0.168217	0.666667		0.168217	0.444703		0.168217	0
0.168317	0.583333		0.168317	0.666667		0.168317	0.444719		0.168317	0
0.168417	0.583333		0.168417	0.666667		0.168417	0.444736		0.168417	0
0.168517	0.583333		0.168517	0.666667		0.168517	0.444753		0.168517	0
0.168617	0.583333		0.168617	0.666667		0.168617	0.444769		0.168617	0
0.168717	0.583333		0.168717	0.666667		0.168717	0.444786		0.168717	0
0.168817	0.583333		0.168817	0.666667		0.168817	0.444803		0.168817	0
0.168917	0.583333		0.168917	0.666667		0.168917	0.444819		0.168917	0
0.169017	0.583333		0.169017	0.666667		0.169017	0.444836		0.169017	0
0.169117	0.583333		0.169117	0.666667		0.169117	0.444853		0.169117	0
0.169217	0.583333		0.169217	0.666667		0.169217	0.444869		0.169217	0
0.169317	0.583333		0.169317	0.666667		0.169317	0.444886		0.169317	0
0.169417	0.583333		0.169417	0.666667		0.169417	0.444903		0.169417	0
0.169517	0.583333		0.169517	0.666667		0.169517	0.444919		0.169517	0
0.169617	0.583333		0.169617	0.666667		0.169617	0.444936		0.169617	0
0.169717	0.583333		0.169717	0.666667		0.169717	0.444953		0.169717	0
0.169817	0.583333		0.169817	0.666667		0.169817	0.444969		0.169817	0
0.169917	0.583333		0.169917	0.666667		0.169917	0.444986		0.169917	0
0.170017	0.583333		0.170017	0.666667		0.170017	0.445003		0.170017	0
0.170117	0.583333		0.170117	0.666667		0.170117	0.44502		0.170117	0
0.170217	0.583333		0.170217	0.666667		0.170217	0.445036		0.170217	0
0.170317	0.583333		0.170317	0.666667		0.170317	0.445053		0.170317	0
0.170417	0.583333		0.170417	0.666667		0.170417	0.44507		0.170417	0
0.170517	0.583333		0.170517	0.666667		0.170517	0.445086		0.170517	0
0.170617	0.583333		0.170617	0.666667		0.170617	0.445103		0.170617	0
0.170717	0.583333		0.170717	0.666667		0.170717	0.44512		0.170717	0
0.170817	0.583333		0.170817	0.666667		0.170817	0.445136		0.170817	0
0.170917	0.583333		0.170917	0.666667		0.170917	0.445153		0.170917	0
0.171017	0.583333		0.171017	0.666667		0.171017	0.44517		0.171017	0
0.171117	0.583333		0.171117	0.666667		0.171117	0.445186		0.171117	0
0.171217	0.583333		0.171217	0.666667		0.171217	0.445203		0.171217	0
0.171317	0.583333		0.171317	0.666667		0.171317	0.44522		0.171317	0
0.171417	0.583333		0.171417	0.666667		0.171417	0.445236		0.171417	0
0.171517	0.583333		0.171517	0.666667		0.171517	0.445253		0.171517	0
0.171617	0.583333		0.171617	0.666667		0.171617	0.44527		0.171617	0
0.171717	0.583333		0.171717	0.666667		0.171717	0.445286		0.171717	0
0.171817	0.583333		0.171817	0.666667		0.171817	0.445303		0.171817	0
0.171917	0.583333		0.171917	0.666667		0.171917	0.44532		0.171917	0
0.172017	0.583333		0.172017	0.666667		0.172017	0.445336		0.172017	0
0.172117	0.583333		0.172117	0.666667		0.172117	0.445353		0.172117	0
0.172217	0.583333		0.172217	0.666667		0.172217	0.44537		0.172217	0
0.172317	0.583333		0.172317	0.666667		0.172317	0.445386		0.172317	0
0.172417	0.583333		0.172417	0.666667		0.172417	0.445403		0.172417	0
0.172517	0.583333		0.172517	0.666667		0.172517	0.44542		0.172517	0
0.172617	0.583333		0.172617	0.666667		0.172617	0.445436		0.172617	0
0.172717	0.583333		0.172717	0.666667		0.172717	0.445453		0.172717	0
0.172817	0.583333		0.172817	0.666667		0.172817	0.44547		0.172817	0
0.172917	0.583333		0.172917	0.666667		0.172917	0.445486		0.172917	0
0.173017	0.583333		0.173017	0.666667		0.173017	0.445503		0.173017	0
0.173117	0.583333		0.173117	0.666667		0.173117	0.44552		0.173117	0
0.173217	0.583333		0.173217	0.666667		0.173217	0.445536		0.173217	0
0.173317	0.583333		0.173317	0.666667		0.173317	0.445553		0.173317	0
0.173417	0.583333		0.173417	0.666667		0.173417	0.44557		0.173417	0
0.173517	0.583333		0.173517	0.666667		0.173517	0.445586		0.173517	0
0.173617	0.583333		0.173617	0.666667		0.173617	0.445603		0.173617	0
0.173717	0.583333		0.173717	0.666667		0.173717	0.44562		0.173717	0
0.173817	0.583333		0.173817	0.666667		0.173817	0.445636		0.173817	0
0.173917	0.583333		0.173917	0.666667		0.173917	0.445653		0.173917	0
0.174017	0.583333		0.174017	0.666667		0.174017	0.44567		0.174017	0
0.174117	0.583333		0.174117	0.666667		0.174117	0.445686		0.174117	0
0.174217	0.583333		0.174217	0.666667		0.174217	0.445703		0.174217	0
0.174317	0.583333		0.174317	0.666667		0.174317	0.44572		0.174317	0
0.174417	0.583333		0.174417	0.666667		0.174417	0.445736		0.174417	0
0.174517	0.583333		0.174517	0.666667		0.174517	0.445753		0.174517	0
0.174617	0.583333		0.174617	0.666667		0.174617	0.44577		0.174617	0
0.174717	0.583333		0.174717	0.666667		0.174717	0.445786		0.174717	0
0.174817	0.583333		0.174817	0.666667		0.174817	0.445803		0.174817	0
0.174917	0.583333		0.174917	0.666667		0.174917	0.44582		0.174917	0
0.175018	0.583333		0.175018	0.666667		0.175018	0.445836		0.175018	0
0.175118	0.583333		0.175118	0.666667		0.175118	0.445853		0.175118	0
0.175218	0.583333		0.175218	0.666667		0.175218	0.44587		0.175218	0
0.175318	0.583333		0.175318	0.666667		0.175318	0.445886		0.175318	0
0.175418	0.583333		0.175418	0.666667		0.175418	0.445903		0.175418	0
0.175518	0.583333		0.175518	0.666667		0.175518	0.44592		0.175518	0
0.175618	0.583333		0.175618	0.666667		0.175618	0.445936		0.175618	0
0.175718	0.583333		0.175718	0.666667		0.175718	0.445953		0.175718	0
0.175818	0.583333		0.175818	0.666667		0.175818	0.44597		0.175818	0
0.175918	0.583333		0.175918	0.666667		0.175918	0.445986		0.175918	0
0.176018	0.583333		0.176018	0.666667		0.176018	0.446003		0.176018	0
0.176118	0.583333		0.176118	0.666667		0.176118	0.44602		0.176118	0
0.176218	0.583333		0.176218	0.666667		0.176218	0.446036		0.176218	0
0.176318	0.583333		0.176318	0.666667		0.176318	0.446053		0.176318	0
0.176418	0.583333		0.176418	0.666667		0.176418	0.44607		0.176418	0
0.176518	0.583333		0.176518	0.666667		0.176518	0.446086		0.176518	0
0.176618	0.583333		0.176618	0.666667		0.176618	0.446103		0.176618	0
0.176718	0.583333		0.176718	0.666667		0.176718	0.44612		0.176718	0
0.176818	0.583333		0.176818	0.666667		0.176818	0.446136		0.176818	0
0.176918	0.583333		0.176918	0.666667		0.176918	0.446153		0.176918	0
0.177018	0.583333		0.177018	0.666667		0.177018	0.44617		0.177018	0
0.177118	0.583333		0.177118	0.666667		0.177118	0.446186		0.177118	0
0.177218	0.583333		0.177218	0.666667		0.177218	0.446203		0.177218	0
0.177318	0.583333		0.177318	0.666667		0.177318	0.44622		0.177318	0
0.177418	0.583333		0.177418	0.666667		0.177418	0.446236		0.177418	0
0.177518	0.583333		0.177518	0.666667		0.177518	0.446253		0.177518	0
0.177618	0.583333		0.177618	0.666667		0.177618	0.44627		0.177618	0
0.177718	0.583333		0.177718	0.666667		0.177718	0.446286		0.177718	0
0.177818	0.583333		0.177818	0.666667		0.177818	0.446303		0.177818	0
0.177918	0.583333		0.177918	0.666667		0.177918	0.44632		0.177918	0
0.178018	0.583333		0.178018	0.666667		0.178018	0.446336		0.178018	0
0.178118	0.583333		0.178118	0.666667		0.178118	0.446353		0.178118	0
0.178218	0.583333		0.178218	0.666667		0.178218	0.44637		0.178218	0
0.178318	0.583333		0.178318	0.666667		0.178318	0.446386		0.178318	0
0.178418	0.583333		0.178418	0.666667		0.178418	0.446403		0.178418	0
0.178518	0.583333		0.178518	0.666667		0.178518	0.44642		0.178518	0
0.178618	0.583333		0.178618	0.666667		0.178618	0.446436		0.178618	0
0.178718	0.583333		0.178718	0.666667		0.178718	0.446453		0.178718	0
0.178818	0.583333		0.178818	0.666667		0.178818	0.44647		0.178818	0
0.178918	0.583333		0.178918	0.666667		0.178918	0.446486		0.178918	0
0.179018	0.583333		0.179018	0.666667		0.179018	0.446503		0.179018	0
0.179118	0.583333		0.179118	0.666667		0.179118	0.44652		0.179118	0
0.179218	0.583333		0.179218	0.666667		0.179218	0.446536		0.179218	0
0.179318	0.583333		0.179318	0.666667		0.179318	0.446553		0.179318	0
0.179418	0.583333		0.179418	0.666667		0.179418	0.44657		0.179418	0
0.179518	0.583333		0.179518	0.666667		0.179518	0.446586		0.179518	0
0.179618	0.583333		0.179618	0.666667		0.179618	0.446603		0.179618	0
0.179718	0.583333		0.179718	0.666667		0.179718	0.44662		0.179718	0
0.179818	0.583333		0.179818	0.666667		0.179818	0.446636		0.179818	0
0.179918	0.583333		0.179918	0.666667		0.179918	0.446653		0.179918	0
0.180018	0.583333		0.180018	0.666667		0.180018	0.44667		0.180018	0
0.180118	0.583333		0.180118	0.666667		0.180118	0.446686		0.180118	0
0.180218	0.583333		0.180218	0.666667		0.180218	0.446703		0.180218	0
0.180318	0.583333		0.180318	0.666667		0.180318	0.44672		0.180318	0
0.180418	0.583333		0.180418	0.666667		0.180418	0.446736		0.180418	0
0.180518	0.583333		0.180518	0.666667		0.180518	0.446753		0.180518	0
0.180618	0.583333		0.180618	0.666667		0.180618	0.44677		0.180618	0
0.180718	0.583333		0.180718	0.666667		0.180718	0.446786		0.180718	0
0.180818	0.583333		0.180818	0.666667		0.180818	0.446803		0.180818	0
0.180918	0.583333		0.180918	0.666667		0.180918	0.44682		0.180918	0
0.181018	0.583333		0.181018	0.666667		0.181018	0.446836		0.181018	0
0.181118	0.583333		0.181118	0.666667		0.181118	0.446853		0.181118	0
0.181218	0.583333		0.181218	0.666667		0.181218	0.44687		0.181218	0
0.181318	0.583333		0.181318	0.666667		0.181318	0.446886		0.181318	0
0.181418	0.583333		0.181418	0.666667		0.181418	0.446903		0.181418	0
0.181518	0.583333		0.181518	0.666667		0.181518	0.44692		0.181518	0
0.181618	0.583333		0.181618	0.666667		0.181618	0.446936		0.181618	0
0.181718	0.583333		0.181718	0.666667		0.181718	0.446953		0.181718	0
0.181818	0.583333		0.181818	0.666667		0.181818	0.44697		0.181818	0
0.181918	0.583333		0.181918	0.666667		0.181918	0.446986		0.181918	0
0.182018	0.583333		0.182018	0.666667		0.182018	0.447003		0.182018	0
0.182118	0.583333		0.182118	0.666667		0.182118	0.44702		0.182118	0
0.182218	0.583333		0.182218	0.666667		0.182218	0.447036		0.182218	0
0.182318	0.583333		0.182318	0.666667		0.182318	0.447053		0.182318	0
0.182418	0.583333		0.182418	0.666667		0.182418	0.44707		0.182418	0
0.182518	0.583333		0.182518	0.666667		0.182518	0.447086		0.182518	0
0.182618	0.583333		0.182618	0.666667		0.182618	0.447103		0.182618	0
0.182718	0.583333		0.182718	0.666667		0.182718	0.44712		0.182718	0
0.182818	0.583333		0.182818	0.666667		0.182818	0.447136		0.182818	0
0.182918	0.583333		0.182918	0.666667		0.182918	0.447153		0.182918	0
0.183018	0.583333		0.183018	0.666667		0.183018	0.44717		0.183018	0
0.183118	0.583333		0.183118	0.666667		0.183118	0.447186		0.183118	0
0.183218	0.583333		0.183218	0.666667		0.183218	0.447203		0.183218	0
0.183318	0.583333		0.183318	0.666667		0.183318	0.44722		0.183318	0
0.183418	0.583333		0.183418	0.666667		0.183418	0.447236		0.183418	0
0.183518	0.583333		0.183518	0.666667		0.183518	0.447253		0.183518	0
0.183618	0.583333		0.183618	0.666667		0.183618	0.44727		0.183618	0
0.183718	0.583333		0.183718	0.666667		0.183718	0.447286		0.183718	0
0.183818	0.583333		0.183818	0.666667		0.183818	0.447303		0.183818	0
0.183918	0.583333		0.183918	0.666667		0.183918	0.44732		0.183918	0
0.184018	0.583333		0.184018	0.666667		0.184018	0.447336		0.184018	0
0.184118	0.583333		0.184118	0.666667		0.184118	0.447353		0.184118	0
0.184218	0.583333		0.184218	0.666667		0.184218	0.44737		0.184218	0
0.184318	0.583333		0.184318	0.666667		0.184318	0.447386		0.184318	0
0.184418	0.583333		0.184418	0.666667		0.184418	0.447403		0.184418	0
0.184518	0.583333		0.184518	0.666667		0.184518	0.44742		0.184518	0
0.184618	0.583333		0.184618	0.666667		0.184618	0.447436		0.184618	0
0.184718	0.583333		0.184718	0.666667		0.184718	0.447453		0.184718	0
0.184818	0.583333		0.184818	0.666667		0.184818	0.44747		0.184818	0
0.184918	0.583333		0.184918	0.666667		0.184918	0.447486		0.184918	0
0.185019	0.583333		0.185019	0.666667		0.185019	0.447503		0.185019	0
0.185119	0.583333		0.185119	0.666667		0.185119	0.44752		0.185119	0
0.185219	0.583333		0.185219	0.666667		0.185219	0.447536		0.185219	0
0.185319	0.583333		0.185319	0.666667		0.185319	0.447553		0.185319	0
0.185419	0.583333		0.185419	0.666667		0.185419	0.44757		0.185419	0
0.185519	0.583333		0.185519	0.666667		0.185519	0.447586		0.185519	0
0.185619	0.583333		0.185619	0.666667		0.185619	0.447603		0.185619	0
0.185719	0.583333		0.185719	0.666667		0.185719	0.44762		0.185719	0
0.185819	0.583333		0.185819	0.666667		0.185819	0.447636		0.185819	0
0.185919	0.583333		0.185919	0.666667		0.185919	0.447653		0.185919	0
0.186019	0.583333		0.186019	0.666667		0.186019	0.44767		0.186019	0
0.186119	0.583333		0.186119	0.666667		0.186119	0.447686		0.186119	0
0.186219	0.583333		0.186219	0.666667		0.186219	0.447703		0.186219	0
0.186319	0.583333		0.186319	0.666667		0.186319	0.44772		0.186319	0
0.186419	0.583333		0.186419	0.666667		0.186419	0.447736		0.186419	0
0.186519	0.583333		0.186519	0.666667		0.186519	0.447753		0.186519	0
0.186619	0.583333		0.186619	0.666667		0.186619	0.44777		0.186619	0
0.186719	0.583333		0.186719	0.666667		0.186719	0.447786		0.186719	0
0.186819	0.583333		0.186819	0.666667		0.186819	0.447803		0.186819	0
0.186919	0.583333		0.186919	0.666667		0.186919	0.44782		0.186919	0
0.187019	0.583333		0.187019	0.666667		0.187019	0.447836		0.187019	0
0.187119	0.583333		0.187119	0.666667		0.187119	0.447853		0.187119	0
0.187219	0.583333		0.187219	0.666667		0.187219	0.44787		0.187219	0
0.187319	0.583333		0.187319	0.666667		0.187319	0.447886		0.187319	0
0.187419	0.583333		0.187419	0.666667		0.187419	0.447903		0.187419	0
0.187519	0.583333		0.187519	0.666667		0.187519	0.44792		0.187519	0
0.187619	0.583333		0.187619	0.666667		0.187619	0.447936		0.187619	0
0.187719	0.583333		0.187719	0.666667		0.187719	0.447953		0.187719	0
0.187819	0.583333		0.187819	0.666667		0.187819	0.44797		0.187819	0
0.187919	0.583333		0.187919	0.666667		0.187919	0.447986		0.187919	0
0.188019	0.583333		0.188019	0.666667		0.188019	0.448003		0.188019	0
0.188119	0.583333		0.188119	0.666667		0.188119	0.44802		0.188119	0
0.188219	0.583333		0.188219	0.666667		0.188219	0.448036		0.188219	0
0.188319	0.583333		0.188319	0.666667		0.188319	0.448053		0.188319	0
0.188419	0.583333		0.188419	0.666667		0.188419	0.44807		0.188419	0
0.188519	0.583333		0.188519	0.666667		0.188519	0.448086		0.188519	0
0.188619	0.583333		0.188619	0.666667		0.188619	0.448103		0.188619	0
0.188719	0.583333		0.188719	0.666667		0.188719	0.44812		0.188719	0
0.188819	0.583333		0.188819	0.666667		0.188819	0.448136		0.188819	0
0.188919	0.583333		0.188919	0.666667		0.188919	0.448153		0.188919	0
0.189019	0.583333		0.189019	0.666667		0.189019	0.44817		0.189019	0
0.189119	0.583333		0.189119	0.666667		0.189119	0.448186		0.189119	0
0.189219	0.583333		0.189219	0.666667		0.189219	0.448203		0.189219	0
0.189319	0.583333		0.189319	0.666667		0.189319	0.44822		0.189319	0
0.189419	0.583333		0.189419	0.666667		0.189419	0.448236		0.189419	0
0.189519	0.583333		0.189519	0.666667		0.189519	0.448253		0.189519	0
0.189619	0.583333		0.189619	0.666667		0.189619	0.44827		0.189619	0
0.189719	0.583333		0.189719	0.666667		0.189719	0.448286		0.189719	0
0.189819	0.583333		0.189819	0.666667		0.189819	0.448303		0.189819	0
0.189919	0.583333		0.189919	0.666667		0.189919	0.44832		0.189919	0
0.190019	0.583333		0.190019	0.666667		0.190019	0.448337		0.190019	0
0.190119	0.583333		0.190119	0.666667		0.190119	0.448353		0.190119	0
0.190219	0.583333		0.190219	0.666667		0.190219	0.44837		0.190219	0
0.190319	0.583333		0.190319	0.666667		0.190319	0.448387		0.190319	0
0.190419	0.583333		0.190419	0.666667		0.190419	0.448403		0.190419	0
0.190519	0.583333		0.190519	0.666667		0.190519	0.44842		0.190519	0
0.190619	0.583333		0.190619	0.666667		0.190619	0.448437		0.190619	0
0.190719	0.583333		0.190719	0.666667		0.190719	0.448453		0.190719	0
0.190819	0.583333		0.190819	0.666667		0.190819	0.44847		0.190819	0
0.190919	0.583333		0.190919	0.666667		0.190919	0.448487		0.190919	0
0.191019	0.583333		0.191019	0.666667		0.191019	0.448503		0.191019	0
0.191119	0.583333		0.191119	0.666667		0.191119	0.44852		0.191119	0
0.191219	0.583333		0.191219	0.666667		0.191219	0.448537		0.191219	0
0.191319	0.583333		0.191319	0.666667		0.191319	0.448553		0.191319	0
0.191419	0.583333		0.191419	0.666667		0.191419	0.44857		0.191419	0
0.191519	0.583333		0.191519	0.666667		0.191519	0.448587		0.191519	0
0.191619	0.583333		0.191619	0.666667		0.191619	0.448603		0.191619	0
0.191719	0.583333		0.191719	0.666667		0.191719	0.44862		0.191719	0
0.191819	0.583333		0.191819	0.666667		0.191819	0.448637		0.191819	0
0.191919	0.583333		0.191919	0.666667		0.191919	0.448653		0.191919	0
0.192019	0.583333		0.192019	0.666667		0.192019	0.44867		0.192019	0
0.192119	0.583333		0.192119	0.666667		0.192119	0.448687		0.192119	0
0.192219	0.583333		0.192219	0.666667		0.192219	0.448703		0.192219	0
0.192319	0.583333		0.192319	0.666667		0.192319	0.44872		0.192319	0
0.192419	0.583333		0.192419	0.666667		0.192419	0.448737		0.192419	0
0.192519	0.583333		0.192519	0.666667		0.192519	0.448753		0.192519	0
0.192619	0.583333		0.192619	0.666667		0.192619	0.44877		0.192619	0
0.192719	0.583333		0.192719	0.666667		0.192719	0.448787		0.192719	0
0.192819	0.583333		0.192819	0.666667		0.192819	0.448803		0.192819	0
0.192919	0.583333		0.192919	0.666667		0.192919	0.44882		0.192919	0
0.193019	0.583333		0.193019	0.666667		0.193019	0.448837		0.193019	0
0.193119	0.583333		0.193119	0.666667		0.193119	0.448853		0.193119	0
0.193219	0.583333		0.193219	0.666667		0.193219	0.44887		0.193219	0
0.193319	0.583333		0.193319	0.666667		0.193319	0.448887		0.193319	0
0.193419	0.583333		0.193419	0.666667		0.193419	0.448903		0.193419	0
0.193519	0.583333		0.193519	0.666667		0.193519	0.44892		0.193519	0
0.193619	0.583333		0.193619	0.666667		0.193619	0.448937		0.193619	0
0.193719	0.583333		0.193719	0.666667		0.193719	0.448953		0.193719	0
0.193819	0.583333		0.193819	0.666667		0.193819	0.44897		0.193819	0
0.193919	0.583333		0.193919	0.666667		0.193919	0.448987		0.193919	0
0.194019	0.583333		0.194019	0.666667		0.194019	0.449003		0.194019	0
0.194119	0.583333		0.194119	0.666667		0.194119	0.44902		0.194119	0
0.194219	0.583333		0.194219	0.666667		0.194219	0.449037		0.194219	0
0.194319	0.583333		0.194319	0.666667		0.194319	0.449053		0.194319	0
0.194419	0.583333		0.194419	0.666667		0.194419	0.44907		0.194419	0
0.194519	0.583333		0.194519	0.666667		0.194519	0.449087		0.194519	0
0.194619	0.583333		0.194619	0.666667		0.194619	0.449103		0.194619	0
0.194719	0.583333		0.194719	0.666667		0.194719	0.44912		0.194719	0
0.194819	0.583333		0.194819	0.666667		0.194819	0.449137		0.194819	0
0.194919	0.583333		0.194919	0.666667		0.194919	0.449153		0.194919	0
0.19502	0.583333		0.19502	0.666667		0.19502	0.44917		0.19502	0
0.19512	0.583333		0.19512	0.666667		0.19512	0.449187		0.19512	0
0.19522	0.583333		0.19522	0.666667		0.19522	0.449203		0.19522	0
0.19532	0.583333		0.19532	0.666667		0.19532	0.44922		0.19532	0
0.19542	0.583333		0.19542	0.666667		0.19542	0.449237		0.19542	0
0.19552	0.583333		0.19552	0.666667		0.19552	0.449253		0.19552	0
0.19562	0.583333		0.19562	0.666667		0.19562	0.44927		0.19562	0
0.19572	0.583333		0.19572	0.666667		0.19572	0.449287		0.19572	0
0.19582	0.583333		0.19582	0.666667		0.19582	0.449303		0.19582	0
0.19592	0.583333		0.19592	0.666667		0.19592	0.44932		0.19592	0
0.19602	0.583333		0.19602	0.666667		0.19602	0.449337		0.19602	0
0.19612	0.583333		0.19612	0.666667		0.19612	0.449353		0.19612	0
0.19622	0.583333		0.19622	0.666667		0.19622	0.44937		0.19622	0
0.19632	0.583333		0.19632	0.666667		0.19632	0.449387		0.19632	0
0.19642	0.583333		0.19642	0.666667		0.19642	0.449403		0.19642	0
0.19652	0.583333		0.19652	0.666667		0.19652	0.44942		0.19652	0
0.19662	0.583333		0.19662	0.666667		0.19662	0.449437		0.19662	0
0.19672	0.583333		0.19672	0.666667		0.19672	0.449453		0.19672	0
0.19682	0.583333		0.19682	0.666667		0.19682	0.44947		0.19682	0
0.19692	0.583333		0.19692	0.666667		0.19692	0.449487		0.19692	0
0.19702	0.583333		0.19702	0.666667		0.19702	0.449503		0.19702	0
0.19712	0.583333		0.19712	0.666667		0.19712	0.44952		0.19712	0
0.19722	0.583333		0.19722	0.666667		0.19722	0.449537		0.19722	0
0.19732	0.583333		0.19732	0.666667		0.19732	0.449553		0.19732	0
0.19742	0.583333		0.19742	0.666667		0.19742	0.44957		0.19742	0
0.19752	0.583333		0.19752	0.666667		0.19752	0.449587		0.19752	0
0.19762	0.583333		0.19762	0.666667		0.19762	0.449603		0.19762	0
0.19772	0.583333		0.19772	0.666667		0.19772	0.44962		0.19772	0
0.19782	0.583333		0.19782	0.666667		0.19782	0.449637		0.19782	0
0.19792	0.583333		0.19792	0.666667		0.19792	0.449653		0.19792	0
0.19802	0.583333		0.19802	0.666667		0.19802	0.44967		0.19802	0
0.19812	0.583333		0.19812	0.666667		0.19812	0.449687		0.19812	0
0.19822	0.583333		0.19822	0.666667		0.19822	0.449703		0.19822	0
0.19832	0.583333		0.19832	0.666667		0.19832	0.44972		0.19832	0
0.19842	0.583333		0.19842	0.666667		0.19842	0.449737		0.19842	0
0.19852	0.583333		0.19852	0.666667		0.19852	0.449753		0.19852	0
0.19862	0.583333		0.19862	0.666667		0.19862	0.44977		0.19862	0
0.19872	0.583333		0.19872	0.666667		0.19872	0.449787		0.19872	0
0.19882	0.583333		0.19882	0.666667		0.19882	0.449803		0.19882	0
0.19892	0.583333		0.19892	0.666667		0.19892	0.44982		0.19892	0
0.19902	0.583333		0.19902	0.666667		0.19902	0.449837		0.19902	0
0.19912	0.583333		0.19912	0.666667		0.19912	0.449853		0.19912	0
0.19922	0.583333		0.19922	0.666667		0.19922	0.44987		0.19922	0
0.19932	0.583333		0.19932	0.666667		0.19932	0.449887		0.19932	0
0.19942	0.583333		0.19942	0.666667		0.19942	0.449903		0.19942	0
0.19952	0.583333		0.19952	0.666667		0.19952	0.44992		0.19952	0
0.19962	0.583333		0.19962	0.666667		0.19962	0.449937		0.19962	0
0.19972	0.583333		0.19972	0.666667		0.19972	0.449953		0.19972	0
[truncated: 8,002 more rows]

## Sheet: Extended Data Fig. 3d
High-risk			Low-risk
Days after stratification	Severe aGVHD (%)		Days after stratification	Severe aGVHD (%)
0	0		0	0
6	0		5	0
6	16.6667		5	9.09091
7	16.6667		9	9.09091
7	33.3333		9	12.1212
11	33.3333		14	12.1212
11	50
14	50
