# Supplementary material for: Dynamic forecasting of severe acute graft-versus-host disease after transplantation
Source: Nat Comput Sci. 2022 Mar 28;2(3):153–9. doi: 10.1038/s43588-022-00213-4 (PMC10766514; doi:10.1038/s43588-022-00213-4)
Supplement: Supplementary file 14 — Statistical source data. [file 43588_2022_213_MOESM14_ESM.xlsx]

## Sheet: Extended Data Fig. 4a
Days post-transplant	AUPRC				Remaining positive cases
	daGOAT	PeriHSCT-NB	PeriHSCT-RF	XGBoost
1	1	0.594535	0.401523	0.225347	3
2	1	0.594535	0.401523	1	3
3	1	0.594535	0.401523	1	3
4	1	0.594535	0.401523	1	3
5	1	0.594535	0.401523	1	3
6	0.18907	0.594535	0.401523	1	3
7	0.318711	0.594535	0.401523	1	3
8	1	0.594535	0.401523	1	3
9	0.904106	0.594535	0.401523	1	3
10	1	0.594535	0.401523	1	3
11	0.817678	0.594535	0.401523	0.537902	3
12	0.62589	0.594535	0.401523	0.537902	3
13	0.35558	0.594535	0.401523	1	3
14	0.306853	0.233762	0.352813	1	3
15	0.306853	0.233762	0.254935	0.318711	2
16	0.306853	0.233762	0.29882	0.306853	2
17	0.365744	0.25982	0.233762	0.797267	2
18	0.712318	0.25982	0.233762	1	2
19	0.712318	0.665285	0.686147	0.547267	2
20	1	0.665285	0.686147	0.797267	2
21	1	NA	NA	0.18907	2
22	NA	NA	NA	NA	1
23	NA	NA	NA	NA	0
24	NA	NA	NA	NA	0
25	NA	NA	NA	NA	0
26	NA	NA	NA	NA	0
27	NA	NA	NA	NA	0
28	NA	NA	NA	NA	0
29	NA	NA	NA	NA	0
30	NA	NA	NA	NA	0
31	NA	NA	NA	NA	0
32	NA	NA	NA	NA	0
33	NA	NA	NA	NA	0
34	NA	NA	NA	NA	0
35	NA	NA	NA	NA	0
36	NA	NA	NA	NA	0
37	NA	NA	NA	NA	0
38	NA	NA	NA	NA	0
39	NA	NA	NA	NA	0
40	NA	NA	NA	NA	0
41	NA	NA	NA	NA	0
42	NA	NA	NA	NA	0
43	NA	NA	NA	NA	0
44	NA	NA	NA	NA	0
45	NA	NA	NA	NA	0
46	NA	NA	NA	NA	0
47	NA	NA	NA	NA	0
48	NA	NA	NA	NA	0
49	NA	NA	NA	NA	0
50	NA	NA	NA	NA	0
51	NA	NA	NA	NA	0
52	NA	NA	NA	NA	0
53	NA	NA	NA	NA	0
54	NA	NA	NA	NA	0
55	NA	NA	NA	NA	0
56	NA	NA	NA	NA	0
57	NA	NA	NA	NA	0
58	NA	NA	NA	NA	0
59	NA	NA	NA	NA	0
60	NA	NA	NA	NA	0
61	NA	NA	NA	NA	0
62	NA	NA	NA	NA	0
63	NA	NA	NA	NA	0
64	NA	NA	NA	NA	0
65	NA	NA	NA	NA	0
66	NA	NA	NA	NA	0
67	NA	NA	NA	NA	0
68	NA	NA	NA	NA	0
69	NA	NA	NA	NA	0
70	NA	NA	NA	NA	0
71	NA	NA	NA	NA	0
72	NA	NA	NA	NA	0
73	NA	NA	NA	NA	0
74	NA	NA	NA	NA	0
75	NA	NA	NA	NA	0
76	NA	NA	NA	NA	0
77	NA	NA	NA	NA	0
78	NA	NA	NA	NA	0
79	NA	NA	NA	NA	0
80	NA	NA	NA	NA	0
81	NA	NA	NA	NA	0
82	NA	NA	NA	NA	0
83	NA	NA	NA	NA	0
84	NA	NA	NA	NA	0
85	NA	NA	NA	NA	0
86	NA	NA	NA	NA	0
87	NA	NA	NA	NA	0
88	NA	NA	NA	NA	0
89	NA	NA	NA	NA	0
90	NA	NA	NA	NA	0
91	NA	NA	NA	NA	0
92	NA	NA	NA	NA	0
93	NA	NA	NA	NA	0
94	NA	NA	NA	NA	0
95	NA	NA	NA	NA	0
96	NA	NA	NA	NA	0
97	NA	NA	NA	NA	0
98	NA	NA	NA	NA	0
99	NA	NA	NA	NA	0
100	NA	NA	NA	NA	0

## Sheet: Extended Data Fig. 4b
daGOAT			PeriHSCT-NB			PeriHSCT-RF			XGBoost
Recall	Precision		Recall	Precision		Recall	Precision		Recall	Precision
1	0.5		1	0.5		1	0.5		1	0.5
1	0.5		1	0.5		1	0.5		1	0.5
1	0.6		0.996667	0.499165		0.993333	0.499162		1	0.6
1	0.75		0.986667	0.496644		0.983333	0.49789		1	0.75
1	1		0.976667	0.494098		0.973333	0.496599		1	1
0.666667	1		0.966667	0.491525		0.963333	0.495287		0.666667	1
0.333333	1		0.956667	0.488927		0.953333	0.493955		0.333333	1
0	1		0.946667	0.486301		0.943333	0.492602		0	1
			0.936667	0.483649		0.933333	0.491228
			0.926667	0.480969		0.923333	0.489832
			0.916667	0.478261		0.913333	0.488414
			0.906667	0.475524		0.903333	0.486972
			0.896667	0.472759		0.893333	0.485507
			0.886667	0.469965		0.883333	0.484018
			0.876667	0.46714		0.873333	0.482505
			0.866667	0.464286		0.863333	0.480966
			0.856667	0.4614		0.853333	0.479401
			0.846667	0.458484		0.843333	0.477809
			0.836667	0.455535		0.833333	0.47619
			0.826667	0.452555		0.823333	0.474544
			0.816667	0.449541		0.813333	0.472868
			0.806667	0.446494		0.803333	0.471163
			0.796667	0.443414		0.793333	0.469428
			0.786667	0.440299		0.783333	0.467662
			0.776667	0.437148		0.773333	0.465863
			0.766667	0.433962		0.763333	0.464032
			0.756667	0.43074		0.753333	0.462168
			0.746667	0.427481		0.743333	0.460268
			0.736667	0.424184		0.733333	0.458333
			0.726667	0.420849		0.723333	0.456362
			0.716667	0.417476		0.713333	0.454352
			0.706667	0.414062		0.703333	0.452304
			0.696667	0.410609		0.693333	0.450216
			0.686667	0.407115		0.683333	0.448087
			0.676667	0.403579		0.673333	0.445916
			0.666667	0.4		0.663333	0.443701
			0.666667	0.4		0.653333	0.441441
			0.663333	0.398798		0.643333	0.439135
			0.653333	0.395161		0.633333	0.436782
			0.643333	0.391481		0.623333	0.434379
			0.633333	0.387755		0.613333	0.431925
			0.623333	0.383984		0.603333	0.429419
			0.613333	0.380165		0.593333	0.426859
			0.603333	0.376299		0.583333	0.424242
			0.593333	0.372385		0.573333	0.421569
			0.583333	0.368421		0.563333	0.418835
			0.573333	0.364407		0.553333	0.41604
			0.563333	0.360341		0.543333	0.413181
			0.553333	0.356223		0.533333	0.410256
			0.543333	0.352052		0.523333	0.407263
			0.533333	0.347826		0.513333	0.404199
			0.523333	0.343545		0.503333	0.401062
			0.513333	0.339207		0.493333	0.397849
			0.503333	0.334812		0.483333	0.394558
			0.493333	0.330357		0.473333	0.391185
			0.483333	0.325843		0.463333	0.387727
			0.473333	0.321267		0.453333	0.384181
			0.463333	0.316629		0.443333	0.380544
			0.453333	0.311927		0.433333	0.376812
			0.443333	0.307159		0.423333	0.372981
			0.433333	0.302326		0.413333	0.369048
			0.423333	0.297424		0.403333	0.365008
			0.413333	0.292453		0.393333	0.360856
			0.403333	0.287411		0.383333	0.356589
			0.393333	0.282297		0.373333	0.352201
			0.383333	0.277108		0.363333	0.347687
			0.373333	0.271845		0.353333	0.343042
			0.363333	0.266504		0.343333	0.338259
			0.353333	0.261084		0.333333	0.333333
			0.343333	0.255583		0.333333	0.333333
			0.333333	0.25		0	0.333333
			0.333333	0.25
			0.333333	0.333333
			0.333333	0.5
			0.333333	1
			0	1

## Sheet: Extended Data Fig. 4c
daGOAT			PeriHSCT-NB			PeriHSCT-RF			XGBoost
False positive rate	True positive rate		False positive rate	True positive rate		False positive rate	True positive rate		False positive rate	True positive rate
0	0		0	0		0	0		0	0
0	0.333333		0	0.333333		0.666667	0.333333		0	0.333333
0	0.666667		0.333333	0.333333		1	1		0	0.666667
0	1		0.666667	0.333333					0	1
0.333333	1		1	0.333333					0.333333	1
0.666667	1		1	0.666667					0.666667	1
1	1		1	1					1	1

## Sheet: Extended Data Fig. 4d
High-risk			Low-risk
Days after stratification	Severe aGVHD (%)		Days after stratification	Severe aGVHD (%)
0	0		0	0
4	0		11	0
4	100		11	20
4	100		12	20
			12	40
			14	40
