# Supplementary material for: Dynamic forecasting of severe acute graft-versus-host disease after transplantation
Source: Nat Comput Sci. 2022 Mar 28;2(3):153–9. doi: 10.1038/s43588-022-00213-4 (PMC10766514; doi:10.1038/s43588-022-00213-4)
Supplement: Supplementary file 15 — Statistical source data. [file 43588_2022_213_MOESM15_ESM.xlsx]

## Sheet: Extended Data Fig. 5a
Underlying process		Data missing	ΔAUPRCdaGOAT – XGBoost
Dimension	Smooth		t = 1	t = 2	t = 3	t = 4	t = 5	t = 6	t = 7	t = 8	t = 9	t = 10	t = 11	t = 12	t = 13	t = 14
Low	Yes	Low	0.0253504	0.0164975	0.00329513	-0.0203244	-0.0297015	-0.0449865	-0.0529938	-0.0686999	-0.0669537	-0.0607965	-0.0743113	-0.0928578	-0.101567	-0.117735
Low	Yes	High	0.0108579	0.0174781	0.0163278	0.0057129	0.0158356	0.00647847	0.00361293	0.00189919	-0.001865	-0.00262242	0.0011197	0.00921742	0.000632305	-0.0114234
Low	No	Low	0.00793263	-0.00368607	-0.00947198	-0.0179844	-0.0327706	-0.0391978	-0.0418547	-0.0580902	-0.0594837	-0.0641466	-0.0698456	-0.075675	-0.0787624	-0.103516
Low	No	High	0.00536444	0.0129758	0.00445756	0.00329199	0.00734033	0.00365623	-0.000492126	-0.00163095	-0.00356814	-0.000237317	-0.00429449	0.0036962	-0.000708339	-0.010302
High	Yes	Low	0.0325068	0.0412791	0.0240979	0.0228047	0.0108247	0.0158883	0.00697184	0.00490071	0.0135497	0.0139289	0.0215383	0.0223817	0.0222854	0.000552987
High	Yes	High	0.0268082	0.0265622	0.0211505	0.0223613	0.0209041	0.017642	0.0184442	0.0181752	0.0196564	0.0231374	0.020189	0.0197757	0.0263792	0.0180412
High	No	Low	0.0145785	0.0164126	0.00588192	0.010693	0.00503774	-0.00106912	-0.00297496	-0.00189503	0.00235431	-0.00670046	-0.0047835	-0.00105512	-0.00721924	-0.0247792
High	No	High	0.0130373	0.00676876	0.012462	0.0148665	0.00774776	0.00519317	0.00981633	0.010114	0.0074936	0.00877255	0.0124165	0.00756489	0.00534898	-0.00387884
Underlying process		Data missing	ΔAUROCdaGOAT – XGBoost
Dimension	Smooth		t = 1	t = 2	t = 3	t = 4	t = 5	t = 6	t = 7	t = 8	t = 9	t = 10	t = 11	t = 12	t = 13	t = 14
Low	Yes	Low	0.0359505	0.0198858	0.0108121	-0.018154	-0.031377	-0.0510158	-0.0585745	-0.0714744	-0.0714583	-0.0685672	-0.0752943	-0.0809402	-0.0879569	-0.109484
Low	Yes	High	0.0302085	0.0310828	0.0220778	0.0200042	0.0167437	0.0090713	0.00880352	0.00650858	0.00340501	0.00346732	0.00396855	0.010655	0.0029501	-0.0168262
Low	No	Low	0.0198852	-0.00450032	-0.0149484	-0.0154045	-0.0389767	-0.0532552	-0.0616445	-0.0704945	-0.0723994	-0.0838415	-0.0926041	-0.0962054	-0.0894878	-0.126302
Low	No	High	0.0136079	0.0242477	0.0165552	0.0101638	0.0145588	0.00545838	0.00344718	-0.000225615	-0.00692029	-0.00856522	-0.00626663	0.00276882	-0.00187247	-0.00944227
High	Yes	Low	0.0515466	0.050447	0.0376431	0.0396148	0.0226299	0.0173724	0.00198128	0.0100177	0.0170275	0.0166145	0.0243207	0.0307977	0.0282051	-0.00319504
High	Yes	High	0.0449926	0.0486699	0.0338407	0.0393049	0.0388743	0.0309879	0.0306468	0.0280916	0.0367776	0.0461716	0.0348577	0.0310332	0.0381236	0.0276752
High	No	Low	0.0324985	0.0230168	0.010925	0.0144603	0.00397495	-0.00661651	-0.0101393	-0.0074661	-0.00243069	-0.00419403	-0.00224722	-0.00512656	-0.0052804	-0.0339628
High	No	High	0.0260667	0.0166835	0.0272305	0.0234865	0.0158632	0.0152932	0.0184649	0.0213258	0.0124447	0.0237421	0.0222497	0.0172906	0.00646668	-0.00767036

## Sheet: Extended Data Fig. 5b
Seconds before	daGOAT	XGBoost	Naïve Bayes	Random Forest
-8.96	0.714286	0.668006	0.618254	0.645536
-7.68	0.709524	0.624851	0.619593	0.545685
-6.4	0.716667	0.645437	0.629762	0.635714
-5.12	0.710913	0.650298	0.629663	0.469544
-3.84	0.718254	0.629613	0.632143	0.511657
-2.56	0.733333	0.65496	0.643452	0.631151
-1.28	0.71002	0.655804	0.650843	0.507639

## Sheet: Extended Data Fig. 5c
daGOAT			XGBoost			Naïve Bayes			Random Forest
False positive rate	True positive rate		False positive rate	True positive rate		False positive rate	True positive rate		False positive rate	True positive rate
1	1		1	1		1	1		1	1
0.996032	1		0.984127	1		0.714286	0.925		0.357143	0.475
0.992063	1		0.980159	1		0.710317	0.925		0.15873	0.175
0.988095	1		0.900794	1		0.706349	0.925		0.075397	0.05
0.984127	1		0.896825	1		0.702381	0.925		0.027778	0.025
0.980159	1		0.892857	1		0.698413	0.925		0.007937	0.025
0.97619	1		0.888889	1		0.694444	0.925		0	0
0.972222	1		0.884921	1		0.690476	0.925
0.968254	1		0.880952	1		0.686508	0.925
0.964286	1		0.876984	1		0.68254	0.925
0.960317	1		0.876984	0.975		0.678571	0.925
0.956349	1		0.873016	0.975		0.674603	0.925
0.952381	1		0.869048	0.975		0.674603	0.9
0.948413	1		0.825397	0.975		0.670635	0.9
0.944444	1		0.81746	0.975		0.666667	0.9
0.940476	1		0.801587	0.975		0.662698	0.9
0.936508	1		0.797619	0.975		0.65873	0.9
0.93254	1		0.793651	0.975		0.654762	0.9
0.928571	1		0.789683	0.975		0.650794	0.9
0.924603	1		0.781746	0.975		0.646825	0.9
0.920635	1		0.77381	0.975		0.642857	0.9
0.916667	1		0.769841	0.975		0.638889	0.9
0.912698	1		0.765873	0.975		0.634921	0.9
0.90873	1		0.765873	0.95		0.630952	0.9
0.904762	1		0.761905	0.95		0.626984	0.9
0.900794	1		0.757937	0.95		0.623016	0.9
0.896825	1		0.753968	0.95		0.619048	0.9
0.892857	1		0.75	0.95		0.615079	0.9
0.888889	1		0.746032	0.95		0.611111	0.9
0.884921	1		0.742063	0.95		0.607143	0.9
0.880952	1		0.738095	0.95		0.603175	0.9
0.876984	1		0.734127	0.95		0.599206	0.9
0.873016	1		0.730159	0.95		0.599206	0.875
0.869048	1		0.72619	0.95		0.595238	0.875
0.865079	1		0.72619	0.925		0	0
0.861111	1		0.72619	0.9
0.857143	1		0.722222	0.9
0.853175	1		0.718254	0.9
0.849206	1		0.714286	0.9
0.845238	1		0.714286	0.875
0.84127	1		0.710317	0.875
0.837302	1		0.706349	0.875
0.833333	1		0.706349	0.85
0.829365	1		0.702381	0.85
0.825397	1		0.698413	0.85
0.825397	0.975		0.694444	0.85
0.821429	0.975		0.690476	0.85
0.821429	0.95		0.68254	0.85
0.81746	0.95		0.678571	0.85
0.813492	0.95		0.670635	0.85
0.809524	0.95		0.666667	0.85
0.805556	0.95		0.662698	0.85
0.801587	0.95		0.65873	0.85
0.797619	0.95		0.654762	0.85
0.793651	0.95		0.646825	0.85
0.789683	0.95		0.646825	0.825
0.785714	0.95		0.642857	0.825
0.781746	0.95		0.638889	0.825
0.777778	0.95		0.634921	0.825
0.77381	0.95		0.634921	0.8
0.769841	0.95		0.630952	0.8
0.765873	0.95		0.626984	0.8
0.761905	0.95		0.626984	0.775
0.757937	0.95		0.623016	0.775
0.753968	0.95		0.619048	0.775
0.75	0.95		0.615079	0.775
0.746032	0.95		0.611111	0.775
0.742063	0.95		0.611111	0.75
0.738095	0.95		0.607143	0.75
0.734127	0.95		0.603175	0.75
0.730159	0.95		0.599206	0.75
0.72619	0.95		0.595238	0.75
0.722222	0.95		0.59127	0.75
0.718254	0.95		0.587302	0.75
0.714286	0.95		0.583333	0.75
0.710317	0.95		0.583333	0.725
0.706349	0.95		0.579365	0.725
0.702381	0.95		0.575397	0.725
0.698413	0.95		0.571429	0.725
0.694444	0.95		0.56746	0.725
0.690476	0.95		0.563492	0.725
0.686508	0.95		0.563492	0.7
0.68254	0.95		0.559524	0.7
0.678571	0.95		0.555556	0.7
0.674603	0.95		0.555556	0.675
0.670635	0.95		0.551587	0.675
0.666667	0.95		0.547619	0.675
0.662698	0.95		0.543651	0.675
0.65873	0.95		0.539683	0.675
0.654762	0.95		0.535714	0.675
0.650794	0.95		0.531746	0.675
0.646825	0.95		0.527778	0.675
0.642857	0.95		0.52381	0.675
0.638889	0.95		0.519841	0.675
0.634921	0.95		0.515873	0.675
0.634921	0.925		0.511905	0.675
0.630952	0.925		0.511905	0.65
0.626984	0.925		0.511905	0.625
0.623016	0.925		0.507937	0.625
0.619048	0.925		0.503968	0.625
0.615079	0.925		0.5	0.625
0.611111	0.925		0.496032	0.625
0.607143	0.925		0.492063	0.625
0.603175	0.925		0.488095	0.625
0.599206	0.925		0.484127	0.625
0.595238	0.925		0.480159	0.625
0.59127	0.925		0.47619	0.625
0.587302	0.925		0.472222	0.625
0.583333	0.925		0.468254	0.625
0.579365	0.925		0.464286	0.625
0.575397	0.925		0.460317	0.625
0.571429	0.925		0.456349	0.625
0.56746	0.925		0.448413	0.625
0.563492	0.925		0.444444	0.625
0.559524	0.925		0.440476	0.625
0.555556	0.925		0.436508	0.625
0.551587	0.925		0.43254	0.625
0.547619	0.925		0.428571	0.625
0.543651	0.925		0.424603	0.625
0.543651	0.9		0.420635	0.625
0.539683	0.9		0.416667	0.625
0.535714	0.9		0.412698	0.625
0.531746	0.9		0.412698	0.6
0.527778	0.9		0.40873	0.6
0.52381	0.9		0.404762	0.6
0.519841	0.9		0.400794	0.6
0.515873	0.9		0.396825	0.6
0.511905	0.9		0.392857	0.6
0.507937	0.9		0.388889	0.6
0.503968	0.9		0.384921	0.6
0.503968	0.875		0.380952	0.6
0.5	0.875		0.376984	0.6
0.496032	0.875		0.373016	0.6
0.496032	0.85		0.369048	0.6
0.496032	0.825		0.361111	0.6
0.492063	0.825		0.357143	0.6
0.488095	0.825		0.357143	0.575
0.484127	0.825		0.353175	0.575
0.480159	0.825		0.349206	0.575
0.47619	0.825		0.345238	0.575
0.472222	0.825		0.34127	0.575
0.468254	0.825		0.337302	0.575
0.464286	0.825		0.333333	0.575
0.464286	0.8		0.329365	0.575
0.460317	0.8		0.329365	0.55
0.456349	0.8		0.325397	0.55
0.452381	0.8		0.321429	0.55
0.448413	0.8		0.31746	0.55
0.444444	0.8		0.313492	0.55
0.440476	0.8		0.309524	0.55
0.440476	0.775		0.305556	0.55
0.436508	0.775		0.301587	0.55
0.43254	0.775		0.297619	0.55
0.428571	0.775		0.293651	0.55
0.428571	0.75		0.289683	0.55
0.424603	0.75		0.285714	0.55
0.424603	0.725		0.281746	0.55
0.420635	0.725		0.281746	0.525
0.416667	0.725		0.277778	0.525
0.412698	0.725		0.27381	0.525
0.40873	0.725		0.269841	0.525
0.404762	0.725		0.265873	0.525
0.400794	0.725		0.261905	0.525
0.396825	0.725		0.257937	0.525
0.392857	0.725		0.257937	0.5
0.388889	0.725		0.253968	0.5
0.384921	0.725		0.25	0.5
0.380952	0.725		0.246032	0.5
0.376984	0.725		0.242063	0.5
0.376984	0.7		0.238095	0.5
0.373016	0.7		0.234127	0.5
0.369048	0.7		0.230159	0.5
0.365079	0.7		0.22619	0.5
0.361111	0.7		0.222222	0.5
0.361111	0.675		0.222222	0.475
0.357143	0.675		0.222222	0.45
0.353175	0.675		0.218254	0.45
0.349206	0.675		0.218254	0.425
0.345238	0.675		0.214286	0.425
0.34127	0.675		0.210317	0.425
0.337302	0.675		0.206349	0.425
0.333333	0.675		0.202381	0.425
0.329365	0.675		0.198413	0.425
0.325397	0.675		0.198413	0.4
0.321429	0.675		0.194444	0.4
0.321429	0.65		0.190476	0.4
0.31746	0.65		0.190476	0.375
0.313492	0.65		0.186508	0.375
0.309524	0.65		0.18254	0.375
0.305556	0.65		0.18254	0.35
0.301587	0.65		0.178571	0.35
0.297619	0.65		0.174603	0.35
0.293651	0.65		0.174603	0.325
0.293651	0.625		0.170635	0.325
0.289683	0.625		0.166667	0.325
0.285714	0.625		0.15873	0.325
0.281746	0.625		0.154762	0.325
0.277778	0.625		0.150794	0.325
0.277778	0.6		0.146825	0.325
0.277778	0.575		0.142857	0.325
0.27381	0.575		0.142857	0.3
0.269841	0.575		0.138889	0.3
0.265873	0.575		0.138889	0.275
0.261905	0.575		0.134921	0.275
0.257937	0.575		0.130952	0.275
0.253968	0.575		0.126984	0.275
0.253968	0.55		0.126984	0.25
0.25	0.55		0.123016	0.25
0.246032	0.55		0.119048	0.25
0.242063	0.55		0.115079	0.25
0.238095	0.55		0.115079	0.225
0.238095	0.525		0.111111	0.225
0.234127	0.525		0.107143	0.225
0.230159	0.525		0.103175	0.225
0.22619	0.525		0.103175	0.2
0.222222	0.525		0.099206	0.2
0.218254	0.525		0.095238	0.2
0.214286	0.525		0.09127	0.2
0.210317	0.525		0.087302	0.2
0.210317	0.5		0.087302	0.175
0.206349	0.5		0.083333	0.175
0.202381	0.5		0.083333	0.15
0.198413	0.5		0.079365	0.15
0.194444	0.5		0.075397	0.15
0.190476	0.5		0.075397	0.125
0.190476	0.475		0.071429	0.125
0.186508	0.475		0.06746	0.125
0.186508	0.45		0.063492	0.125
0.18254	0.45		0.059524	0.125
0.18254	0.425		0.055556	0.125
0.178571	0.425		0.051587	0.125
0.174603	0.425		0.047619	0.125
0.170635	0.425		0.043651	0.125
0.170635	0.4		0.039683	0.125
0.166667	0.4		0.035714	0.125
0.162698	0.4		0.035714	0.1
0.15873	0.4		0.031746	0.1
0.154762	0.4		0.031746	0.075
0.150794	0.4		0.031746	0.05
0.146825	0.4		0.027778	0.05
0.142857	0.4		0.02381	0.05
0.142857	0.375		0.019841	0.05
0.142857	0.35		0.019841	0.025
0.138889	0.35		0.015873	0.025
0.134921	0.35		0.011905	0.025
0.130952	0.35		0.007937	0.025
0.126984	0.35		0.003968	0.025
0.123016	0.35		0	0.025
0.119048	0.35		0	0
0.119048	0.325
0.115079	0.325
0.111111	0.325
0.111111	0.3
0.111111	0.275
0.107143	0.275
0.103175	0.275
0.099206	0.275
0.095238	0.275
0.09127	0.275
0.09127	0.25
0.087302	0.25
0.083333	0.25
0.079365	0.25
0.079365	0.225
0.079365	0.2
0.075397	0.2
0.071429	0.2
0.071429	0.175
0.071429	0.15
0.071429	0.125
0.06746	0.125
0.06746	0.1
0.06746	0.075
0.063492	0.075
0.059524	0.075
0.055556	0.075
0.051587	0.075
0.047619	0.075
0.043651	0.075
0.039683	0.075
0.035714	0.075
0.031746	0.075
0.027778	0.075
0.02381	0.075
0.019841	0.075
0.015873	0.075
0.015873	0.05
0.011905	0.05
0.007937	0.05
0.003968	0.05
0.003968	0.025
0	0.025
0	0

## Sheet: Extended Data Fig. 5d
Seconds before	daGOAT	XGBoost	Naïve Bayes	Random Forest
-8.96	0.276879	0.273114	0.175058	0.234454
-7.68	0.274972	0.245232	0.1751	0.14998
-6.4	0.287793	0.204684	0.182528	0.212879
-5.12	0.252235	0.209259	0.181854	0.122873
-3.84	0.247992	0.195546	0.181541	0.130099
-2.56	0.280578	0.233685	0.186125	0.177356
-1.28	0.259175	0.304395	0.189414	0.134721

## Sheet: Extended Data Fig. 5e
daGOAT			XGBoost			Naïve Bayes			Random Forest
Recall	Precision		Recall	Precision		Recall	Precision		Recall	Precision
1	0.136986		1	0.136986		1	0.136986		1	0.136986
1	0.136986		1	0.136986		1	0.136986		1	0.136986
1	0.137457		1	0.138889		1	0.136986		1	0.136986
1	0.137931		1	0.139373		0.975	0.146067		0.975	0.13767
1	0.138408		1	0.149813		0.95	0.157025		0.95	0.138398
1	0.138889		1	0.150376		0.925	0.170507		0.925	0.139172
1	0.139373		1	0.150943		0.925	0.170507		0.9	0.14
1	0.13986		1	0.151515		0.925	0.171296		0.875	0.140886
1	0.140351		1	0.152091		0.925	0.172093		0.85	0.141836
1	0.140845		1	0.152672		0.925	0.172897		0.825	0.142857
1	0.141343		1	0.153257		0.925	0.173709		0.8	0.143959
1	0.141844		0.975	0.15		0.925	0.174528		0.775	0.145151
1	0.142349		0.975	0.150579		0.925	0.175355		0.75	0.146444
1	0.142857		0.975	0.151163		0.925	0.17619		0.725	0.147851
1	0.143369		0.975	0.157895		0.925	0.177033		0.7	0.14939
1	0.143885		0.975	0.159184		0.925	0.177885		0.675	0.151079
1	0.144404		0.975	0.161826		0.925	0.178744		0.65	0.152941
1	0.144928		0.975	0.1625		0.9	0.174757		0.625	0.155004
1	0.145455		0.975	0.16318		0.9	0.17561		0.6	0.157303
1	0.145985		0.975	0.163866		0.9	0.176471		0.575	0.159881
1	0.14652		0.975	0.165254		0.9	0.17734		0.55	0.162791
1	0.147059		0.975	0.166667		0.9	0.178218		0.525	0.166102
1	0.147601		0.975	0.167382		0.9	0.179104		0.5	0.169903
1	0.148148		0.975	0.168103		0.9	0.18		0.475	0.174312
1	0.148699		0.95	0.164502		0.9	0.180905		0.475	0.174312
1	0.149254		0.95	0.165217		0.9	0.181818		0.475	0.174312
1	0.149813		0.95	0.165939		0.9	0.182741		0.45	0.173355
1	0.150376		0.95	0.166667		0.9	0.183673		0.425	0.172297
1	0.150943		0.95	0.167401		0.9	0.184615		0.4	0.171123
1	0.151515		0.95	0.168142		0.9	0.185567		0.375	0.169811
1	0.152091		0.95	0.168889		0.9	0.186528		0.35	0.168337
1	0.152672		0.95	0.169643		0.9	0.1875		0.325	0.166667
1	0.153257		0.95	0.170404		0.9	0.188482		0.3	0.16476
1	0.153846		0.95	0.171171		0.9	0.189474		0.275	0.162562
1	0.15444		0.95	0.171946		0.9	0.190476		0.25	0.16
1	0.155039		0.925	0.168182		0.9	0.191489		0.225	0.156977
1	0.155642		0.9	0.164384		0.9	0.192513		0.2	0.153355
1	0.15625		0.9	0.165138		0.875	0.188172		0.175	0.148936
1	0.156863		0.9	0.165899		0.875	0.189189		0.175	0.148936
1	0.15748		0.9	0.166667		0	0.189189		0.175	0.148936
1	0.158103		0.875	0.162791					0.15	0.143541
1	0.15873		0.875	0.163551					0.125	0.136612
1	0.159363		0.875	0.164319					0.1	0.127389
1	0.16		0.85	0.160377					0.075	0.114504
1	0.160643		0.85	0.161137					0.05	0.095238
1	0.16129		0.85	0.161905					0.05	0.095238
0.975	0.157895		0.85	0.162679					0.025	0.125
0.975	0.158537		0.85	0.163462					0.025	0.333333
0.95	0.155102		0.85	0.165049					0	0.333333
0.95	0.155738		0.85	0.165854
0.95	0.156379		0.85	0.167488
0.95	0.157025		0.85	0.168317
0.95	0.157676		0.85	0.169154
0.95	0.158333		0.85	0.17
0.95	0.158996		0.85	0.170854
0.95	0.159664		0.85	0.172589
0.95	0.160338		0.825	0.168367
0.95	0.161017		0.825	0.169231
0.95	0.161702		0.825	0.170103
0.95	0.162393		0.825	0.170984
0.95	0.16309		0.8	0.166667
0.95	0.163793		0.8	0.167539
0.95	0.164502		0.8	0.168421
0.95	0.165217		0.775	0.164021
0.95	0.165939		0.775	0.164894
0.95	0.166667		0.775	0.165775
0.95	0.167401		0.775	0.166667
0.95	0.168142		0.775	0.167568
0.95	0.168889		0.75	0.163043
0.95	0.169643		0.75	0.163934
0.95	0.170404		0.75	0.164835
0.95	0.171171		0.75	0.165746
0.95	0.171946		0.75	0.166667
0.95	0.172727		0.75	0.167598
0.95	0.173516		0.75	0.168539
0.95	0.174312		0.75	0.169492
0.95	0.175115		0.725	0.164773
0.95	0.175926		0.725	0.165714
0.95	0.176744		0.725	0.166667
0.95	0.17757		0.725	0.16763
0.95	0.178404		0.725	0.168605
0.95	0.179245		0.725	0.169591
0.95	0.180095		0.7	0.164706
0.95	0.180952		0.7	0.16568
0.95	0.181818		0.7	0.166667
0.95	0.182692		0.675	0.161677
0.95	0.183575		0.675	0.162651
0.95	0.184466		0.675	0.163636
0.95	0.185366		0.675	0.164634
0.95	0.186275		0.675	0.165644
0.95	0.187192		0.675	0.166667
0.95	0.188119		0.675	0.167702
0.95	0.189055		0.675	0.16875
0.95	0.19		0.675	0.169811
0.95	0.190955		0.675	0.170886
0.95	0.191919		0.675	0.171975
0.925	0.187817		0.675	0.173077
0.925	0.188776		0.65	0.167742
0.925	0.189744		0.625	0.162338
0.925	0.190722		0.625	0.163399
0.925	0.19171		0.625	0.164474
0.925	0.192708		0.625	0.165563
0.925	0.193717		0.625	0.166667
0.925	0.194737		0.625	0.167785
0.925	0.195767		0.625	0.168919
0.925	0.196809		0.625	0.170068
0.925	0.197861		0.625	0.171233
0.925	0.198925		0.625	0.172414
0.925	0.2		0.625	0.173611
0.925	0.201087		0.625	0.174825
0.925	0.202186		0.625	0.176056
0.925	0.203297		0.625	0.177305
0.925	0.20442		0.625	0.178571
0.925	0.205556		0.625	0.181159
0.925	0.206704		0.625	0.182482
0.925	0.207865		0.625	0.183824
0.925	0.20904		0.625	0.185185
0.925	0.210227		0.625	0.186567
0.925	0.211429		0.625	0.18797
0.925	0.212644		0.625	0.189394
0.9	0.208092		0.625	0.19084
0.9	0.209302		0.625	0.192308
0.9	0.210526		0.625	0.193798
0.9	0.211765		0.6	0.1875
0.9	0.213018		0.6	0.188976
0.9	0.214286		0.6	0.190476
0.9	0.215569		0.6	0.192
0.9	0.216867		0.6	0.193548
0.9	0.218182		0.6	0.195122
0.9	0.219512		0.6	0.196721
0.9	0.220859		0.6	0.198347
0.875	0.216049		0.6	0.2
0.875	0.217391		0.6	0.201681
0.875	0.21875		0.6	0.20339
0.85	0.213836		0.6	0.205128
0.825	0.208861		0.6	0.208696
0.825	0.210191		0.6	0.210526
0.825	0.211538		0.575	0.20354
0.825	0.212903		0.575	0.205357
0.825	0.214286		0.575	0.207207
0.825	0.215686		0.575	0.209091
0.825	0.217105		0.575	0.211009
0.825	0.218543		0.575	0.212963
0.825	0.22		0.575	0.214953
0.8	0.214765		0.575	0.216981
0.8	0.216216		0.55	0.209524
0.8	0.217687		0.55	0.211538
0.8	0.219178		0.55	0.213592
0.8	0.22069		0.55	0.215686
0.8	0.222222		0.55	0.217822
0.8	0.223776		0.55	0.22
0.775	0.21831		0.55	0.222222
0.775	0.219858		0.55	0.22449
0.775	0.221429		0.55	0.226804
0.775	0.223022		0.55	0.229167
0.75	0.217391		0.55	0.231579
0.75	0.218978		0.55	0.234043
0.725	0.213235		0.55	0.236559
0.725	0.214815		0.525	0.228261
0.725	0.216418		0.525	0.230769
0.725	0.218045		0.525	0.233333
0.725	0.219697		0.525	0.235955
0.725	0.221374		0.525	0.238636
0.725	0.223077		0.525	0.241379
0.725	0.224806		0.525	0.244186
0.725	0.226562		0.5	0.235294
0.725	0.228346		0.5	0.238095
0.725	0.230159		0.5	0.240964
0.725	0.232		0.5	0.243902
0.725	0.233871		0.5	0.246914
0.7	0.227642		0.5	0.25
0.7	0.229508		0.5	0.253165
0.7	0.231405		0.5	0.25641
0.7	0.233333		0.5	0.25974
0.7	0.235294		0.5	0.263158
0.675	0.228814		0.475	0.253333
0.675	0.230769		0.45	0.243243
0.675	0.232759		0.45	0.246575
0.675	0.234783		0.425	0.236111
0.675	0.236842		0.425	0.239437
0.675	0.238938		0.425	0.242857
0.675	0.241071		0.425	0.246377
0.675	0.243243		0.425	0.25
0.675	0.245455		0.425	0.253731
0.675	0.247706		0.4	0.242424
0.675	0.25		0.4	0.246154
0.65	0.242991		0.4	0.25
0.65	0.245283		0.375	0.238095
0.65	0.247619		0.375	0.241935
0.65	0.25		0.375	0.245902
0.65	0.252427		0.35	0.233333
0.65	0.254902		0.35	0.237288
0.65	0.257426		0.35	0.241379
0.65	0.26		0.325	0.22807
0.625	0.252525		0.325	0.232143
0.625	0.255102		0.325	0.236364
0.625	0.257732		0.325	0.245283
0.625	0.260417		0.325	0.25
0.625	0.263158		0.325	0.254902
0.6	0.255319		0.325	0.26
0.575	0.247312		0.325	0.265306
0.575	0.25		0.3	0.25
0.575	0.252747		0.3	0.255319
0.575	0.255556		0.275	0.23913
0.575	0.258427		0.275	0.244444
0.575	0.261364		0.275	0.25
0.575	0.264368		0.275	0.255814
0.55	0.255814		0.25	0.238095
0.55	0.258824		0.25	0.243902
0.55	0.261905		0.25	0.25
0.55	0.26506		0.25	0.25641
0.55	0.268293		0.225	0.236842
0.525	0.259259		0.225	0.243243
0.525	0.2625		0.225	0.25
0.525	0.265823		0.225	0.257143
0.525	0.269231		0.2	0.235294
0.525	0.272727		0.2	0.242424
0.525	0.276316		0.2	0.25
0.525	0.28		0.2	0.258065
0.525	0.283784		0.2	0.266667
0.5	0.273973		0.175	0.241379
0.5	0.277778		0.175	0.25
0.5	0.28169		0.15	0.222222
0.5	0.285714		0.15	0.230769
0.5	0.289855		0.15	0.24
0.5	0.294118		0.125	0.208333
0.475	0.283582		0.125	0.217391
0.475	0.287879		0.125	0.227273
0.45	0.276923		0.125	0.238095
0.45	0.28125		0.125	0.25
0.425	0.269841		0.125	0.263158
0.425	0.274194		0.125	0.277778
0.425	0.278689		0.125	0.294118
0.425	0.283333		0.125	0.3125
0.4	0.271186		0.125	0.333333
0.4	0.275862		0.125	0.357143
0.4	0.280702		0.1	0.307692
0.4	0.285714		0.1	0.333333
0.4	0.290909		0.075	0.272727
0.4	0.296296		0.05	0.2
0.4	0.301887		0.05	0.222222
0.4	0.307692		0.05	0.25
0.375	0.294118		0.05	0.285714
0.35	0.28		0.025	0.166667
0.35	0.285714		0.025	0.2
0.35	0.291667		0.025	0.25
0.35	0.297872		0.025	0.333333
0.35	0.304348		0.025	0.5
0.35	0.311111		0.025	1
0.35	0.318182		0	1
0.325	0.302326
0.325	0.309524
0.325	0.317073
0.3	0.3
0.275	0.282051
0.275	0.289474
0.275	0.297297
0.275	0.305556
0.275	0.314286
0.275	0.323529
0.25	0.30303
0.25	0.3125
0.25	0.322581
0.25	0.333333
0.225	0.310345
0.2	0.285714
0.2	0.296296
0.2	0.307692
0.175	0.28
0.15	0.25
0.125	0.217391
0.125	0.227273
0.1	0.190476
0.075	0.15
0.075	0.157895
0.075	0.166667
0.075	0.176471
0.075	0.1875
0.075	0.2
0.075	0.214286
0.075	0.230769
0.075	0.25
0.075	0.272727
0.075	0.3
0.075	0.333333
0.075	0.375
0.075	0.428571
0.05	0.333333
0.05	0.4
0.05	0.5
0.05	0.666667
0.025	0.5
0.025	1
0	1
